# Supplementary material for: Mapping and validation of the epistatic D and P genes controlling anthocyanin biosynthesis in the peel of eggplant (Solanum melongena L.) fruit
Source: Hortic Res. 2022 Dec 2;10(2):uhac268. doi: 10.1093/hr/uhac268 (PMC9923212; doi:10.1093/hr/uhac268)
Supplement: Web_Material_uhac268 [file web_material_uhac268.zip › Supplementary tables10-28-2022.xlsx]

## Sheet: Table S1
Table S1 Alleles combination in the inbred offspring of F1 with genotype DdtPpw
		Gametes of F1
		DP	Dpw	dtP	dtpw
Gametes of F1	DP	DDPP	DDPpw	DdtPP	DdtPpw
	Dpw	DDPpw	DDpwpw	DdtPpw	Ddtpwpw
	dtP	DdtPP	DdtPpw	dtdtPP	dtdtPpw
	dtpw	DdtPpw	Ddtpwpw	dtdtPpw	dtdtpwpw

## Sheet: Table S2
Table S2. Summary of phenotypic data for the mapping F2 population.
Sample_name	Peel color	Number	Frequency
19141 (Female)	white	/	/
19147 (Male)	white	/	/
E3316 （F1）	purple red	30	1
F2 progeny	white	88	0.44
	Anthocyanin pigmented	112	0.56

## Sheet: Table S3
Table S3. Summary of SNP genotyping data on map.
MarkerID	Chr.	Pos.	Type	E201	E202	E203	E204	E205	E206	E207	E208	E209	E210	E211	E212	E213	E214	E215	E216	E217	E218	E219	E220	E221	E222	E223	E224	E225	E226	E227	E228	E229	E230	E231	E232	E233	E234	E235	E236	E237	E238	E239	E240	E241	E242	E243	E244	E245	E246
Marker402	Sme2.5_00002.1	232460	aa×bb	bb	ab	ab	ab	aa	aa	ab	aa	ab	bb	ab	ab	ab	bb	ab	ab	bb	bb	bb	ab	ab	ab	ab	bb	bb	bb	bb	bb	aa	--	aa	bb	bb	ab	bb	ab	aa	ab	bb	ab	ab	bb	ab	ab	aa	ab
Marker1046	Sme2.5_00003.1	192324	aa×bb	bb	bb	ab	ab	ab	ab	bb	ab	bb	ab	bb	aa	ab	ab	ab	ab	bb	bb	ab	aa	bb	bb	ab	ab	bb	--	ab	aa	aa	bb	bb	ab	ab	aa	ab	ab	ab	ab	ab	ab	bb	bb	ab	bb	aa	ab
Marker1109	Sme2.5_00003.1	232852	aa×bb	bb	bb	ab	ab	ab	ab	bb	ab	bb	ab	bb	aa	ab	ab	ab	ab	bb	bb	ab	aa	bb	bb	ab	ab	bb	bb	ab	aa	aa	bb	bb	ab	ab	aa	ab	ab	ab	ab	ab	ab	bb	bb	ab	bb	aa	ab
Marker1270	Sme2.5_00003.1	298014	aa×bb	bb	bb	ab	ab	ab	ab	bb	ab	bb	ab	bb	aa	ab	ab	ab	bb	bb	bb	ab	aa	bb	bb	ab	ab	bb	bb	ab	aa	aa	bb	bb	ab	ab	aa	ab	ab	ab	ab	ab	ab	bb	bb	ab	bb	aa	ab
Marker1414	Sme2.5_00003.1	351637	aa×bb	bb	bb	ab	ab	ab	ab	bb	ab	bb	ab	bb	aa	ab	ab	ab	bb	bb	bb	bb	aa	bb	bb	ab	ab	bb	bb	ab	aa	aa	bb	bb	ab	ab	aa	bb	ab	ab	ab	ab	ab	bb	bb	ab	bb	aa	ab
Marker1693	Sme2.5_00003.1	445445	aa×bb	bb	bb	ab	ab	ab	ab	bb	ab	bb	ab	bb	aa	ab	ab	ab	ab	bb	bb	ab	aa	bb	bb	ab	ab	bb	bb	ab	aa	aa	bb	bb	ab	ab	aa	ab	ab	ab	ab	ab	ab	bb	bb	ab	bb	aa	ab
Marker899	Sme2.5_00003.1	123037	aa×bb	aa	bb	ab	aa	aa	ab	bb	bb	bb	ab	bb	ab	bb	ab	aa	ab	ab	ab	aa	ab	ab	ab	bb	aa	ab	aa	ab	ab	aa	bb	ab	ab	bb	ab	aa	ab	aa	ab	ab	bb	aa	ab	ab	aa	ab	aa
Marker903	Sme2.5_00003.1	123405	aa×bb	aa	bb	ab	aa	aa	ab	bb	bb	bb	ab	bb	ab	bb	ab	aa	ab	ab	ab	aa	aa	ab	ab	bb	aa	ab	aa	ab	ab	aa	bb	ab	ab	bb	ab	aa	ab	aa	ab	ab	bb	aa	ab	ab	aa	ab	aa
Marker904	Sme2.5_00003.1	123427	aa×bb	aa	bb	ab	aa	aa	ab	bb	bb	bb	ab	bb	ab	bb	ab	aa	ab	ab	ab	aa	ab	ab	ab	bb	aa	ab	aa	ab	ab	aa	bb	ab	ab	bb	ab	aa	ab	aa	ab	ab	bb	aa	ab	ab	aa	ab	aa
Marker905	Sme2.5_00003.1	123578	aa×bb	aa	bb	ab	aa	aa	ab	bb	bb	bb	ab	bb	ab	bb	ab	aa	ab	ab	ab	aa	aa	ab	ab	bb	aa	ab	aa	ab	ab	aa	bb	ab	ab	bb	ab	aa	ab	aa	ab	ab	bb	aa	ab	ab	aa	ab	aa
Marker950	Sme2.5_00003.1	127259	aa×bb	aa	bb	ab	aa	aa	ab	bb	bb	bb	ab	bb	ab	bb	ab	aa	ab	ab	ab	aa	aa	ab	ab	bb	aa	ab	aa	ab	ab	aa	bb	ab	ab	bb	ab	aa	ab	aa	ab	ab	bb	aa	ab	ab	aa	ab	aa
Marker951	Sme2.5_00003.1	127325	aa×bb	aa	bb	ab	aa	aa	ab	bb	bb	bb	ab	bb	ab	bb	ab	aa	ab	ab	ab	aa	aa	ab	ab	bb	aa	ab	aa	ab	ab	aa	bb	ab	ab	bb	ab	aa	ab	aa	ab	ab	bb	aa	ab	ab	aa	ab	aa
Marker952	Sme2.5_00003.1	127343	aa×bb	aa	bb	ab	aa	aa	ab	bb	bb	bb	ab	bb	ab	bb	ab	aa	ab	ab	ab	aa	aa	ab	ab	bb	aa	ab	aa	ab	ab	aa	bb	ab	ab	bb	ab	aa	ab	aa	ab	ab	bb	aa	ab	ab	aa	ab	aa
Marker2022	Sme2.5_00004.1	132866	aa×bb	bb	ab	ab	aa	ab	ab	ab	ab	ab	bb	ab	ab	bb	bb	aa	ab	aa	bb	bb	bb	aa	ab	ab	aa	ab	ab	ab	bb	ab	ab	aa	ab	ab	aa	bb	aa	bb	ab	aa	ab	bb	bb	ab	aa	aa	ab
Marker2348	Sme2.5_00004.1	308358	aa×bb	bb	ab	ab	aa	ab	ab	--	ab	ab	bb	ab	aa	bb	bb	aa	ab	aa	--	bb	bb	aa	ab	ab	aa	ab	--	ab	bb	ab	ab	--	ab	ab	aa	bb	aa	bb	ab	aa	ab	bb	bb	ab	ab	ab	ab
Marker2415	Sme2.5_00004.1	326675	aa×bb	bb	ab	ab	aa	ab	ab	--	ab	ab	bb	ab	ab	bb	bb	aa	ab	aa	bb	bb	bb	aa	aa	ab	aa	ab	--	ab	bb	ab	--	--	ab	ab	aa	bb	aa	bb	ab	aa	ab	bb	bb	ab	aa	ab	ab
Marker2555	Sme2.5_00005.1	6701	aa×bb	bb	bb	--	--	bb	aa	--	aa	ab	aa	bb	aa	bb	ab	bb	ab	ab	--	bb	ab	aa	bb	ab	ab	aa	ab	ab	bb	ab	--	--	ab	aa	ab	ab	bb	ab	ab	ab	ab	ab	ab	bb	ab	ab	ab
Marker2576	Sme2.5_00005.1	25643	aa×bb	bb	--	--	--	bb	aa	--	aa	ab	aa	bb	aa	bb	ab	bb	ab	ab	--	--	--	aa	bb	ab	ab	aa	ab	--	bb	ab	--	--	ab	aa	--	ab	bb	ab	ab	ab	ab	--	ab	bb	ab	ab	ab
Marker2578	Sme2.5_00005.1	26021	aa×bb	bb	--	--	--	bb	aa	--	aa	ab	aa	bb	aa	bb	ab	bb	ab	ab	--	--	--	aa	bb	ab	ab	aa	ab	--	bb	ab	--	--	ab	aa	--	ab	bb	ab	ab	ab	ab	--	ab	bb	ab	ab	ab
Marker2599	Sme2.5_00005.1	30402	aa×bb	bb	bb	bb	--	bb	aa	--	aa	ab	aa	bb	aa	bb	ab	bb	ab	ab	--	bb	ab	aa	bb	ab	ab	aa	ab	ab	bb	ab	bb	--	ab	aa	ab	ab	bb	ab	ab	ab	ab	ab	ab	bb	ab	ab	ab
Marker2600	Sme2.5_00005.1	30450	aa×bb	bb	bb	bb	aa	bb	aa	--	aa	ab	aa	bb	aa	bb	ab	bb	ab	ab	--	bb	ab	aa	bb	ab	ab	aa	ab	ab	bb	ab	bb	--	ab	aa	ab	aa	bb	ab	ab	ab	ab	ab	ab	bb	ab	ab	ab
Marker2683	Sme2.5_00005.1	251244	aa×bb	bb	bb	bb	aa	bb	aa	aa	aa	ab	aa	bb	aa	bb	ab	bb	ab	ab	bb	bb	ab	aa	bb	ab	ab	aa	ab	ab	bb	ab	bb	aa	ab	aa	ab	aa	bb	ab	ab	ab	aa	ab	ab	bb	ab	ab	ab
Marker3422	Sme2.5_00007.1	47790	aa×bb	bb	bb	aa	bb	bb	bb	--	aa	bb	ab	aa	bb	bb	aa	aa	bb	aa	--	bb	bb	ab	ab	ab	--	bb	--	ab	bb	ab	--	--	aa	aa	aa	aa	aa	aa	bb	bb	ab	ab	bb	aa	ab	ab	bb
Marker3426	Sme2.5_00007.1	48108	aa×bb	bb	bb	aa	bb	bb	bb	--	aa	bb	ab	aa	bb	bb	aa	aa	bb	aa	--	bb	bb	ab	ab	ab	--	bb	--	ab	bb	ab	--	--	aa	aa	aa	aa	aa	aa	bb	bb	ab	ab	bb	aa	ab	ab	bb
Marker3427	Sme2.5_00007.1	48149	aa×bb	bb	bb	aa	bb	bb	bb	--	aa	bb	ab	aa	bb	bb	aa	aa	bb	aa	--	bb	bb	ab	ab	ab	--	bb	--	ab	bb	ab	--	--	aa	aa	aa	aa	aa	aa	bb	bb	ab	ab	bb	aa	ab	ab	bb
Marker3428	Sme2.5_00007.1	48165	aa×bb	bb	bb	aa	bb	bb	bb	--	aa	bb	ab	aa	bb	bb	aa	aa	bb	aa	--	bb	bb	ab	ab	ab	--	bb	--	ab	bb	ab	--	--	aa	aa	aa	aa	aa	aa	bb	bb	ab	ab	bb	aa	ab	ab	bb
Marker3429	Sme2.5_00007.1	48172	aa×bb	bb	bb	aa	bb	bb	bb	--	aa	bb	ab	aa	bb	bb	aa	aa	bb	aa	--	bb	bb	ab	ab	ab	--	bb	--	ab	bb	ab	--	--	aa	aa	aa	aa	aa	aa	bb	bb	ab	ab	bb	aa	ab	ab	bb
Marker3487	Sme2.5_00007.1	54311	aa×bb	bb	ab	aa	ab	bb	ab	aa	aa	bb	ab	aa	bb	ab	aa	aa	ab	aa	--	bb	ab	ab	ab	ab	aa	bb	ab	ab	bb	ab	aa	--	aa	aa	ab	aa	aa	aa	bb	bb	ab	ab	bb	aa	ab	ab	bb
Marker3638	Sme2.5_00007.1	98136	aa×bb	bb	ab	aa	ab	bb	ab	aa	aa	bb	ab	aa	bb	ab	aa	aa	ab	aa	bb	bb	ab	ab	ab	ab	aa	bb	ab	ab	bb	ab	aa	aa	aa	aa	ab	aa	aa	aa	bb	bb	ab	ab	bb	aa	ab	ab	bb
Marker3674	Sme2.5_00007.1	103467	aa×bb	bb	bb	aa	--	bb	ab	--	aa	bb	ab	aa	bb	--	aa	aa	ab	aa	--	bb	bb	ab	ab	ab	aa	bb	ab	ab	bb	ab	--	--	aa	aa	aa	aa	aa	aa	bb	bb	ab	ab	bb	aa	ab	ab	bb
Marker3716	Sme2.5_00007.1	115393	aa×bb	bb	bb	aa	--	bb	--	--	aa	bb	ab	aa	bb	--	aa	aa	bb	aa	bb	bb	bb	ab	ab	ab	aa	bb	--	ab	bb	ab	--	--	aa	aa	--	aa	aa	aa	bb	bb	ab	ab	bb	aa	ab	ab	bb
Marker3871	Sme2.5_00007.1	166521	aa×bb	bb	--	aa	--	bb	--	--	aa	bb	ab	aa	bb	--	aa	aa	--	aa	--	bb	--	ab	ab	ab	aa	bb	--	ab	bb	ab	--	--	aa	aa	--	aa	aa	aa	bb	bb	ab	ab	bb	aa	ab	ab	bb
Marker3872	Sme2.5_00007.1	166537	aa×bb	bb	--	aa	--	bb	ab	--	aa	bb	ab	aa	bb	--	aa	aa	ab	aa	--	bb	--	ab	ab	ab	aa	bb	--	ab	bb	ab	--	--	aa	aa	--	aa	aa	aa	bb	bb	ab	ab	bb	aa	ab	ab	bb
Marker4010	Sme2.5_00007.1	220973	aa×bb	bb	ab	aa	bb	bb	ab	--	aa	bb	ab	aa	bb	bb	aa	aa	ab	aa	bb	bb	ab	ab	ab	ab	aa	bb	ab	ab	bb	ab	aa	--	aa	aa	ab	aa	aa	aa	bb	bb	ab	ab	bb	aa	ab	ab	bb
Marker4309	Sme2.5_00007.1	334866	aa×bb	bb	ab	aa	ab	bb	ab	aa	aa	bb	ab	aa	bb	ab	aa	aa	ab	aa	bb	bb	ab	ab	ab	ab	aa	bb	ab	ab	bb	ab	aa	aa	aa	aa	ab	aa	aa	aa	bb	bb	ab	ab	bb	aa	ab	ab	bb
Marker4367	Sme2.5_00008.1	39387	aa×bb	aa	aa	aa	bb	aa	ab	ab	bb	ab	ab	bb	ab	bb	aa	aa	bb	aa	bb	ab	bb	aa	ab	bb	aa	ab	bb	aa	bb	aa	bb	aa	ab	bb	ab	aa	ab	aa	bb	bb	bb	aa	ab	bb	aa	aa	ab
Marker4395	Sme2.5_00008.1	47264	aa×bb	aa	aa	aa	bb	aa	ab	ab	bb	ab	ab	bb	ab	bb	aa	aa	bb	aa	bb	ab	bb	aa	ab	bb	aa	ab	bb	aa	bb	aa	bb	aa	ab	bb	ab	aa	ab	aa	bb	bb	bb	aa	ab	bb	aa	aa	ab
Marker4504	Sme2.5_00008.1	66003	aa×bb	aa	aa	aa	bb	aa	ab	ab	bb	ab	ab	bb	ab	bb	aa	aa	ab	aa	bb	ab	bb	aa	ab	bb	aa	ab	bb	aa	ab	aa	bb	aa	ab	bb	ab	aa	ab	aa	bb	bb	bb	aa	ab	bb	aa	aa	aa
Marker4646	Sme2.5_00008.1	120338	aa×bb	aa	aa	aa	bb	aa	ab	ab	bb	ab	ab	--	ab	bb	aa	aa	bb	aa	bb	ab	bb	aa	ab	bb	aa	ab	bb	aa	bb	aa	bb	aa	ab	bb	ab	aa	ab	aa	bb	bb	bb	aa	ab	bb	aa	aa	ab
Marker4854	Sme2.5_00008.1	188628	aa×bb	aa	aa	aa	bb	aa	ab	ab	bb	ab	ab	--	ab	bb	aa	aa	bb	aa	bb	ab	bb	aa	ab	bb	aa	ab	bb	aa	bb	aa	bb	aa	ab	bb	ab	aa	ab	aa	bb	bb	bb	aa	ab	bb	aa	aa	ab
Marker5142	Sme2.5_00009.1	318027	aa×bb	aa	bb	bb	ab	aa	bb	aa	ab	ab	aa	bb	aa	ab	aa	bb	aa	ab	aa	ab	ab	ab	aa	ab	ab	ab	aa	ab	ab	ab	ab	bb	ab	aa	bb	ab	aa	ab	aa	aa	aa	ab	ab	ab	aa	ab	ab
Marker5237	Sme2.5_00009.1	444319	aa×bb	aa	bb	bb	ab	aa	bb	aa	ab	ab	--	bb	--	ab	aa	bb	aa	ab	--	ab	ab	ab	aa	aa	ab	ab	aa	ab	ab	ab	--	--	aa	aa	bb	ab	aa	ab	aa	aa	aa	ab	ab	aa	aa	ab	ab
Marker5697	Sme2.5_00012.1	65480	aa×bb	ab	aa	ab	ab	ab	bb	aa	bb	ab	bb	--	bb	aa	ab	ab	aa	aa	bb	ab	ab	ab	ab	bb	bb	ab	ab	ab	aa	ab	ab	bb	aa	aa	bb	aa	bb	ab	ab	ab	aa	ab	aa	bb	ab	bb	aa
Marker5712	Sme2.5_00012.1	71207	aa×bb	ab	aa	ab	ab	ab	bb	aa	bb	bb	bb	ab	bb	aa	ab	ab	aa	aa	bb	ab	ab	ab	ab	bb	bb	ab	ab	ab	aa	ab	ab	ab	aa	aa	bb	aa	bb	ab	ab	ab	aa	ab	aa	bb	ab	bb	aa
Marker5757	Sme2.5_00012.1	94159	aa×bb	ab	aa	ab	ab	ab	bb	aa	bb	ab	bb	ab	bb	aa	ab	ab	aa	aa	bb	ab	ab	ab	ab	bb	bb	ab	ab	ab	aa	ab	ab	ab	aa	aa	bb	aa	bb	ab	ab	ab	aa	ab	aa	bb	ab	bb	aa
Marker5758	Sme2.5_00012.1	94993	aa×bb	ab	aa	ab	ab	ab	bb	aa	bb	bb	bb	ab	bb	aa	ab	ab	aa	aa	bb	ab	ab	ab	ab	bb	bb	ab	ab	ab	aa	ab	ab	ab	aa	aa	bb	aa	bb	ab	ab	ab	aa	ab	aa	bb	ab	bb	aa
Marker5971	Sme2.5_00012.1	131830	aa×bb	ab	aa	ab	ab	ab	bb	aa	bb	bb	bb	ab	bb	aa	ab	ab	aa	aa	bb	ab	ab	ab	ab	bb	bb	ab	ab	ab	aa	ab	ab	ab	aa	aa	bb	aa	bb	ab	ab	ab	aa	ab	aa	bb	ab	bb	aa
Marker5990	Sme2.5_00012.1	137762	aa×bb	ab	aa	ab	ab	ab	bb	aa	bb	bb	bb	ab	bb	aa	ab	ab	aa	aa	bb	ab	ab	ab	ab	bb	bb	ab	ab	ab	aa	ab	ab	ab	aa	aa	bb	aa	bb	ab	ab	ab	aa	ab	aa	bb	ab	bb	aa
Marker6051	Sme2.5_00012.1	161088	aa×bb	ab	aa	ab	ab	ab	bb	aa	bb	bb	bb	ab	bb	aa	ab	ab	ab	aa	bb	ab	ab	ab	ab	bb	bb	ab	ab	ab	aa	ab	ab	ab	aa	aa	bb	aa	bb	ab	ab	ab	aa	ab	aa	bb	ab	bb	aa
Marker6152	Sme2.5_00012.1	196685	aa×bb	ab	aa	ab	ab	ab	bb	aa	bb	bb	bb	ab	bb	aa	ab	ab	aa	aa	bb	ab	ab	ab	ab	bb	bb	ab	ab	ab	aa	ab	ab	aa	aa	aa	bb	aa	bb	ab	ab	ab	aa	ab	aa	bb	ab	bb	aa
Marker6163	Sme2.5_00012.1	200453	aa×bb	ab	aa	ab	ab	ab	bb	aa	bb	bb	bb	ab	bb	aa	ab	ab	aa	aa	bb	ab	ab	ab	ab	bb	bb	ab	ab	ab	aa	ab	ab	ab	aa	aa	bb	aa	bb	ab	ab	ab	aa	ab	aa	bb	ab	bb	aa
Marker6189	Sme2.5_00012.1	209024	aa×bb	ab	aa	ab	ab	ab	bb	aa	bb	bb	bb	ab	bb	aa	ab	ab	aa	aa	bb	ab	ab	ab	ab	bb	bb	ab	ab	ab	aa	ab	ab	ab	aa	aa	bb	aa	bb	ab	ab	ab	aa	ab	aa	bb	ab	bb	aa
Marker6235	Sme2.5_00012.1	229110	aa×bb	ab	aa	ab	ab	ab	bb	aa	bb	bb	bb	ab	bb	aa	ab	ab	aa	aa	bb	ab	ab	ab	ab	bb	bb	ab	ab	ab	aa	ab	ab	bb	aa	aa	bb	aa	bb	ab	ab	ab	aa	ab	aa	bb	ab	bb	aa
Marker6262	Sme2.5_00012.1	240414	aa×bb	ab	aa	ab	ab	ab	bb	aa	bb	bb	bb	ab	bb	aa	ab	ab	aa	aa	bb	ab	ab	ab	ab	bb	bb	ab	bb	ab	aa	ab	aa	--	aa	aa	bb	aa	bb	bb	ab	ab	aa	ab	aa	bb	ab	bb	aa
Marker6284	Sme2.5_00012.1	250447	aa×bb	ab	aa	ab	ab	ab	bb	aa	bb	bb	bb	ab	bb	aa	ab	ab	aa	aa	bb	ab	ab	ab	ab	bb	bb	ab	ab	ab	aa	ab	ab	ab	aa	aa	bb	aa	bb	ab	ab	ab	aa	ab	aa	bb	ab	bb	aa
Marker6385	Sme2.5_00012.1	291785	aa×bb	ab	aa	ab	ab	ab	bb	aa	bb	bb	bb	ab	bb	aa	ab	ab	aa	aa	bb	ab	ab	ab	ab	bb	bb	ab	ab	ab	aa	ab	ab	bb	aa	aa	bb	aa	bb	ab	ab	ab	aa	ab	aa	bb	ab	bb	aa
Marker6397	Sme2.5_00012.1	297787	aa×bb	ab	aa	ab	ab	ab	bb	aa	bb	bb	bb	ab	bb	aa	ab	ab	aa	aa	bb	ab	ab	ab	ab	bb	bb	ab	ab	bb	aa	ab	aa	--	aa	aa	--	aa	bb	bb	bb	ab	aa	--	aa	bb	ab	bb	aa
Marker6400	Sme2.5_00012.1	298115	aa×bb	ab	aa	ab	ab	ab	bb	aa	bb	bb	bb	ab	bb	aa	ab	ab	aa	aa	bb	ab	ab	ab	ab	bb	bb	ab	ab	bb	aa	ab	aa	--	aa	aa	--	aa	bb	bb	bb	ab	aa	--	aa	bb	ab	bb	aa
Marker6417	Sme2.5_00012.1	305119	aa×bb	ab	aa	ab	ab	ab	bb	aa	bb	bb	bb	ab	bb	aa	ab	ab	aa	aa	bb	ab	ab	ab	ab	bb	bb	ab	ab	ab	aa	ab	ab	ab	aa	aa	bb	aa	bb	ab	ab	ab	aa	ab	aa	bb	ab	bb	aa
Marker6418	Sme2.5_00012.1	305417	aa×bb	ab	aa	ab	ab	ab	bb	aa	bb	bb	bb	ab	bb	aa	ab	ab	aa	aa	bb	ab	ab	ab	ab	bb	bb	ab	ab	ab	aa	ab	ab	ab	aa	aa	bb	aa	bb	ab	ab	ab	aa	ab	aa	bb	ab	bb	aa
Marker6483	Sme2.5_00012.1	327007	aa×bb	ab	aa	ab	ab	ab	bb	aa	bb	bb	bb	ab	bb	aa	ab	ab	aa	aa	bb	ab	ab	ab	ab	bb	bb	ab	ab	ab	aa	ab	ab	ab	aa	aa	bb	aa	bb	ab	ab	ab	aa	ab	aa	bb	ab	bb	aa
Marker6530	Sme2.5_00012.1	343021	aa×bb	ab	aa	ab	ab	ab	bb	aa	bb	bb	bb	ab	bb	aa	ab	ab	aa	aa	bb	ab	ab	ab	ab	bb	bb	ab	ab	ab	aa	ab	ab	ab	aa	aa	bb	aa	bb	ab	ab	ab	aa	ab	aa	bb	ab	bb	aa
Marker6550	Sme2.5_00013.1	127498	aa×bb	ab	bb	ab	ab	ab	ab	bb	ab	bb	ab	ab	aa	bb	bb	aa	bb	ab	aa	ab	bb	ab	ab	bb	bb	bb	aa	bb	bb	ab	aa	bb	bb	bb	ab	ab	ab	aa	ab	aa	aa	bb	ab	bb	bb	bb	bb
Marker6964	Sme2.5_00013.1	225873	aa×bb	ab	bb	ab	ab	ab	ab	bb	ab	bb	ab	ab	aa	bb	bb	aa	bb	ab	aa	ab	bb	ab	ab	bb	bb	bb	aa	bb	bb	ab	aa	ab	bb	bb	aa	ab	ab	aa	ab	aa	aa	bb	ab	bb	bb	bb	bb
Marker7041	Sme2.5_00013.1	248442	aa×bb	ab	bb	ab	ab	ab	ab	--	bb	bb	ab	ab	aa	bb	bb	aa	bb	ab	aa	ab	bb	ab	ab	bb	bb	bb	aa	bb	bb	ab	aa	--	bb	bb	aa	ab	ab	aa	ab	aa	aa	bb	ab	bb	bb	bb	bb
Marker7131	Sme2.5_00013.1	290531	aa×bb	ab	bb	ab	ab	ab	ab	--	ab	bb	ab	ab	aa	bb	bb	aa	bb	ab	aa	ab	bb	ab	ab	bb	bb	bb	aa	bb	bb	ab	aa	--	bb	bb	aa	ab	ab	aa	ab	aa	aa	bb	ab	bb	bb	bb	bb
Marker7253	Sme2.5_00014.1	15320	aa×bb	bb	ab	aa	bb	aa	aa	aa	ab	ab	bb	bb	bb	bb	aa	ab	bb	aa	bb	ab	bb	bb	aa	ab	bb	ab	ab	aa	ab	ab	ab	--	bb	bb	bb	bb	ab	ab	bb	aa	bb	ab	aa	bb	aa	aa	ab
Marker8024	Sme2.5_00017.1	274757	aa×bb	ab	aa	bb	bb	ab	bb	ab	bb	bb	bb	ab	bb	ab	ab	ab	ab	bb	ab	ab	ab	ab	ab	bb	bb	ab	ab	bb	aa	aa	bb	bb	ab	ab	bb	bb	bb	ab	aa	bb	ab	aa	ab	aa	bb	aa	aa
Marker8140	Sme2.5_00017.1	302800	aa×bb	ab	aa	bb	bb	ab	bb	ab	bb	bb	bb	ab	bb	ab	ab	ab	ab	bb	ab	ab	ab	ab	ab	bb	bb	ab	ab	bb	aa	aa	bb	bb	ab	ab	bb	bb	bb	ab	aa	bb	ab	aa	ab	aa	bb	aa	aa
Marker8142	Sme2.5_00017.1	303116	aa×bb	ab	aa	bb	bb	ab	bb	ab	bb	bb	bb	ab	bb	ab	ab	ab	ab	bb	ab	ab	ab	ab	ab	bb	bb	ab	ab	bb	aa	aa	bb	bb	ab	ab	bb	bb	bb	ab	aa	bb	ab	aa	ab	aa	bb	aa	aa
Marker8150	Sme2.5_00017.1	304097	aa×bb	ab	aa	bb	bb	ab	bb	ab	bb	bb	bb	ab	bb	ab	ab	ab	ab	bb	ab	ab	ab	ab	ab	bb	bb	ab	ab	bb	aa	aa	bb	bb	ab	ab	bb	bb	bb	ab	aa	bb	ab	aa	ab	aa	bb	aa	aa
Marker8860	Sme2.5_00021.1	108923	aa×bb	bb	ab	aa	bb	aa	aa	aa	ab	ab	bb	bb	bb	bb	aa	ab	bb	aa	bb	ab	bb	bb	aa	ab	bb	ab	ab	aa	ab	ab	bb	--	bb	bb	bb	bb	ab	ab	bb	aa	bb	ab	aa	bb	aa	aa	ab
Marker10130	Sme2.5_00023.1	279043	aa×bb	ab	aa	ab	ab	ab	bb	aa	bb	bb	bb	ab	bb	aa	ab	ab	aa	aa	bb	ab	ab	ab	ab	bb	bb	ab	ab	ab	aa	ab	ab	aa	aa	aa	bb	aa	bb	ab	ab	ab	aa	ab	aa	bb	ab	bb	aa
Marker10143	Sme2.5_00023.1	283489	aa×bb	ab	aa	ab	ab	ab	bb	aa	bb	bb	bb	ab	bb	ab	ab	ab	aa	aa	bb	ab	ab	ab	ab	bb	bb	ab	ab	ab	aa	ab	ab	ab	aa	aa	bb	aa	bb	ab	ab	ab	aa	ab	aa	bb	ab	bb	aa
Marker10163	Sme2.5_00023.1	291918	aa×bb	ab	aa	ab	ab	ab	bb	aa	bb	bb	bb	ab	bb	aa	ab	ab	aa	aa	bb	ab	ab	ab	ab	bb	bb	ab	ab	ab	aa	ab	ab	ab	aa	aa	bb	aa	bb	ab	ab	ab	aa	ab	aa	bb	ab	bb	aa
Marker9179	Sme2.5_00023.1	11621	aa×bb	ab	aa	ab	ab	ab	bb	aa	bb	ab	bb	ab	bb	aa	ab	ab	aa	aa	bb	ab	ab	ab	ab	bb	bb	ab	ab	ab	aa	ab	ab	ab	aa	aa	bb	aa	bb	ab	ab	ab	aa	ab	aa	bb	ab	bb	aa
Marker9183	Sme2.5_00023.1	13043	aa×bb	ab	aa	ab	ab	ab	bb	aa	bb	bb	bb	ab	bb	aa	ab	ab	aa	aa	bb	ab	ab	ab	ab	bb	bb	ab	ab	ab	aa	ab	ab	ab	aa	aa	bb	aa	bb	ab	ab	ab	aa	ab	aa	bb	ab	bb	aa
Marker9215	Sme2.5_00023.1	24616	aa×bb	ab	aa	ab	ab	ab	bb	aa	bb	ab	bb	ab	bb	aa	ab	ab	aa	aa	bb	ab	ab	ab	ab	bb	bb	ab	ab	ab	aa	ab	ab	aa	aa	aa	bb	aa	bb	ab	ab	ab	aa	ab	aa	bb	ab	bb	aa
Marker9377	Sme2.5_00023.1	70001	aa×bb	bb	aa	ab	ab	ab	bb	aa	bb	bb	bb	--	bb	aa	ab	ab	aa	aa	bb	ab	ab	ab	ab	bb	bb	ab	ab	ab	aa	ab	ab	aa	aa	aa	bb	aa	bb	aa	bb	ab	aa	ab	aa	bb	ab	bb	aa
Marker9378	Sme2.5_00023.1	70386	aa×bb	bb	aa	ab	ab	ab	bb	aa	bb	bb	bb	ab	bb	aa	ab	ab	aa	aa	bb	ab	ab	ab	aa	bb	bb	ab	ab	ab	aa	ab	ab	aa	aa	aa	bb	aa	bb	aa	bb	ab	aa	ab	aa	bb	ab	bb	aa
Marker9413	Sme2.5_00023.1	78875	aa×bb	ab	aa	ab	ab	ab	bb	aa	bb	bb	bb	ab	bb	aa	ab	ab	aa	aa	bb	ab	ab	ab	ab	bb	bb	ab	ab	ab	aa	ab	ab	--	aa	aa	bb	aa	bb	ab	ab	ab	aa	ab	aa	bb	ab	bb	aa
Marker9414	Sme2.5_00023.1	79183	aa×bb	ab	aa	ab	ab	ab	bb	aa	bb	bb	bb	ab	bb	aa	ab	ab	aa	aa	bb	ab	ab	ab	ab	bb	bb	ab	ab	ab	aa	ab	ab	bb	aa	aa	bb	aa	bb	ab	ab	ab	aa	ab	aa	bb	ab	bb	aa
Marker9541	Sme2.5_00023.1	114507	aa×bb	ab	aa	ab	ab	ab	bb	aa	bb	bb	bb	ab	bb	aa	ab	ab	aa	aa	bb	ab	ab	ab	ab	bb	bb	ab	bb	ab	aa	ab	ab	--	aa	aa	bb	aa	bb	ab	ab	ab	aa	ab	aa	bb	ab	bb	aa
Marker9545	Sme2.5_00023.1	115790	aa×bb	ab	aa	ab	ab	ab	bb	aa	bb	bb	bb	ab	bb	aa	ab	ab	aa	aa	bb	ab	ab	ab	ab	bb	bb	ab	ab	ab	aa	ab	ab	ab	aa	aa	bb	aa	bb	ab	ab	ab	aa	ab	aa	bb	ab	bb	aa
Marker9580	Sme2.5_00023.1	123679	aa×bb	ab	aa	ab	ab	ab	bb	aa	bb	bb	bb	ab	bb	aa	ab	ab	aa	aa	bb	ab	ab	ab	ab	bb	bb	ab	ab	ab	aa	ab	ab	ab	aa	aa	bb	aa	bb	ab	ab	ab	aa	ab	aa	bb	ab	bb	aa
Marker9591	Sme2.5_00023.1	127203	aa×bb	ab	aa	ab	ab	ab	bb	aa	bb	bb	bb	ab	bb	aa	ab	ab	aa	aa	bb	ab	ab	ab	ab	bb	bb	ab	ab	ab	aa	ab	ab	ab	aa	aa	bb	aa	bb	ab	ab	ab	aa	ab	aa	bb	ab	bb	aa
Marker9648	Sme2.5_00023.1	144659	aa×bb	ab	aa	ab	ab	ab	bb	aa	bb	bb	bb	ab	bb	aa	ab	ab	aa	aa	bb	ab	ab	ab	ab	bb	bb	ab	ab	ab	aa	ab	ab	ab	aa	aa	bb	aa	bb	ab	ab	ab	aa	ab	aa	bb	ab	bb	aa
Marker9686	Sme2.5_00023.1	152458	aa×bb	ab	aa	ab	ab	ab	bb	aa	bb	bb	bb	ab	bb	aa	ab	ab	aa	aa	bb	ab	ab	ab	ab	bb	bb	ab	ab	ab	aa	ab	ab	ab	aa	aa	bb	aa	bb	ab	ab	ab	aa	ab	aa	bb	ab	bb	aa
Marker9713	Sme2.5_00023.1	161822	aa×bb	ab	aa	ab	ab	ab	bb	aa	bb	bb	bb	ab	bb	aa	ab	ab	aa	aa	bb	ab	ab	ab	ab	bb	bb	ab	ab	ab	aa	ab	bb	--	aa	aa	bb	aa	bb	aa	ab	ab	aa	ab	aa	bb	ab	bb	aa
Marker10767	Sme2.5_00026.1	52919	aa×bb	aa	aa	ab	ab	ab	ab	bb	ab	aa	ab	ab	bb	ab	aa	bb	bb	bb	bb	bb	aa	ab	bb	ab	ab	ab	ab	ab	bb	ab	ab	aa	aa	bb	bb	aa	bb	aa	ab	bb	ab	aa	bb	bb	aa	ab	ab
Marker10769	Sme2.5_00026.1	53314	aa×bb	aa	aa	ab	ab	ab	ab	bb	ab	aa	ab	ab	bb	ab	aa	bb	bb	bb	bb	bb	aa	ab	bb	ab	ab	ab	ab	ab	bb	ab	ab	aa	aa	bb	bb	aa	bb	aa	ab	bb	ab	aa	bb	bb	aa	ab	ab
Marker10770	Sme2.5_00026.1	53349	aa×bb	aa	aa	ab	ab	ab	ab	bb	ab	aa	ab	ab	bb	ab	aa	bb	bb	bb	bb	bb	aa	ab	bb	ab	ab	ab	ab	ab	bb	ab	ab	aa	aa	bb	bb	aa	bb	aa	ab	bb	ab	aa	bb	bb	aa	ab	ab
Marker10771	Sme2.5_00026.1	53374	aa×bb	aa	aa	ab	ab	ab	ab	bb	ab	aa	ab	ab	bb	ab	aa	bb	bb	bb	bb	bb	aa	ab	bb	ab	ab	ab	ab	ab	bb	ab	ab	aa	aa	bb	bb	aa	bb	aa	ab	bb	ab	aa	bb	bb	aa	ab	ab
Marker10772	Sme2.5_00026.1	53400	aa×bb	aa	aa	ab	ab	ab	ab	bb	ab	aa	ab	ab	bb	ab	aa	bb	bb	bb	bb	bb	aa	ab	bb	ab	ab	ab	ab	ab	bb	ab	ab	aa	aa	bb	bb	aa	bb	aa	ab	bb	ab	aa	bb	bb	aa	ab	ab
Marker10969	Sme2.5_00026.1	150809	aa×bb	aa	aa	ab	ab	ab	ab	--	ab	aa	ab	ab	bb	ab	aa	bb	bb	bb	bb	bb	aa	ab	bb	ab	ab	ab	ab	ab	bb	ab	ab	--	aa	bb	bb	aa	bb	aa	ab	bb	ab	aa	bb	bb	aa	ab	ab
Marker11172	Sme2.5_00026.1	256849	aa×bb	aa	aa	ab	ab	ab	ab	bb	ab	aa	ab	ab	bb	ab	aa	bb	bb	bb	bb	bb	aa	ab	bb	ab	ab	ab	ab	ab	bb	ab	ab	aa	aa	bb	bb	aa	bb	aa	ab	bb	ab	aa	bb	bb	aa	ab	ab
Marker11173	Sme2.5_00026.1	259047	aa×bb	aa	aa	ab	ab	ab	ab	bb	ab	aa	ab	ab	bb	ab	aa	bb	bb	bb	bb	bb	aa	ab	bb	ab	ab	ab	ab	ab	bb	ab	ab	aa	aa	bb	bb	aa	bb	aa	ab	bb	ab	aa	bb	bb	aa	ab	ab
Marker11185	Sme2.5_00026.1	263096	aa×bb	aa	aa	ab	ab	ab	ab	bb	ab	aa	ab	ab	bb	ab	aa	ab	bb	bb	bb	bb	aa	ab	bb	ab	ab	ab	ab	ab	bb	ab	ab	--	aa	bb	bb	aa	bb	aa	ab	bb	ab	aa	bb	bb	aa	ab	ab
Marker11186	Sme2.5_00026.1	263172	aa×bb	aa	aa	ab	ab	ab	ab	bb	ab	aa	ab	ab	bb	ab	aa	ab	bb	bb	bb	bb	aa	ab	bb	ab	ab	ab	ab	ab	bb	ab	ab	--	aa	bb	bb	aa	bb	aa	ab	bb	ab	aa	bb	bb	aa	ab	ab
Marker11197	Sme2.5_00026.1	268206	aa×bb	aa	aa	ab	ab	ab	ab	bb	ab	aa	ab	ab	bb	ab	aa	bb	bb	bb	bb	bb	aa	ab	bb	ab	ab	ab	ab	ab	bb	ab	ab	aa	aa	bb	bb	aa	bb	aa	ab	bb	ab	aa	bb	bb	aa	ab	ab
Marker11241	Sme2.5_00027.1	5629	aa×bb	ab	aa	ab	ab	ab	bb	aa	bb	bb	bb	ab	bb	ab	ab	ab	aa	aa	bb	ab	ab	ab	ab	bb	bb	ab	ab	ab	aa	ab	ab	ab	aa	aa	bb	aa	bb	ab	ab	ab	aa	ab	aa	bb	ab	bb	aa
Marker11280	Sme2.5_00027.1	18026	aa×bb	ab	aa	ab	ab	ab	bb	aa	bb	bb	bb	ab	bb	aa	ab	ab	aa	aa	bb	ab	ab	ab	ab	bb	bb	ab	ab	ab	aa	ab	ab	ab	aa	aa	bb	aa	bb	ab	ab	ab	aa	ab	aa	bb	ab	bb	aa
Marker11295	Sme2.5_00027.1	23912	aa×bb	ab	aa	ab	ab	ab	bb	aa	bb	bb	bb	ab	bb	aa	ab	ab	aa	aa	bb	ab	ab	ab	ab	bb	bb	ab	ab	ab	aa	ab	ab	aa	aa	aa	bb	aa	bb	ab	ab	ab	aa	ab	aa	bb	ab	bb	aa
Marker11875	Sme2.5_00028.1	10410	aa×bb	ab	ab	aa	ab	aa	ab	bb	ab	ab	ab	ab	bb	bb	ab	aa	bb	ab	ab	ab	aa	ab	aa	ab	bb	ab	ab	bb	aa	bb	ab	ab	ab	ab	ab	bb	ab	ab	ab	ab	aa	ab	bb	ab	ab	ab	bb
Marker12288	Sme2.5_00032.1	155819	aa×bb	ab	bb	aa	aa	ab	ab	ab	ab	ab	ab	aa	ab	bb	aa	ab	ab	aa	bb	aa	ab	ab	bb	aa	aa	aa	ab	aa	aa	ab	aa	aa	ab	ab	aa	ab	ab	aa	ab	aa	ab	ab	aa	ab	bb	ab	ab
Marker13116	Sme2.5_00035.1	124512	aa×bb	ab	aa	ab	ab	ab	bb	aa	bb	ab	bb	ab	bb	aa	ab	ab	aa	aa	bb	ab	ab	ab	ab	bb	bb	ab	ab	ab	aa	ab	ab	ab	aa	aa	bb	aa	bb	ab	ab	ab	aa	ab	aa	bb	ab	bb	aa
Marker13216	Sme2.5_00035.1	154997	aa×bb	ab	aa	ab	ab	ab	bb	aa	bb	bb	bb	ab	bb	aa	ab	ab	aa	aa	bb	ab	ab	ab	ab	bb	bb	ab	ab	ab	aa	ab	ab	bb	aa	aa	bb	aa	bb	ab	ab	ab	aa	ab	aa	bb	ab	bb	aa
Marker13217	Sme2.5_00035.1	155438	aa×bb	ab	aa	ab	ab	ab	bb	aa	bb	bb	bb	ab	bb	aa	ab	ab	aa	aa	bb	ab	ab	ab	ab	bb	bb	ab	ab	ab	aa	ab	ab	ab	aa	aa	bb	aa	bb	ab	ab	ab	aa	ab	aa	bb	ab	bb	aa
Marker13269	Sme2.5_00035.1	173607	aa×bb	ab	aa	ab	ab	ab	bb	aa	bb	bb	bb	ab	bb	aa	aa	ab	aa	aa	bb	ab	ab	ab	ab	bb	bb	ab	ab	ab	aa	ab	ab	aa	aa	aa	bb	aa	bb	ab	ab	ab	aa	ab	aa	bb	ab	bb	aa
Marker13275	Sme2.5_00035.1	176161	aa×bb	ab	aa	ab	ab	ab	bb	aa	bb	bb	bb	ab	bb	aa	ab	ab	aa	aa	bb	ab	ab	ab	ab	bb	bb	ab	ab	ab	aa	ab	bb	ab	aa	aa	bb	aa	bb	ab	ab	ab	aa	ab	aa	bb	ab	bb	aa
Marker14696	Sme2.5_00038.1	107649	aa×bb	aa	bb	ab	bb	ab	aa	bb	ab	bb	ab	bb	ab	ab	ab	ab	bb	bb	bb	bb	ab	ab	bb	ab	ab	bb	ab	ab	ab	aa	bb	--	ab	bb	aa	bb	ab	ab	ab	ab	ab	bb	bb	ab	bb	ab	ab
Marker15051	Sme2.5_00040.1	60622	aa×bb	ab	aa	ab	ab	ab	bb	aa	bb	bb	bb	ab	bb	aa	ab	ab	aa	aa	bb	ab	ab	ab	ab	bb	bb	ab	ab	ab	aa	ab	ab	ab	aa	aa	bb	aa	bb	ab	ab	ab	aa	ab	aa	bb	ab	bb	aa
Marker15644	Sme2.5_00041.1	142449	aa×bb	aa	ab	ab	aa	ab	aa	bb	bb	ab	ab	aa	bb	bb	ab	aa	ab	aa	aa	ab	ab	ab	ab	ab	ab	bb	aa	aa	bb	bb	ab	bb	ab	aa	bb	bb	bb	bb	ab	bb	ab	ab	bb	aa	ab	aa	aa
Marker15673	Sme2.5_00041.1	198237	aa×bb	aa	ab	ab	aa	ab	aa	bb	bb	ab	ab	aa	bb	bb	ab	aa	ab	aa	aa	ab	ab	ab	ab	ab	ab	bb	aa	aa	bb	bb	ab	bb	ab	aa	bb	bb	bb	bb	ab	bb	ab	ab	bb	aa	ab	aa	aa
Marker15771	Sme2.5_00041.1	219955	aa×bb	aa	ab	ab	aa	ab	aa	bb	bb	ab	ab	aa	bb	bb	ab	aa	ab	aa	aa	ab	ab	ab	ab	ab	ab	bb	aa	aa	bb	bb	ab	bb	ab	aa	bb	bb	bb	bb	ab	bb	ab	ab	bb	aa	ab	aa	aa
Marker15774	Sme2.5_00041.1	220242	aa×bb	aa	ab	ab	aa	ab	aa	bb	bb	ab	ab	aa	bb	bb	ab	aa	ab	aa	aa	ab	ab	ab	ab	ab	ab	bb	aa	aa	bb	bb	ab	bb	ab	aa	bb	bb	bb	bb	ab	bb	ab	ab	bb	aa	ab	aa	aa
Marker15775	Sme2.5_00041.1	220265	aa×bb	aa	ab	ab	aa	ab	aa	bb	bb	ab	ab	aa	bb	bb	ab	aa	ab	aa	aa	ab	ab	ab	ab	ab	ab	bb	aa	aa	bb	bb	ab	bb	ab	aa	bb	bb	bb	bb	ab	bb	ab	ab	bb	aa	ab	aa	aa
Marker16433	Sme2.5_00042.1	52001	aa×bb	ab	aa	ab	ab	ab	bb	aa	bb	ab	bb	ab	bb	aa	ab	ab	aa	aa	bb	ab	ab	ab	ab	bb	bb	ab	ab	ab	aa	ab	ab	ab	aa	aa	bb	aa	bb	ab	ab	ab	aa	ab	aa	bb	ab	bb	aa
Marker16436	Sme2.5_00042.1	53834	aa×bb	ab	aa	ab	ab	ab	bb	aa	bb	bb	bb	ab	bb	aa	ab	ab	aa	aa	bb	ab	ab	ab	ab	bb	bb	ab	ab	ab	aa	ab	ab	--	aa	aa	bb	aa	bb	ab	bb	ab	aa	ab	aa	bb	ab	bb	aa
Marker16439	Sme2.5_00042.1	54122	aa×bb	ab	aa	ab	ab	ab	bb	aa	bb	bb	bb	ab	bb	aa	ab	ab	aa	aa	bb	ab	ab	ab	ab	bb	bb	ab	ab	ab	aa	ab	ab	--	aa	aa	bb	aa	bb	ab	bb	ab	aa	ab	aa	bb	ab	bb	aa
Marker16486	Sme2.5_00042.1	72151	aa×bb	ab	aa	ab	ab	ab	bb	aa	bb	bb	bb	ab	bb	aa	ab	ab	aa	aa	bb	ab	ab	ab	ab	bb	bb	ab	ab	ab	aa	ab	ab	aa	aa	aa	bb	aa	bb	ab	ab	ab	aa	ab	aa	bb	ab	bb	aa
Marker16701	Sme2.5_00042.1	168873	aa×bb	ab	aa	ab	ab	ab	bb	aa	bb	bb	bb	ab	bb	aa	ab	ab	aa	aa	bb	ab	ab	ab	ab	bb	bb	ab	ab	ab	aa	ab	ab	aa	aa	aa	bb	aa	bb	aa	ab	ab	aa	ab	aa	bb	ab	bb	aa
Marker16739	Sme2.5_00042.1	183489	aa×bb	ab	aa	ab	ab	ab	bb	aa	bb	bb	bb	ab	bb	aa	ab	ab	aa	aa	bb	ab	ab	ab	ab	bb	bb	ab	ab	ab	aa	ab	ab	ab	aa	aa	bb	aa	bb	ab	ab	ab	aa	ab	aa	bb	ab	bb	aa
Marker16741	Sme2.5_00042.1	183780	aa×bb	ab	aa	ab	ab	ab	bb	aa	bb	bb	bb	ab	bb	aa	ab	ab	aa	aa	bb	ab	ab	ab	ab	bb	bb	ab	ab	ab	aa	ab	ab	ab	aa	aa	bb	aa	bb	ab	ab	ab	aa	ab	aa	bb	ab	bb	aa
Marker16795	Sme2.5_00042.1	200066	aa×bb	ab	aa	ab	ab	ab	bb	aa	bb	bb	bb	ab	bb	ab	ab	ab	aa	aa	bb	ab	ab	ab	ab	bb	bb	ab	ab	ab	aa	ab	ab	ab	aa	aa	bb	aa	bb	ab	ab	ab	aa	ab	aa	bb	ab	bb	aa
Marker17687	Sme2.5_00045.1	21097	aa×bb	bb	bb	aa	ab	ab	aa	aa	bb	ab	ab	aa	aa	ab	bb	ab	aa	ab	aa	aa	ab	aa	aa	ab	ab	ab	ab	bb	ab	ab	bb	--	aa	ab	bb	ab	ab	bb	ab	ab	bb	bb	ab	ab	ab	bb	ab
Marker17690	Sme2.5_00045.1	27055	aa×bb	bb	bb	aa	ab	ab	aa	aa	bb	ab	ab	aa	aa	ab	bb	ab	aa	ab	aa	aa	ab	aa	aa	ab	ab	ab	ab	bb	ab	ab	bb	bb	aa	ab	bb	ab	ab	--	ab	ab	bb	bb	ab	ab	ab	bb	ab
Marker17754	Sme2.5_00045.1	127807	aa×bb	bb	bb	aa	ab	ab	aa	aa	bb	ab	ab	aa	aa	ab	bb	ab	aa	ab	aa	aa	ab	aa	aa	ab	ab	ab	ab	bb	ab	ab	bb	bb	aa	ab	bb	ab	ab	ab	ab	ab	bb	bb	ab	ab	ab	bb	ab
Marker17911	Sme2.5_00047.1	91771	aa×bb	ab	bb	ab	ab	aa	ab	aa	ab	ab	ab	bb	ab	aa	aa	bb	ab	aa	aa	aa	bb	aa	bb	bb	ab	bb	aa	bb	ab	ab	aa	bb	bb	aa	ab	bb	ab	ab	ab	aa	ab	bb	bb	ab	aa	bb	bb
Marker17920	Sme2.5_00047.1	112093	aa×bb	ab	bb	ab	ab	aa	ab	aa	ab	ab	ab	bb	ab	aa	aa	bb	ab	aa	aa	aa	bb	aa	bb	bb	ab	bb	aa	bb	--	ab	aa	bb	bb	aa	ab	bb	ab	ab	--	aa	ab	bb	bb	ab	aa	bb	aa
Marker18205	Sme2.5_00048.1	231973	aa×bb	aa	aa	ab	ab	ab	ab	--	ab	aa	ab	ab	bb	ab	aa	ab	bb	bb	bb	bb	aa	ab	bb	ab	ab	ab	ab	ab	bb	ab	ab	aa	aa	bb	bb	aa	bb	aa	ab	bb	ab	aa	bb	bb	aa	ab	ab
Marker18206	Sme2.5_00048.1	231988	aa×bb	aa	aa	ab	ab	ab	ab	--	ab	aa	ab	ab	bb	ab	aa	ab	bb	bb	bb	bb	aa	ab	bb	ab	ab	ab	ab	ab	bb	ab	ab	aa	aa	bb	bb	aa	bb	aa	ab	bb	ab	aa	bb	bb	aa	ab	ab
Marker18557	Sme2.5_00049.1	37464	aa×bb	ab	ab	ab	ab	bb	ab	aa	aa	ab	ab	aa	bb	ab	aa	--	ab	aa	bb	bb	aa	ab	ab	ab	ab	bb	ab	ab	bb	ab	aa	aa	aa	aa	ab	aa	aa	aa	bb	bb	ab	aa	bb	aa	aa	ab	bb
Marker18558	Sme2.5_00049.1	37713	aa×bb	ab	aa	ab	ab	bb	ab	aa	aa	ab	ab	aa	bb	ab	aa	--	ab	aa	bb	bb	aa	ab	ab	ab	ab	bb	ab	ab	bb	ab	aa	aa	aa	aa	ab	aa	aa	aa	bb	bb	ab	aa	bb	aa	aa	ab	bb
Marker18704	Sme2.5_00049.1	151549	aa×bb	ab	aa	aa	ab	bb	ab	--	aa	ab	ab	aa	bb	ab	aa	aa	ab	aa	bb	bb	--	ab	ab	ab	aa	bb	ab	ab	bb	ab	aa	aa	aa	aa	ab	aa	aa	aa	bb	bb	ab	aa	bb	aa	aa	ab	bb
Marker20594	Sme2.5_00052.1	21434	aa×bb	bb	bb	aa	ab	ab	aa	aa	bb	ab	ab	aa	aa	ab	bb	ab	aa	ab	aa	aa	ab	aa	aa	ab	ab	ab	ab	bb	ab	ab	bb	bb	aa	ab	bb	ab	ab	ab	ab	ab	bb	bb	ab	ab	ab	bb	ab
Marker20697	Sme2.5_00052.1	92667	aa×bb	bb	bb	aa	ab	ab	aa	aa	bb	ab	ab	aa	aa	ab	bb	ab	aa	ab	aa	aa	ab	aa	aa	ab	ab	ab	ab	bb	ab	ab	bb	bb	aa	ab	bb	ab	ab	ab	ab	ab	bb	bb	ab	ab	ab	bb	ab
Marker20729	Sme2.5_00052.1	118464	aa×bb	bb	bb	aa	ab	ab	aa	aa	bb	ab	ab	aa	aa	ab	bb	ab	aa	ab	aa	aa	ab	aa	aa	ab	ab	ab	ab	bb	ab	ab	bb	--	aa	ab	bb	ab	ab	ab	ab	ab	bb	bb	ab	ab	ab	bb	ab
Marker20752	Sme2.5_00052.1	165745	aa×bb	bb	bb	aa	ab	ab	aa	aa	bb	ab	ab	aa	aa	ab	bb	ab	aa	ab	aa	aa	ab	aa	aa	ab	ab	ab	ab	bb	ab	ab	bb	--	aa	ab	bb	ab	ab	ab	ab	ab	bb	bb	ab	ab	ab	bb	ab
Marker20768	Sme2.5_00052.1	186181	aa×bb	bb	bb	aa	ab	ab	aa	--	bb	ab	ab	aa	aa	ab	bb	ab	aa	ab	aa	aa	ab	aa	aa	ab	ab	ab	ab	bb	ab	ab	bb	bb	aa	ab	bb	ab	ab	ab	ab	ab	bb	bb	ab	ab	ab	bb	aa
Marker20769	Sme2.5_00052.1	187096	aa×bb	bb	bb	aa	bb	ab	aa	aa	bb	ab	ab	aa	aa	ab	bb	ab	aa	ab	aa	aa	ab	aa	aa	ab	ab	ab	aa	bb	ab	ab	bb	bb	aa	ab	bb	ab	ab	ab	ab	ab	bb	bb	ab	ab	ab	bb	ab
Marker20888	Sme2.5_00053.1	72904	aa×bb	ab	aa	aa	ab	aa	ab	aa	aa	bb	ab	ab	bb	bb	bb	bb	aa	ab	aa	ab	ab	aa	bb	ab	aa	bb	ab	ab	aa	aa	aa	bb	aa	aa	bb	bb	bb	bb	ab	bb	ab	bb	ab	aa	ab	ab	aa
Marker20889	Sme2.5_00053.1	76480	aa×bb	ab	aa	aa	ab	aa	ab	aa	aa	bb	ab	ab	bb	bb	bb	bb	aa	ab	aa	ab	ab	aa	bb	ab	aa	bb	ab	ab	aa	aa	ab	ab	ab	aa	bb	bb	bb	bb	ab	bb	ab	bb	ab	aa	ab	ab	ab
Marker20890	Sme2.5_00053.1	76805	aa×bb	ab	aa	aa	ab	aa	ab	aa	aa	bb	ab	ab	bb	bb	bb	bb	aa	ab	aa	ab	ab	aa	bb	ab	aa	bb	ab	ab	aa	aa	ab	ab	ab	aa	bb	bb	bb	bb	ab	bb	ab	bb	ab	aa	ab	ab	ab
Marker20893	Sme2.5_00053.1	89880	aa×bb	ab	aa	aa	ab	aa	ab	aa	aa	ab	ab	ab	bb	bb	bb	bb	aa	ab	aa	ab	ab	aa	bb	ab	aa	bb	ab	ab	aa	aa	ab	ab	ab	aa	bb	bb	bb	bb	ab	bb	ab	bb	ab	aa	ab	ab	ab
Marker21410	Sme2.5_00055.1	89141	aa×bb	ab	aa	ab	ab	ab	bb	aa	bb	bb	bb	ab	bb	aa	ab	ab	ab	aa	bb	ab	ab	ab	ab	bb	bb	ab	ab	ab	aa	ab	ab	ab	aa	aa	bb	aa	bb	ab	ab	ab	aa	ab	aa	bb	ab	bb	aa
Marker21457	Sme2.5_00055.1	104195	aa×bb	ab	aa	ab	ab	ab	bb	aa	bb	bb	bb	ab	bb	aa	ab	ab	aa	aa	bb	ab	ab	ab	ab	bb	bb	ab	ab	ab	aa	ab	ab	aa	aa	aa	bb	aa	bb	aa	ab	ab	aa	ab	aa	bb	ab	bb	aa
Marker21477	Sme2.5_00055.1	109569	aa×bb	ab	aa	ab	ab	ab	bb	aa	bb	bb	bb	ab	bb	aa	ab	ab	aa	aa	bb	ab	ab	ab	ab	bb	bb	ab	ab	ab	aa	ab	ab	ab	aa	aa	bb	aa	bb	ab	ab	ab	aa	ab	aa	bb	ab	bb	aa
Marker21537	Sme2.5_00055.1	127642	aa×bb	ab	aa	ab	ab	ab	bb	aa	bb	bb	bb	ab	bb	aa	ab	ab	aa	aa	bb	ab	ab	ab	ab	bb	bb	ab	ab	ab	aa	ab	bb	ab	aa	aa	bb	aa	bb	ab	ab	ab	aa	ab	aa	bb	ab	bb	aa
Marker21567	Sme2.5_00055.1	139072	aa×bb	ab	aa	ab	ab	ab	bb	aa	bb	ab	bb	ab	bb	aa	ab	ab	aa	aa	bb	ab	ab	ab	ab	bb	bb	ab	ab	ab	aa	ab	ab	ab	aa	aa	bb	aa	bb	ab	ab	ab	aa	ab	aa	bb	ab	bb	aa
Marker21608	Sme2.5_00055.1	152676	aa×bb	ab	aa	ab	ab	ab	bb	aa	bb	bb	bb	ab	bb	aa	ab	ab	aa	aa	bb	ab	ab	ab	ab	bb	bb	ab	bb	ab	aa	ab	aa	--	aa	aa	bb	aa	bb	ab	ab	ab	aa	ab	aa	bb	ab	bb	aa
Marker21628	Sme2.5_00055.1	159563	aa×bb	ab	aa	ab	ab	ab	bb	aa	bb	ab	bb	ab	bb	aa	ab	ab	aa	aa	bb	ab	ab	ab	ab	bb	bb	ab	ab	ab	aa	ab	ab	ab	aa	aa	bb	aa	bb	ab	ab	ab	aa	ab	aa	bb	ab	bb	aa
Marker21629	Sme2.5_00055.1	159570	aa×bb	ab	aa	ab	ab	ab	bb	aa	bb	ab	bb	ab	bb	aa	ab	ab	aa	aa	bb	ab	ab	ab	ab	bb	bb	ab	ab	ab	aa	ab	ab	ab	aa	aa	bb	aa	bb	ab	ab	ab	aa	ab	aa	bb	ab	bb	aa
Marker21691	Sme2.5_00055.1	177773	aa×bb	ab	aa	ab	ab	ab	bb	aa	bb	bb	bb	ab	bb	aa	ab	ab	aa	aa	bb	ab	ab	ab	ab	bb	bb	ab	ab	ab	aa	ab	ab	aa	aa	aa	bb	aa	bb	ab	ab	ab	aa	ab	aa	bb	ab	bb	aa
Marker21697	Sme2.5_00055.1	180505	aa×bb	ab	aa	ab	ab	ab	bb	aa	bb	bb	bb	ab	bb	aa	ab	ab	aa	aa	bb	ab	ab	ab	ab	bb	bb	ab	ab	ab	aa	ab	ab	ab	aa	aa	bb	aa	bb	ab	ab	ab	aa	ab	aa	bb	ab	bb	aa
Marker21819	Sme2.5_00055.1	196815	aa×bb	ab	aa	ab	ab	ab	bb	aa	bb	ab	bb	ab	bb	aa	ab	ab	aa	aa	bb	ab	ab	ab	ab	bb	bb	ab	ab	ab	aa	ab	ab	ab	aa	aa	bb	aa	bb	ab	ab	ab	aa	ab	aa	bb	ab	bb	aa
Marker21888	Sme2.5_00055.1	227259	aa×bb	ab	aa	ab	ab	ab	bb	aa	bb	bb	bb	ab	bb	aa	ab	ab	aa	aa	bb	ab	ab	ab	ab	bb	bb	ab	ab	ab	aa	ab	ab	aa	aa	aa	bb	aa	bb	ab	ab	ab	aa	ab	aa	bb	ab	bb	aa
Marker21972	Sme2.5_00056.1	86569	aa×bb	ab	ab	aa	aa	aa	bb	ab	aa	ab	ab	ab	bb	bb	ab	ab	ab	ab	bb	bb	aa	bb	ab	bb	ab	ab	bb	ab	aa	ab	ab	ab	aa	bb	bb	aa	ab	aa	bb	ab	ab	aa	ab	ab	bb	aa	aa
Marker22268	Sme2.5_00057.1	72891	aa×bb	aa	ab	ab	ab	aa	ab	aa	ab	ab	ab	ab	ab	aa	aa	bb	aa	ab	aa	bb	bb	aa	ab	ab	aa	bb	ab	bb	aa	bb	--	--	ab	ab	ab	ab	bb	bb	aa	aa	ab	bb	ab	ab	aa	ab	bb
Marker22380	Sme2.5_00057.1	110744	aa×bb	aa	ab	ab	ab	aa	ab	aa	ab	ab	ab	ab	ab	aa	aa	bb	aa	ab	aa	ab	bb	aa	ab	ab	aa	bb	ab	bb	aa	bb	aa	ab	ab	ab	ab	ab	bb	bb	aa	aa	ab	bb	ab	ab	aa	ab	bb
Marker22480	Sme2.5_00058.1	15405	aa×bb	ab	bb	ab	ab	ab	ab	--	ab	bb	ab	ab	aa	bb	bb	aa	bb	ab	aa	ab	bb	ab	ab	bb	bb	bb	aa	bb	bb	ab	aa	bb	bb	bb	aa	ab	ab	aa	ab	aa	aa	bb	ab	bb	bb	bb	bb
Marker22506	Sme2.5_00058.1	22891	aa×bb	ab	bb	ab	ab	ab	ab	--	ab	bb	ab	ab	aa	bb	bb	ab	bb	ab	aa	ab	bb	ab	ab	bb	bb	bb	aa	bb	bb	ab	aa	ab	bb	bb	aa	ab	ab	aa	ab	aa	aa	bb	ab	bb	bb	bb	bb
Marker22523	Sme2.5_00058.1	30089	aa×bb	ab	bb	ab	ab	ab	ab	bb	bb	bb	ab	ab	aa	bb	bb	aa	bb	ab	aa	ab	bb	ab	ab	bb	bb	bb	aa	bb	bb	--	aa	ab	bb	bb	aa	ab	ab	aa	ab	aa	aa	bb	ab	bb	bb	bb	bb
Marker22925	Sme2.5_00058.1	236894	aa×bb	ab	ab	aa	--	ab	aa	--	--	--	bb	ab	--	--	ab	ab	ab	bb	aa	ab	aa	aa	ab	bb	ab	bb	--	ab	bb	ab	--	--	aa	ab	aa	ab	ab	--	aa	bb	bb	ab	bb	bb	bb	ab	aa
Marker22968	Sme2.5_00059.1	37965	aa×bb	aa	ab	ab	ab	ab	ab	bb	ab	ab	bb	ab	bb	bb	aa	ab	bb	bb	ab	bb	ab	ab	ab	ab	aa	ab	ab	aa	ab	ab	ab	bb	aa	ab	bb	aa	bb	aa	ab	ab	ab	ab	bb	bb	aa	aa	ab
Marker22984	Sme2.5_00059.1	42329	aa×bb	aa	ab	ab	ab	ab	ab	bb	ab	ab	bb	ab	bb	bb	aa	ab	bb	bb	ab	bb	ab	ab	ab	ab	aa	ab	ab	aa	ab	ab	ab	bb	aa	ab	bb	aa	bb	aa	ab	ab	ab	ab	bb	bb	aa	aa	ab
Marker22987	Sme2.5_00059.1	42702	aa×bb	aa	ab	ab	ab	ab	ab	bb	ab	ab	bb	ab	bb	bb	aa	ab	bb	bb	ab	bb	ab	ab	ab	ab	aa	ab	ab	aa	ab	ab	ab	bb	aa	ab	bb	aa	bb	aa	ab	ab	ab	ab	bb	bb	aa	aa	ab
Marker23273	Sme2.5_00061.1	163006	aa×bb	aa	aa	ab	ab	ab	ab	bb	ab	ab	bb	ab	bb	--	aa	ab	bb	bb	bb	bb	aa	ab	--	ab	aa	ab	ab	aa	bb	ab	ab	--	aa	bb	bb	aa	bb	aa	ab	ab	ab	ab	bb	bb	aa	aa	ab
Marker23274	Sme2.5_00061.1	163041	aa×bb	aa	aa	ab	ab	ab	ab	bb	ab	ab	bb	ab	bb	--	aa	ab	bb	bb	bb	bb	aa	ab	--	ab	aa	ab	ab	aa	bb	ab	ab	--	aa	bb	bb	aa	bb	aa	ab	ab	ab	ab	bb	bb	aa	aa	ab
Marker23275	Sme2.5_00061.1	163070	aa×bb	aa	aa	ab	ab	ab	ab	bb	ab	ab	bb	ab	bb	--	aa	ab	bb	bb	bb	bb	aa	ab	--	ab	aa	ab	ab	aa	bb	ab	ab	--	aa	bb	bb	aa	bb	aa	--	ab	ab	ab	bb	bb	aa	aa	ab
Marker23647	Sme2.5_00063.1	39931	aa×bb	bb	ab	ab	ab	bb	ab	aa	ab	ab	bb	aa	bb	bb	ab	aa	aa	ab	aa	ab	bb	ab	ab	ab	aa	ab	ab	aa	ab	ab	bb	bb	bb	ab	ab	aa	aa	bb	ab	ab	ab	ab	ab	ab	ab	ab	aa
Marker23676	Sme2.5_00063.1	51386	aa×bb	bb	aa	ab	ab	bb	ab	--	ab	bb	bb	aa	bb	bb	ab	aa	aa	ab	aa	ab	bb	ab	ab	ab	aa	ab	bb	aa	ab	ab	bb	bb	bb	ab	ab	aa	aa	bb	aa	ab	ab	ab	ab	ab	ab	ab	aa
Marker23677	Sme2.5_00063.1	51410	aa×bb	bb	aa	ab	ab	bb	ab	--	ab	bb	bb	aa	bb	bb	ab	aa	aa	ab	aa	ab	bb	ab	ab	ab	aa	ab	bb	aa	ab	ab	bb	bb	bb	ab	ab	aa	aa	bb	aa	ab	ab	ab	ab	ab	ab	ab	aa
Marker23808	Sme2.5_00063.1	111340	aa×bb	bb	ab	ab	ab	bb	ab	aa	ab	bb	bb	aa	bb	bb	ab	aa	aa	ab	aa	ab	bb	ab	ab	ab	aa	ab	ab	aa	ab	ab	bb	bb	bb	ab	ab	aa	aa	bb	ab	ab	ab	ab	ab	ab	ab	ab	aa
Marker23878	Sme2.5_00063.1	142095	aa×bb	bb	ab	ab	ab	bb	ab	aa	ab	bb	bb	aa	bb	bb	ab	aa	aa	ab	aa	ab	bb	aa	ab	ab	aa	ab	bb	aa	ab	ab	bb	bb	bb	ab	ab	aa	aa	bb	ab	ab	ab	ab	ab	ab	ab	ab	aa
Marker23893	Sme2.5_00063.1	146819	aa×bb	bb	ab	ab	ab	bb	ab	aa	ab	ab	bb	aa	bb	bb	ab	aa	aa	ab	aa	ab	bb	ab	ab	ab	aa	ab	ab	aa	ab	ab	bb	bb	bb	ab	ab	aa	aa	bb	ab	ab	ab	ab	ab	ab	ab	ab	aa
Marker25366	Sme2.5_00069.1	150962	aa×bb	ab	aa	ab	ab	ab	bb	aa	bb	bb	bb	bb	bb	aa	ab	ab	aa	aa	bb	ab	ab	ab	ab	bb	bb	ab	ab	ab	aa	ab	ab	aa	aa	aa	bb	aa	bb	aa	ab	ab	aa	ab	aa	bb	ab	bb	aa
Marker25649	Sme2.5_00070.1	123	aa×bb	ab	ab	aa	aa	aa	bb	ab	aa	bb	ab	ab	bb	bb	ab	ab	ab	ab	bb	bb	aa	bb	ab	bb	bb	ab	bb	bb	aa	ab	ab	ab	aa	bb	bb	aa	ab	aa	bb	aa	ab	aa	ab	ab	bb	aa	aa
Marker25715	Sme2.5_00070.1	49253	aa×bb	ab	ab	aa	aa	aa	bb	ab	aa	ab	ab	bb	bb	bb	ab	ab	ab	ab	bb	bb	aa	bb	ab	bb	bb	ab	bb	bb	aa	ab	ab	ab	aa	bb	bb	aa	ab	aa	bb	aa	ab	aa	ab	ab	bb	aa	aa
Marker26023	Sme2.5_00071.1	140462	aa×bb	ab	aa	ab	ab	ab	bb	aa	bb	bb	bb	ab	bb	aa	ab	ab	aa	aa	bb	ab	ab	ab	ab	bb	bb	ab	aa	ab	aa	ab	ab	aa	aa	aa	bb	aa	bb	aa	ab	ab	aa	ab	aa	bb	ab	bb	aa
Marker26057	Sme2.5_00071.1	155211	aa×bb	ab	aa	ab	ab	ab	bb	aa	bb	bb	bb	ab	bb	aa	ab	ab	aa	aa	bb	ab	ab	ab	ab	bb	bb	ab	ab	ab	aa	ab	ab	ab	aa	aa	bb	aa	bb	ab	ab	ab	aa	ab	aa	bb	ab	bb	aa
Marker26793	Sme2.5_00075.1	80349	aa×bb	aa	ab	ab	ab	aa	ab	--	bb	ab	ab	ab	ab	aa	aa	bb	aa	ab	aa	bb	bb	aa	bb	ab	aa	bb	ab	bb	aa	bb	--	aa	ab	ab	ab	bb	bb	bb	aa	aa	ab	bb	ab	ab	aa	ab	bb
Marker26842	Sme2.5_00075.1	99984	aa×bb	aa	ab	ab	ab	aa	ab	ab	--	bb	ab	ab	ab	aa	aa	bb	aa	ab	aa	bb	bb	aa	--	ab	aa	bb	ab	bb	--	bb	ab	aa	ab	ab	ab	bb	bb	bb	aa	aa	ab	bb	ab	ab	aa	ab	bb
Marker27411	Sme2.5_00076.1	134830	aa×bb	aa	ab	aa	bb	aa	aa	aa	ab	ab	bb	ab	bb	bb	aa	ab	bb	aa	bb	ab	bb	bb	aa	ab	aa	ab	bb	aa	ab	aa	bb	aa	bb	bb	bb	--	ab	ab	bb	aa	bb	ab	ab	bb	aa	aa	ab
Marker27819	Sme2.5_00080.1	24670	aa×bb	bb	ab	ab	ab	bb	ab	aa	ab	bb	bb	aa	bb	bb	ab	aa	aa	ab	aa	ab	bb	ab	ab	ab	aa	ab	ab	aa	ab	aa	bb	bb	bb	ab	ab	aa	aa	bb	ab	ab	ab	ab	ab	ab	ab	ab	aa
Marker27866	Sme2.5_00080.1	108586	aa×bb	bb	ab	ab	ab	bb	ab	aa	ab	bb	bb	aa	bb	bb	ab	aa	aa	ab	aa	ab	bb	ab	ab	ab	aa	ab	bb	aa	ab	aa	bb	bb	bb	ab	ab	aa	aa	bb	ab	ab	ab	ab	ab	ab	ab	ab	aa
Marker27893	Sme2.5_00080.1	141795	aa×bb	bb	ab	ab	ab	bb	ab	aa	ab	ab	bb	aa	bb	bb	ab	aa	aa	ab	aa	ab	bb	ab	ab	ab	aa	ab	bb	aa	ab	ab	bb	bb	bb	ab	ab	aa	aa	bb	ab	ab	ab	ab	ab	ab	ab	ab	aa
Marker29016	Sme2.5_00083.1	240899	aa×bb	ab	aa	ab	ab	ab	bb	aa	bb	bb	bb	ab	bb	aa	ab	ab	aa	aa	bb	ab	ab	ab	ab	bb	bb	ab	ab	ab	aa	ab	ab	ab	aa	aa	bb	aa	bb	ab	ab	ab	aa	ab	aa	bb	ab	bb	aa
Marker29206	Sme2.5_00084.1	141215	aa×bb	ab	aa	aa	ab	aa	ab	aa	aa	bb	ab	ab	bb	bb	bb	bb	aa	ab	aa	ab	ab	aa	bb	ab	aa	bb	ab	ab	aa	aa	ab	ab	ab	aa	bb	bb	bb	bb	ab	bb	ab	bb	ab	aa	ab	ab	ab
Marker29226	Sme2.5_00084.1	187929	aa×bb	ab	ab	aa	ab	aa	ab	bb	ab	ab	ab	ab	bb	bb	ab	aa	bb	bb	ab	ab	aa	ab	aa	ab	bb	aa	ab	bb	aa	bb	ab	aa	aa	ab	ab	bb	aa	aa	ab	ab	aa	ab	bb	ab	ab	ab	bb
Marker29228	Sme2.5_00084.1	190444	aa×bb	ab	ab	aa	ab	aa	aa	--	ab	aa	ab	ab	bb	bb	ab	aa	bb	ab	aa	ab	aa	ab	aa	--	bb	ab	ab	bb	aa	bb	bb	bb	--	ab	ab	bb	ab	ab	--	ab	aa	ab	bb	ab	ab	ab	bb
Marker29361	Sme2.5_00085.1	20787	aa×bb	aa	aa	ab	ab	ab	ab	ab	aa	ab	bb	aa	ab	bb	ab	aa	ab	aa	ab	aa	ab	ab	bb	aa	ab	ab	aa	ab	aa	aa	aa	ab	ab	bb	aa	ab	ab	ab	aa	aa	bb	ab	ab	ab	ab	ab	aa
Marker29617	Sme2.5_00085.1	210344	aa×bb	aa	aa	ab	ab	ab	ab	ab	aa	aa	bb	aa	ab	bb	ab	aa	ab	aa	ab	aa	ab	ab	bb	aa	ab	aa	aa	ab	aa	ab	aa	ab	ab	bb	aa	ab	ab	ab	aa	aa	bb	ab	ab	ab	ab	ab	aa
Marker30094	Sme2.5_00087.1	11064	aa×bb	ab	ab	aa	ab	ab	aa	bb	ab	ab	ab	bb	aa	aa	bb	ab	ab	ab	aa	bb	ab	ab	ab	ab	bb	ab	ab	ab	ab	ab	bb	bb	ab	aa	ab	ab	bb	aa	ab	bb	ab	bb	ab	ab	aa	ab	ab
Marker30193	Sme2.5_00088.1	83451	aa×bb	aa	aa	ab	ab	ab	ab	bb	ab	ab	ab	ab	bb	bb	aa	bb	bb	bb	bb	bb	aa	ab	bb	ab	ab	ab	ab	ab	bb	ab	ab	aa	aa	bb	bb	aa	bb	aa	ab	ab	ab	aa	bb	bb	aa	aa	ab
Marker30539	Sme2.5_00089.1	176653	aa×bb	bb	ab	aa	ab	ab	ab	--	bb	ab	--	bb	aa	--	aa	bb	ab	ab	--	ab	bb	ab	bb	aa	ab	aa	--	bb	bb	ab	bb	aa	ab	aa	ab	ab	bb	ab	aa	aa	ab	ab	--	ab	aa	--	bb
Marker31518	Sme2.5_00095.1	15692	aa×bb	ab	ab	ab	aa	ab	aa	bb	bb	ab	ab	aa	bb	bb	ab	aa	ab	aa	aa	aa	bb	bb	ab	ab	ab	ab	aa	aa	bb	aa	bb	bb	ab	aa	bb	ab	aa	bb	ab	bb	aa	ab	bb	aa	ab	ab	aa
Marker32263	Sme2.5_00097.1	149703	aa×bb	aa	aa	ab	aa	ab	ab	bb	aa	aa	bb	aa	ab	bb	ab	aa	aa	aa	ab	aa	ab	ab	bb	aa	ab	aa	aa	ab	aa	ab	aa	bb	ab	bb	aa	ab	ab	ab	aa	aa	bb	ab	ab	ab	ab	ab	aa
Marker32288	Sme2.5_00098.1	106549	aa×bb	bb	--	ab	--	ab	aa	--	ab	bb	bb	--	aa	--	bb	ab	ab	bb	bb	ab	ab	ab	bb	ab	bb	bb	bb	bb	bb	ab	--	--	--	bb	ab	bb	ab	aa	ab	bb	ab	ab	bb	ab	ab	aa	ab
Marker32529	Sme2.5_00100.1	178388	aa×bb	ab	aa	bb	bb	ab	bb	ab	bb	bb	bb	ab	bb	ab	ab	ab	ab	bb	ab	ab	ab	ab	ab	bb	bb	ab	ab	bb	aa	aa	bb	bb	ab	ab	bb	bb	bb	ab	aa	bb	ab	aa	ab	aa	bb	aa	aa
Marker32719	Sme2.5_00101.1	201143	aa×bb	bb	bb	aa	ab	ab	aa	aa	bb	ab	ab	aa	aa	ab	bb	ab	aa	ab	aa	aa	ab	aa	aa	ab	ab	ab	ab	bb	ab	ab	bb	bb	aa	ab	bb	ab	ab	ab	ab	ab	bb	bb	ab	ab	ab	bb	ab
Marker32886	Sme2.5_00103.1	200334	aa×bb	bb	aa	ab	ab	ab	bb	aa	bb	bb	bb	ab	bb	aa	ab	ab	aa	aa	bb	ab	ab	ab	ab	bb	bb	bb	ab	ab	aa	ab	aa	--	aa	aa	bb	aa	bb	bb	bb	ab	aa	ab	aa	bb	ab	bb	aa
Marker32898	Sme2.5_00103.1	203381	aa×bb	ab	aa	ab	ab	ab	bb	aa	bb	bb	bb	ab	bb	aa	ab	ab	ab	aa	bb	ab	ab	ab	ab	bb	bb	ab	ab	ab	aa	ab	ab	ab	aa	aa	bb	aa	bb	ab	ab	ab	aa	ab	aa	bb	ab	bb	aa
Marker32947	Sme2.5_00103.1	223166	aa×bb	ab	aa	ab	ab	ab	bb	aa	bb	ab	bb	ab	bb	aa	ab	ab	aa	aa	bb	ab	ab	ab	ab	bb	bb	ab	ab	ab	aa	ab	ab	ab	aa	aa	bb	aa	bb	ab	ab	ab	aa	ab	aa	bb	ab	bb	aa
Marker33080	Sme2.5_00103.1	273925	aa×bb	ab	aa	ab	ab	ab	bb	aa	bb	bb	bb	ab	bb	aa	ab	ab	aa	aa	bb	ab	ab	ab	ab	bb	bb	ab	ab	ab	aa	ab	aa	bb	aa	aa	bb	aa	bb	ab	ab	ab	aa	ab	aa	bb	ab	bb	aa
Marker33269	Sme2.5_00105.1	2126	aa×bb	ab	aa	aa	ab	aa	ab	ab	aa	bb	bb	bb	bb	aa	ab	ab	ab	aa	bb	ab	aa	aa	bb	ab	bb	ab	bb	aa	bb	ab	ab	bb	bb	ab	ab	bb	ab	aa	aa	ab	ab	ab	bb	bb	aa	ab	ab
Marker33310	Sme2.5_00105.1	38491	aa×bb	ab	aa	aa	ab	aa	ab	--	aa	bb	bb	bb	bb	aa	ab	ab	bb	aa	--	ab	aa	aa	bb	ab	bb	ab	bb	aa	bb	ab	ab	bb	bb	ab	ab	bb	ab	ab	aa	ab	--	ab	bb	bb	aa	ab	ab
Marker33332	Sme2.5_00105.1	158545	aa×bb	ab	aa	aa	ab	aa	ab	ab	aa	bb	bb	ab	bb	aa	ab	ab	bb	aa	ab	ab	aa	aa	bb	ab	bb	ab	bb	aa	bb	ab	ab	bb	bb	ab	ab	bb	ab	ab	ab	ab	ab	ab	bb	bb	aa	ab	ab
Marker33977	Sme2.5_00107.1	100874	aa×bb	ab	aa	ab	ab	ab	bb	aa	bb	bb	bb	ab	bb	aa	ab	ab	aa	aa	bb	ab	ab	ab	ab	bb	bb	ab	ab	ab	aa	ab	ab	ab	aa	aa	bb	aa	bb	ab	ab	ab	aa	ab	aa	bb	ab	bb	aa
Marker33999	Sme2.5_00107.1	106779	aa×bb	ab	aa	ab	ab	ab	bb	aa	bb	bb	bb	ab	bb	aa	ab	ab	aa	aa	bb	ab	ab	ab	ab	bb	bb	ab	ab	ab	aa	ab	ab	bb	aa	aa	bb	aa	bb	ab	ab	ab	aa	ab	aa	bb	ab	bb	aa
Marker34158	Sme2.5_00109.1	82964	aa×bb	ab	ab	aa	aa	aa	bb	--	aa	bb	ab	ab	bb	bb	ab	ab	ab	ab	bb	bb	aa	bb	ab	bb	ab	ab	bb	ab	aa	ab	ab	ab	aa	bb	bb	aa	ab	aa	bb	ab	ab	aa	ab	ab	bb	aa	aa
Marker34805	Sme2.5_00114.1	72143	aa×bb	ab	ab	aa	ab	ab	ab	--	bb	ab	ab	bb	--	aa	aa	bb	ab	ab	aa	ab	bb	ab	bb	aa	ab	aa	--	bb	ab	ab	bb	bb	ab	aa	ab	ab	ab	ab	aa	aa	ab	ab	bb	ab	aa	bb	bb
Marker34840	Sme2.5_00114.1	142284	aa×bb	ab	ab	aa	ab	ab	ab	aa	bb	ab	ab	bb	aa	aa	aa	bb	ab	ab	aa	ab	bb	ab	bb	aa	ab	aa	--	bb	ab	ab	bb	bb	ab	aa	ab	ab	aa	ab	aa	aa	ab	ab	bb	ab	aa	bb	bb
Marker34907	Sme2.5_00114.1	168018	aa×bb	ab	ab	aa	ab	ab	ab	--	bb	ab	ab	bb	ab	aa	aa	bb	ab	ab	aa	ab	bb	ab	bb	aa	ab	aa	ab	bb	ab	ab	bb	bb	--	aa	ab	ab	ab	ab	aa	aa	ab	ab	bb	ab	aa	bb	bb
Marker34909	Sme2.5_00114.1	168056	aa×bb	ab	ab	aa	ab	ab	ab	--	bb	ab	ab	bb	ab	aa	aa	bb	ab	ab	aa	ab	bb	ab	bb	aa	ab	aa	ab	bb	ab	ab	bb	bb	--	aa	ab	ab	ab	ab	aa	aa	ab	ab	bb	ab	aa	bb	bb
Marker34953	Sme2.5_00114.1	181010	aa×bb	ab	ab	aa	ab	ab	ab	--	bb	ab	ab	bb	aa	aa	aa	bb	ab	ab	aa	ab	bb	ab	bb	aa	ab	aa	ab	bb	bb	ab	bb	--	ab	aa	ab	ab	aa	ab	aa	aa	ab	ab	bb	ab	aa	bb	bb
Marker35039	Sme2.5_00114.1	200286	aa×bb	ab	ab	aa	ab	ab	ab	aa	bb	ab	ab	bb	ab	aa	aa	bb	ab	ab	aa	ab	bb	ab	bb	aa	ab	aa	ab	bb	ab	ab	bb	bb	ab	aa	ab	ab	ab	ab	aa	aa	ab	ab	bb	ab	aa	bb	bb
Marker35041	Sme2.5_00114.1	200576	aa×bb	ab	ab	aa	ab	ab	ab	aa	bb	ab	ab	bb	ab	aa	aa	bb	ab	ab	aa	ab	bb	ab	bb	aa	ab	aa	ab	bb	ab	ab	bb	bb	ab	aa	ab	ab	ab	ab	aa	aa	ab	ab	bb	ab	aa	bb	bb
Marker35042	Sme2.5_00114.1	200591	aa×bb	ab	ab	aa	ab	ab	ab	aa	bb	ab	ab	bb	ab	aa	aa	bb	ab	ab	aa	ab	bb	ab	bb	aa	ab	aa	ab	bb	ab	ab	bb	bb	ab	aa	ab	ab	ab	ab	aa	aa	ab	ab	bb	ab	aa	bb	bb
Marker35125	Sme2.5_00115.1	125481	aa×bb	ab	bb	ab	ab	ab	ab	aa	ab	ab	ab	bb	ab	aa	aa	bb	ab	aa	aa	aa	bb	aa	bb	bb	ab	bb	aa	bb	aa	ab	aa	bb	bb	aa	ab	bb	ab	ab	aa	ab	ab	bb	ab	aa	aa	bb	aa
Marker35176	Sme2.5_00115.1	183725	aa×bb	ab	bb	ab	ab	ab	ab	aa	ab	ab	ab	bb	ab	aa	aa	bb	ab	aa	aa	aa	bb	aa	bb	bb	ab	bb	aa	bb	aa	ab	aa	--	bb	aa	ab	bb	ab	ab	ab	ab	ab	bb	ab	aa	aa	bb	aa
Marker35818	Sme2.5_00120.1	166740	aa×bb	ab	aa	ab	ab	ab	bb	aa	bb	ab	bb	ab	bb	aa	ab	ab	aa	aa	bb	ab	ab	ab	ab	bb	bb	ab	ab	ab	aa	ab	ab	ab	aa	aa	bb	aa	bb	ab	ab	ab	aa	ab	aa	bb	ab	bb	aa
Marker35850	Sme2.5_00120.1	176972	aa×bb	ab	aa	ab	ab	ab	bb	aa	bb	bb	bb	ab	bb	aa	ab	ab	aa	aa	bb	ab	ab	ab	ab	bb	bb	ab	ab	ab	aa	ab	aa	bb	aa	aa	bb	aa	bb	ab	ab	ab	aa	ab	aa	bb	ab	bb	aa
Marker35880	Sme2.5_00120.1	188604	aa×bb	ab	aa	ab	ab	ab	bb	aa	bb	bb	bb	ab	bb	aa	ab	ab	aa	aa	bb	ab	ab	ab	ab	bb	bb	ab	ab	ab	aa	ab	ab	ab	aa	aa	bb	aa	bb	ab	ab	ab	aa	ab	aa	bb	ab	bb	aa
Marker35881	Sme2.5_00120.1	188665	aa×bb	ab	aa	ab	ab	ab	bb	aa	bb	bb	bb	ab	bb	aa	ab	ab	aa	aa	bb	ab	ab	ab	ab	bb	bb	ab	ab	ab	aa	ab	ab	ab	aa	aa	bb	aa	bb	ab	ab	ab	aa	ab	aa	bb	ab	bb	aa
Marker35896	Sme2.5_00120.1	194948	aa×bb	ab	aa	ab	ab	ab	bb	aa	bb	bb	bb	ab	bb	aa	ab	ab	aa	aa	bb	ab	ab	ab	ab	bb	bb	ab	ab	ab	aa	ab	ab	ab	aa	aa	bb	aa	bb	ab	ab	ab	aa	ab	aa	bb	ab	bb	aa
Marker35897	Sme2.5_00120.1	195044	aa×bb	ab	aa	ab	ab	ab	bb	aa	bb	ab	bb	ab	bb	aa	ab	ab	aa	aa	bb	ab	ab	ab	ab	bb	bb	ab	ab	ab	aa	ab	ab	ab	aa	aa	bb	aa	bb	ab	ab	ab	aa	ab	aa	bb	ab	bb	aa
Marker36095	Sme2.5_00122.1	51287	aa×bb	ab	aa	ab	bb	ab	bb	ab	ab	ab	ab	ab	bb	bb	bb	aa	aa	ab	bb	bb	bb	aa	ab	ab	ab	bb	bb	bb	ab	ab	ab	ab	ab	aa	aa	ab	ab	aa	ab	ab	ab	bb	ab	ab	aa	aa	ab
Marker36266	Sme2.5_00122.1	236693	aa×bb	ab	bb	aa	aa	ab	ab	ab	ab	ab	ab	aa	ab	bb	aa	ab	ab	aa	bb	aa	ab	ab	bb	aa	ab	aa	ab	aa	aa	ab	aa	ab	ab	ab	aa	ab	ab	aa	ab	aa	ab	ab	aa	ab	bb	ab	ab
Marker36280	Sme2.5_00123.1	3671	aa×bb	ab	ab	bb	bb	ab	bb	ab	aa	ab	ab	ab	bb	bb	bb	aa	aa	ab	--	bb	bb	aa	ab	ab	ab	bb	bb	bb	aa	ab	aa	--	ab	aa	ab	aa	bb	aa	ab	ab	ab	ab	ab	ab	aa	aa	aa
Marker36705	Sme2.5_00126.1	74997	aa×bb	bb	ab	ab	ab	bb	ab	aa	ab	ab	bb	aa	bb	bb	ab	aa	aa	ab	aa	ab	bb	ab	ab	ab	aa	ab	ab	aa	ab	ab	bb	bb	bb	ab	ab	aa	aa	bb	ab	ab	ab	ab	ab	ab	ab	ab	aa
Marker37095	Sme2.5_00131.1	62308	aa×bb	ab	ab	ab	aa	bb	bb	ab	ab	bb	bb	bb	ab	ab	ab	bb	ab	ab	bb	aa	ab	bb	aa	bb	bb	ab	aa	ab	aa	aa	aa	bb	aa	aa	aa	ab	bb	ab	ab	bb	ab	ab	aa	bb	ab	aa	ab
Marker37710	Sme2.5_00132.1	85704	aa×bb	ab	ab	aa	ab	aa	ab	bb	ab	ab	bb	ab	bb	--	ab	aa	bb	bb	ab	ab	aa	ab	aa	aa	bb	ab	ab	bb	aa	bb	bb	ab	aa	ab	ab	ab	ab	ab	ab	ab	aa	ab	bb	ab	ab	ab	bb
Marker37907	Sme2.5_00133.1	2699	aa×bb	ab	ab	ab	bb	ab	ab	aa	bb	ab	ab	ab	aa	aa	ab	ab	ab	bb	aa	ab	aa	aa	ab	bb	ab	bb	ab	bb	bb	ab	aa	ab	aa	ab	aa	ab	ab	aa	aa	bb	bb	ab	bb	bb	bb	aa	aa
Marker38219	Sme2.5_00134.1	27191	aa×bb	bb	bb	aa	ab	ab	aa	aa	bb	ab	ab	aa	aa	ab	bb	ab	aa	ab	aa	aa	ab	aa	aa	ab	ab	ab	ab	bb	ab	ab	bb	bb	aa	ab	bb	ab	ab	bb	ab	ab	bb	bb	ab	ab	ab	bb	ab
Marker38513	Sme2.5_00135.1	5982	aa×bb	ab	aa	ab	bb	ab	bb	ab	ab	ab	ab	ab	bb	bb	bb	aa	aa	ab	bb	bb	bb	aa	ab	ab	ab	bb	bb	bb	ab	ab	ab	ab	ab	aa	aa	ab	ab	aa	ab	ab	ab	bb	ab	ab	aa	aa	ab
Marker38609	Sme2.5_00135.1	172181	aa×bb	ab	aa	ab	ab	ab	bb	ab	bb	bb	bb	ab	bb	ab	ab	ab	ab	bb	ab	ab	ab	ab	ab	bb	bb	ab	ab	bb	aa	aa	bb	bb	ab	ab	bb	bb	bb	ab	aa	bb	ab	aa	aa	aa	ab	aa	aa
Marker38957	Sme2.5_00138.1	19273	aa×bb	ab	aa	aa	ab	aa	ab	aa	aa	bb	ab	ab	bb	bb	bb	bb	aa	ab	aa	ab	ab	aa	bb	ab	aa	bb	ab	ab	aa	aa	ab	ab	aa	aa	bb	bb	bb	bb	ab	bb	ab	bb	ab	aa	bb	ab	ab
Marker40019	Sme2.5_00140.1	65827	aa×bb	ab	aa	ab	ab	bb	ab	--	aa	ab	ab	aa	bb	ab	aa	ab	ab	aa	bb	bb	aa	ab	ab	ab	ab	bb	ab	ab	bb	ab	aa	aa	aa	aa	ab	aa	aa	aa	bb	bb	ab	aa	bb	aa	aa	ab	bb
Marker40062	Sme2.5_00140.1	73235	aa×bb	ab	aa	ab	ab	bb	ab	--	aa	--	ab	aa	bb	ab	aa	ab	ab	bb	bb	bb	aa	ab	ab	ab	ab	bb	ab	ab	bb	ab	aa	--	aa	aa	ab	aa	bb	aa	bb	bb	ab	aa	bb	aa	aa	ab	bb
Marker40063	Sme2.5_00140.1	73276	aa×bb	ab	aa	ab	ab	bb	ab	--	aa	--	ab	aa	bb	ab	aa	ab	ab	bb	bb	bb	aa	ab	ab	ab	ab	bb	ab	ab	bb	ab	aa	--	aa	aa	ab	aa	bb	aa	bb	bb	ab	aa	bb	aa	aa	ab	bb
Marker40641	Sme2.5_00142.1	72867	aa×bb	bb	ab	ab	ab	aa	aa	ab	aa	bb	bb	ab	ab	bb	bb	ab	ab	bb	bb	bb	ab	ab	ab	ab	bb	bb	bb	bb	bb	ab	aa	--	aa	bb	--	bb	ab	aa	ab	bb	ab	--	bb	ab	--	aa	ab
Marker40827	Sme2.5_00142.1	177087	aa×bb	bb	ab	ab	--	aa	bb	--	aa	bb	bb	ab	bb	bb	bb	ab	ab	bb	bb	bb	ab	ab	ab	ab	bb	bb	bb	ab	bb	ab	aa	--	bb	bb	bb	bb	ab	aa	bb	bb	ab	ab	bb	ab	bb	aa	ab
Marker40963	Sme2.5_00143.1	23043	aa×bb	bb	bb	aa	ab	ab	aa	aa	bb	ab	ab	aa	aa	ab	bb	ab	aa	ab	aa	aa	ab	aa	aa	ab	ab	ab	ab	bb	ab	ab	bb	bb	aa	ab	bb	ab	ab	ab	ab	ab	bb	bb	ab	ab	ab	bb	ab
Marker40995	Sme2.5_00143.1	50477	aa×bb	bb	bb	aa	ab	ab	aa	aa	bb	ab	ab	aa	aa	ab	bb	ab	aa	ab	aa	aa	ab	aa	aa	ab	ab	ab	ab	bb	ab	ab	bb	--	aa	ab	bb	ab	ab	bb	ab	ab	bb	bb	ab	ab	ab	bb	ab
Marker41023	Sme2.5_00143.1	82569	aa×bb	bb	bb	aa	ab	ab	aa	aa	bb	ab	ab	aa	aa	ab	bb	ab	aa	ab	aa	aa	ab	aa	aa	ab	ab	ab	ab	bb	ab	ab	bb	bb	aa	ab	bb	ab	ab	ab	ab	ab	bb	bb	ab	ab	ab	bb	ab
Marker41161	Sme2.5_00143.1	163203	aa×bb	bb	bb	aa	ab	ab	aa	--	bb	ab	ab	aa	--	ab	bb	ab	aa	ab	aa	aa	ab	aa	aa	ab	ab	ab	ab	bb	ab	ab	bb	--	aa	ab	bb	bb	ab	ab	ab	ab	bb	bb	bb	ab	ab	bb	aa
Marker41168	Sme2.5_00143.1	169102	aa×bb	bb	bb	aa	ab	ab	aa	aa	bb	ab	ab	aa	aa	ab	bb	ab	aa	ab	aa	aa	ab	aa	aa	ab	ab	ab	ab	bb	ab	ab	bb	bb	aa	ab	bb	ab	ab	ab	ab	ab	bb	bb	ab	ab	ab	bb	ab
Marker41184	Sme2.5_00143.1	177190	aa×bb	bb	bb	aa	ab	ab	aa	aa	bb	ab	ab	aa	aa	ab	bb	ab	aa	ab	aa	aa	ab	aa	aa	ab	ab	ab	ab	bb	ab	ab	bb	bb	aa	ab	bb	ab	ab	ab	ab	ab	bb	bb	ab	ab	ab	bb	ab
Marker41211	Sme2.5_00143.1	202138	aa×bb	bb	bb	aa	ab	ab	aa	aa	bb	ab	ab	aa	aa	ab	bb	ab	aa	ab	aa	aa	ab	aa	aa	ab	ab	ab	ab	bb	ab	ab	bb	bb	aa	ab	bb	ab	ab	ab	ab	ab	bb	bb	ab	ab	ab	bb	ab
Marker41295	Sme2.5_00143.1	277052	aa×bb	bb	bb	aa	ab	ab	aa	aa	bb	ab	ab	aa	aa	ab	bb	ab	aa	ab	aa	aa	ab	aa	aa	ab	ab	ab	ab	bb	ab	ab	bb	bb	aa	ab	bb	ab	ab	ab	ab	ab	bb	bb	ab	ab	ab	bb	ab
Marker41501	Sme2.5_00145.1	6670	aa×bb	ab	aa	ab	--	ab	bb	ab	bb	bb	bb	ab	bb	ab	ab	ab	ab	bb	ab	ab	ab	ab	ab	bb	bb	ab	ab	bb	aa	aa	bb	bb	ab	ab	bb	bb	bb	ab	aa	bb	ab	aa	ab	aa	bb	aa	aa
Marker41503	Sme2.5_00145.1	7040	aa×bb	ab	aa	bb	bb	ab	bb	ab	bb	bb	bb	ab	bb	ab	ab	ab	ab	bb	ab	ab	ab	ab	ab	bb	bb	ab	ab	bb	aa	aa	bb	bb	ab	ab	bb	bb	bb	ab	aa	bb	ab	aa	ab	aa	bb	aa	aa
Marker42641	Sme2.5_00148.1	108083	aa×bb	bb	bb	aa	bb	ab	aa	aa	bb	ab	ab	aa	--	ab	bb	ab	aa	ab	aa	aa	ab	aa	aa	ab	ab	ab	ab	bb	ab	ab	bb	--	aa	ab	bb	aa	ab	ab	ab	ab	bb	bb	ab	ab	ab	bb	ab
Marker42890	Sme2.5_00149.1	15800	aa×bb	ab	aa	ab	ab	ab	bb	aa	bb	bb	bb	ab	bb	aa	ab	ab	aa	aa	bb	ab	ab	ab	ab	bb	bb	ab	ab	ab	aa	ab	ab	ab	aa	aa	bb	aa	bb	ab	ab	ab	aa	ab	aa	bb	ab	bb	aa
Marker42914	Sme2.5_00149.1	24165	aa×bb	ab	aa	ab	ab	ab	bb	aa	bb	ab	bb	ab	bb	aa	ab	ab	aa	aa	bb	ab	ab	ab	ab	bb	bb	ab	ab	ab	aa	ab	ab	aa	aa	aa	bb	aa	bb	ab	ab	ab	aa	ab	aa	bb	ab	bb	aa
Marker42984	Sme2.5_00149.1	38240	aa×bb	ab	aa	ab	ab	ab	bb	aa	bb	bb	bb	ab	bb	aa	ab	ab	aa	aa	bb	ab	ab	ab	ab	bb	bb	ab	ab	ab	aa	ab	ab	ab	aa	aa	bb	aa	bb	ab	ab	ab	aa	ab	aa	bb	ab	bb	aa
Marker43022	Sme2.5_00149.1	48436	aa×bb	ab	aa	ab	ab	ab	bb	aa	bb	bb	bb	ab	bb	aa	ab	ab	aa	aa	bb	ab	ab	ab	ab	bb	bb	ab	ab	ab	aa	ab	ab	ab	aa	aa	bb	aa	bb	ab	ab	ab	aa	ab	aa	bb	ab	bb	aa
Marker43033	Sme2.5_00149.1	53287	aa×bb	ab	aa	ab	ab	ab	bb	aa	bb	bb	bb	ab	bb	aa	ab	ab	aa	aa	bb	ab	ab	ab	ab	bb	bb	ab	ab	ab	aa	ab	ab	ab	aa	aa	bb	aa	bb	ab	ab	ab	aa	ab	aa	bb	ab	bb	aa
Marker44330	Sme2.5_00150.1	41561	aa×bb	ab	aa	ab	ab	ab	bb	aa	bb	ab	bb	ab	bb	aa	ab	ab	aa	aa	bb	ab	ab	ab	ab	bb	bb	ab	ab	ab	aa	ab	ab	ab	aa	aa	bb	aa	bb	ab	ab	ab	aa	ab	aa	bb	ab	bb	aa
Marker44436	Sme2.5_00150.1	185339	aa×bb	ab	aa	ab	ab	ab	bb	aa	bb	bb	bb	ab	bb	aa	ab	ab	aa	aa	bb	ab	ab	ab	ab	bb	bb	ab	ab	ab	aa	ab	ab	ab	aa	aa	bb	aa	bb	ab	ab	ab	aa	ab	aa	bb	ab	bb	aa
Marker45168	Sme2.5_00154.1	32787	aa×bb	aa	bb	ab	aa	aa	aa	bb	ab	bb	aa	bb	bb	bb	ab	aa	ab	ab	bb	aa	aa	ab	ab	ab	aa	bb	aa	bb	ab	aa	bb	ab	ab	bb	ab	aa	ab	aa	ab	bb	bb	aa	ab	ab	ab	ab	aa
Marker45183	Sme2.5_00154.1	50483	aa×bb	aa	bb	ab	aa	aa	aa	bb	ab	bb	aa	bb	bb	bb	ab	aa	ab	ab	bb	aa	aa	ab	ab	ab	aa	bb	aa	bb	ab	aa	bb	ab	ab	bb	ab	aa	aa	aa	ab	bb	bb	aa	ab	ab	ab	ab	aa
Marker45979	Sme2.5_00156.1	190381	aa×bb	bb	bb	aa	bb	ab	aa	--	bb	ab	ab	aa	aa	ab	bb	ab	aa	ab	aa	aa	ab	aa	aa	ab	ab	ab	ab	bb	ab	ab	bb	--	aa	ab	bb	ab	ab	ab	ab	ab	bb	bb	ab	ab	ab	bb	ab
Marker45997	Sme2.5_00156.1	238963	aa×bb	bb	bb	aa	ab	ab	aa	aa	bb	ab	ab	aa	aa	ab	bb	ab	aa	ab	aa	aa	ab	aa	aa	ab	ab	ab	ab	bb	ab	ab	bb	bb	aa	ab	bb	ab	ab	ab	ab	ab	bb	bb	ab	ab	ab	bb	ab
Marker46594	Sme2.5_00160.1	60152	aa×bb	ab	ab	aa	aa	aa	bb	ab	aa	bb	ab	ab	bb	bb	ab	ab	ab	ab	bb	bb	aa	bb	ab	bb	ab	ab	bb	ab	aa	ab	ab	ab	aa	bb	bb	aa	ab	aa	bb	ab	ab	aa	ab	ab	bb	aa	aa
Marker47365	Sme2.5_00165.1	64126	aa×bb	ab	aa	ab	ab	bb	bb	aa	bb	bb	bb	ab	bb	ab	bb	aa	ab	bb	ab	ab	ab	ab	ab	bb	bb	ab	--	bb	aa	aa	--	bb	ab	ab	bb	bb	bb	ab	ab	ab	ab	ab	aa	aa	ab	ab	aa
Marker47366	Sme2.5_00165.1	66222	aa×bb	ab	aa	ab	ab	bb	bb	aa	bb	bb	bb	ab	bb	ab	bb	aa	ab	bb	ab	ab	ab	ab	ab	bb	bb	ab	aa	bb	aa	aa	ab	bb	ab	ab	bb	bb	bb	ab	ab	ab	aa	ab	aa	aa	ab	ab	aa
Marker47367	Sme2.5_00165.1	66281	aa×bb	ab	aa	ab	ab	bb	bb	aa	bb	bb	bb	ab	bb	ab	bb	aa	ab	bb	ab	ab	ab	ab	ab	bb	bb	ab	aa	bb	aa	aa	ab	bb	ab	ab	bb	bb	bb	ab	ab	ab	aa	ab	aa	aa	ab	ab	aa
Marker47553	Sme2.5_00166.1	34916	aa×bb	ab	ab	--	ab	aa	ab	--	bb	ab	ab	bb	ab	aa	aa	bb	ab	aa	aa	aa	bb	ab	bb	aa	ab	aa	aa	bb	ab	aa	aa	bb	bb	aa	ab	--	ab	ab	ab	aa	ab	ab	bb	ab	aa	bb	bb
Marker47559	Sme2.5_00166.1	38032	aa×bb	ab	bb	ab	ab	aa	ab	--	bb	ab	ab	bb	ab	aa	aa	bb	ab	aa	aa	aa	bb	ab	bb	aa	ab	bb	aa	bb	ab	aa	aa	bb	bb	aa	ab	bb	ab	ab	aa	aa	ab	--	bb	ab	aa	bb	bb
Marker47589	Sme2.5_00166.1	48759	aa×bb	ab	ab	ab	ab	aa	ab	aa	bb	ab	ab	bb	ab	aa	aa	bb	ab	aa	aa	aa	bb	ab	bb	aa	ab	bb	aa	bb	ab	aa	aa	bb	bb	aa	ab	bb	ab	ab	ab	aa	ab	bb	bb	ab	aa	bb	bb
Marker47671	Sme2.5_00167.1	15051	aa×bb	bb	bb	aa	ab	ab	aa	aa	bb	ab	ab	aa	aa	ab	bb	ab	aa	ab	aa	aa	ab	aa	aa	ab	ab	ab	ab	bb	ab	ab	bb	bb	aa	ab	bb	ab	ab	ab	ab	ab	bb	bb	ab	ab	ab	bb	ab
Marker47723	Sme2.5_00167.1	59663	aa×bb	ab	aa	ab	ab	ab	bb	aa	bb	bb	bb	ab	bb	aa	ab	ab	aa	aa	bb	ab	ab	ab	ab	bb	bb	ab	ab	ab	aa	ab	ab	bb	aa	aa	bb	aa	bb	ab	ab	ab	aa	ab	aa	bb	ab	bb	aa
Marker47724	Sme2.5_00167.1	59716	aa×bb	ab	aa	ab	ab	ab	bb	aa	bb	bb	bb	ab	bb	aa	ab	ab	aa	aa	bb	ab	ab	ab	ab	bb	bb	ab	ab	ab	aa	ab	ab	bb	aa	aa	bb	aa	bb	ab	ab	ab	aa	ab	aa	bb	ab	bb	aa
Marker47726	Sme2.5_00167.1	59931	aa×bb	ab	aa	ab	ab	ab	bb	aa	bb	bb	bb	ab	bb	aa	ab	ab	aa	aa	bb	ab	ab	ab	ab	bb	bb	ab	ab	ab	aa	ab	ab	bb	aa	aa	bb	aa	bb	ab	ab	ab	aa	ab	aa	bb	ab	bb	aa
Marker48859	Sme2.5_00167.1	148663	aa×bb	ab	aa	ab	ab	ab	bb	aa	bb	bb	bb	ab	bb	aa	ab	ab	aa	aa	bb	aa	ab	ab	ab	bb	bb	ab	ab	ab	aa	ab	bb	ab	aa	aa	bb	aa	bb	ab	ab	ab	aa	ab	aa	bb	ab	bb	aa
Marker48962	Sme2.5_00167.1	155290	aa×bb	ab	aa	ab	ab	ab	bb	aa	bb	ab	bb	ab	bb	aa	ab	ab	aa	aa	bb	ab	ab	ab	ab	bb	bb	ab	ab	ab	aa	ab	ab	ab	aa	aa	bb	aa	bb	ab	ab	ab	aa	ab	aa	bb	ab	bb	aa
Marker49215	Sme2.5_00168.1	155883	aa×bb	aa	bb	ab	bb	ab	aa	bb	ab	ab	bb	bb	aa	ab	ab	ab	aa	bb	aa	bb	ab	ab	ab	ab	ab	ab	ab	ab	ab	ab	bb	bb	ab	bb	aa	bb	ab	ab	ab	ab	ab	bb	bb	ab	bb	ab	aa
Marker49251	Sme2.5_00168.1	175089	aa×bb	aa	bb	ab	bb	ab	aa	--	ab	bb	bb	bb	--	ab	ab	ab	aa	ab	--	bb	ab	ab	ab	ab	ab	ab	ab	ab	ab	ab	bb	--	ab	bb	aa	ab	ab	ab	ab	ab	ab	bb	bb	ab	bb	ab	ab
Marker50724	Sme2.5_00174.1	188959	aa×bb	ab	aa	ab	ab	ab	bb	aa	bb	bb	bb	ab	bb	aa	ab	ab	aa	aa	bb	ab	ab	ab	ab	bb	bb	ab	ab	ab	aa	ab	ab	ab	aa	aa	bb	aa	bb	ab	ab	ab	aa	ab	aa	bb	ab	bb	aa
Marker51326	Sme2.5_00177.1	170199	aa×bb	ab	bb	aa	aa	ab	ab	ab	ab	ab	ab	aa	ab	bb	aa	ab	ab	aa	bb	aa	ab	ab	bb	aa	aa	aa	ab	aa	aa	ab	aa	aa	ab	ab	aa	ab	ab	aa	ab	aa	ab	ab	aa	ab	bb	ab	ab
Marker52743	Sme2.5_00182.1	320057	aa×bb	ab	ab	aa	ab	aa	ab	bb	ab	ab	ab	ab	bb	bb	ab	aa	bb	ab	ab	ab	aa	ab	aa	ab	bb	ab	ab	bb	aa	bb	ab	--	ab	ab	ab	bb	ab	ab	ab	ab	aa	ab	bb	ab	ab	ab	bb
Marker52785	Sme2.5_00184.1	101133	aa×bb	ab	aa	aa	ab	aa	ab	ab	aa	bb	bb	ab	bb	aa	ab	ab	bb	aa	ab	ab	aa	aa	bb	ab	bb	ab	bb	aa	bb	ab	ab	bb	bb	ab	ab	bb	ab	ab	aa	ab	ab	ab	bb	bb	aa	ab	ab
Marker52828	Sme2.5_00185.1	11794	aa×bb	ab	aa	ab	ab	ab	bb	aa	bb	bb	bb	ab	bb	aa	ab	ab	aa	aa	bb	ab	ab	ab	ab	bb	bb	ab	ab	ab	aa	ab	ab	ab	aa	aa	bb	aa	bb	ab	ab	ab	aa	ab	aa	bb	ab	bb	aa
Marker52911	Sme2.5_00185.1	47902	aa×bb	ab	aa	ab	ab	ab	bb	aa	bb	bb	bb	ab	bb	aa	ab	ab	aa	aa	bb	ab	ab	ab	ab	bb	bb	ab	ab	ab	aa	ab	ab	ab	aa	aa	bb	aa	bb	ab	ab	ab	aa	ab	aa	bb	ab	bb	aa
Marker52921	Sme2.5_00185.1	50982	aa×bb	ab	aa	ab	ab	ab	bb	aa	bb	bb	bb	ab	bb	aa	ab	ab	aa	aa	bb	ab	ab	ab	ab	bb	bb	ab	ab	ab	aa	ab	bb	ab	aa	aa	bb	aa	bb	ab	ab	ab	aa	ab	aa	bb	ab	bb	aa
Marker53033	Sme2.5_00185.1	88504	aa×bb	ab	aa	ab	ab	ab	bb	aa	bb	bb	bb	ab	bb	aa	aa	ab	aa	aa	bb	ab	ab	ab	ab	bb	bb	ab	ab	ab	aa	ab	ab	aa	aa	aa	bb	aa	bb	ab	ab	ab	aa	ab	aa	bb	ab	bb	aa
Marker53059	Sme2.5_00185.1	98892	aa×bb	ab	aa	ab	ab	ab	bb	aa	bb	bb	bb	ab	bb	aa	ab	ab	aa	aa	bb	ab	ab	ab	ab	bb	bb	ab	ab	ab	aa	ab	ab	ab	aa	aa	bb	aa	bb	ab	ab	ab	aa	ab	aa	bb	ab	bb	aa
Marker53217	Sme2.5_00187.1	63492	aa×bb	bb	aa	bb	--	ab	ab	aa	bb	ab	ab	ab	--	ab	ab	aa	ab	ab	ab	bb	ab	ab	ab	bb	bb	aa	aa	aa	bb	aa	--	--	aa	bb	ab	ab	bb	aa	--	bb	bb	ab	bb	aa	ab	--	bb
Marker53218	Sme2.5_00187.1	63519	aa×bb	bb	aa	bb	--	ab	ab	aa	bb	ab	ab	ab	--	ab	ab	aa	ab	ab	ab	bb	ab	ab	ab	bb	bb	aa	aa	aa	bb	aa	--	--	aa	bb	ab	ab	bb	aa	--	bb	bb	ab	bb	aa	ab	--	bb
Marker53374	Sme2.5_00187.1	174163	aa×bb	ab	aa	bb	aa	ab	ab	ab	bb	ab	ab	ab	bb	ab	ab	aa	aa	ab	ab	bb	ab	ab	ab	bb	ab	aa	aa	aa	bb	aa	aa	ab	aa	bb	ab	ab	bb	aa	aa	bb	ab	ab	bb	aa	ab	ab	bb
Marker53404	Sme2.5_00187.1	184862	aa×bb	ab	aa	bb	aa	ab	ab	aa	bb	ab	ab	ab	bb	ab	ab	aa	ab	ab	ab	bb	ab	ab	ab	bb	ab	aa	aa	aa	bb	aa	aa	ab	aa	bb	ab	ab	bb	aa	aa	bb	ab	ab	bb	aa	ab	ab	bb
Marker53523	Sme2.5_00187.1	195792	aa×bb	ab	aa	bb	aa	ab	ab	aa	bb	ab	ab	ab	bb	ab	ab	aa	ab	ab	ab	bb	ab	ab	ab	bb	ab	aa	aa	aa	bb	aa	aa	ab	aa	bb	ab	ab	bb	aa	aa	bb	ab	ab	bb	aa	ab	ab	bb
Marker53702	Sme2.5_00188.1	157261	aa×bb	ab	bb	aa	ab	bb	aa	aa	ab	bb	ab	ab	aa	ab	ab	ab	aa	aa	aa	aa	ab	aa	bb	bb	aa	ab	ab	bb	ab	aa	ab	--	ab	ab	ab	aa	ab	aa	ab	bb	bb	bb	bb	ab	aa	bb	ab
Marker54901	Sme2.5_00198.1	82611	aa×bb	ab	aa	ab	ab	ab	bb	aa	bb	bb	bb	ab	bb	aa	ab	ab	aa	aa	bb	ab	ab	ab	ab	bb	bb	ab	ab	ab	aa	ab	ab	ab	aa	aa	bb	aa	bb	ab	ab	ab	aa	ab	aa	bb	ab	bb	aa
Marker54927	Sme2.5_00198.1	92276	aa×bb	ab	aa	ab	ab	ab	bb	aa	bb	bb	bb	ab	bb	aa	ab	ab	aa	aa	bb	ab	ab	ab	ab	bb	bb	ab	ab	ab	aa	ab	ab	ab	aa	aa	bb	aa	bb	ab	ab	ab	aa	ab	aa	bb	ab	bb	aa
Marker54958	Sme2.5_00198.1	111471	aa×bb	ab	aa	ab	ab	ab	bb	aa	bb	bb	bb	bb	bb	aa	ab	ab	aa	aa	--	ab	ab	ab	ab	bb	bb	ab	ab	ab	aa	ab	ab	ab	aa	aa	bb	aa	bb	aa	ab	ab	aa	ab	aa	bb	ab	bb	aa
Marker55018	Sme2.5_00198.1	134455	aa×bb	ab	aa	ab	ab	ab	bb	aa	bb	ab	bb	ab	bb	aa	ab	ab	aa	aa	bb	ab	ab	ab	ab	bb	bb	ab	ab	ab	aa	ab	ab	ab	aa	aa	bb	aa	bb	ab	ab	ab	aa	ab	aa	bb	ab	bb	aa
Marker55028	Sme2.5_00198.1	139850	aa×bb	ab	aa	ab	ab	ab	bb	aa	bb	bb	bb	ab	bb	aa	ab	ab	aa	aa	bb	ab	ab	ab	ab	bb	bb	ab	ab	ab	aa	ab	ab	ab	aa	aa	bb	aa	bb	ab	ab	ab	aa	ab	aa	bb	ab	bb	aa
Marker55089	Sme2.5_00198.1	168847	aa×bb	ab	aa	ab	ab	ab	bb	aa	bb	bb	bb	ab	bb	aa	ab	ab	aa	aa	bb	ab	ab	ab	ab	bb	bb	ab	ab	ab	aa	ab	ab	ab	aa	aa	bb	aa	bb	ab	ab	ab	aa	ab	aa	bb	ab	bb	aa
Marker55238	Sme2.5_00198.1	238034	aa×bb	ab	aa	ab	ab	ab	bb	aa	bb	bb	bb	ab	bb	aa	ab	ab	aa	aa	bb	ab	ab	ab	ab	bb	bb	ab	ab	ab	aa	ab	ab	aa	aa	aa	bb	aa	bb	ab	ab	ab	aa	ab	aa	bb	ab	bb	aa
Marker55476	Sme2.5_00200.1	31077	aa×bb	bb	ab	ab	ab	bb	ab	ab	ab	ab	bb	aa	bb	bb	ab	aa	aa	ab	aa	ab	bb	ab	ab	ab	aa	ab	ab	aa	ab	ab	bb	bb	bb	ab	ab	aa	aa	bb	ab	ab	ab	ab	ab	ab	ab	ab	aa
Marker55486	Sme2.5_00200.1	33093	aa×bb	bb	ab	ab	ab	bb	ab	aa	ab	bb	bb	aa	bb	bb	ab	aa	aa	ab	aa	ab	bb	ab	ab	ab	aa	ab	ab	aa	ab	ab	bb	bb	bb	ab	ab	aa	aa	bb	ab	ab	ab	ab	ab	ab	ab	ab	aa
Marker55512	Sme2.5_00200.1	55920	aa×bb	bb	ab	ab	ab	bb	ab	aa	ab	bb	bb	aa	bb	bb	ab	aa	aa	ab	aa	ab	bb	ab	ab	ab	aa	ab	ab	aa	ab	ab	bb	bb	bb	ab	ab	aa	aa	bb	ab	ab	ab	ab	ab	ab	ab	ab	aa
Marker55699	Sme2.5_00200.1	112173	aa×bb	bb	ab	ab	ab	bb	ab	aa	ab	bb	bb	aa	bb	bb	ab	aa	aa	ab	aa	ab	bb	ab	ab	ab	aa	ab	ab	aa	ab	aa	bb	bb	bb	ab	ab	aa	aa	bb	ab	ab	ab	ab	ab	ab	ab	ab	aa
Marker55700	Sme2.5_00200.1	112187	aa×bb	bb	ab	ab	ab	bb	ab	aa	ab	bb	bb	aa	bb	bb	ab	aa	aa	ab	aa	ab	bb	ab	ab	ab	aa	ab	ab	aa	ab	aa	bb	bb	bb	ab	ab	aa	aa	bb	ab	ab	ab	ab	ab	ab	ab	ab	aa
Marker55719	Sme2.5_00200.1	119530	aa×bb	bb	ab	ab	ab	bb	ab	aa	ab	bb	bb	aa	bb	bb	ab	aa	aa	ab	aa	ab	bb	ab	ab	ab	aa	ab	ab	aa	ab	ab	bb	bb	bb	ab	ab	aa	aa	bb	ab	ab	ab	ab	ab	ab	ab	ab	aa
Marker56397	Sme2.5_00203.1	87644	aa×bb	ab	aa	aa	ab	aa	ab	ab	aa	bb	bb	ab	bb	aa	ab	ab	ab	aa	aa	ab	aa	aa	bb	bb	bb	bb	bb	ab	ab	ab	aa	bb	bb	ab	ab	ab	ab	ab	aa	ab	bb	ab	bb	bb	bb	ab	aa
Marker56559	Sme2.5_00203.1	146520	aa×bb	ab	aa	aa	--	aa	--	ab	--	bb	bb	--	bb	--	ab	ab	ab	aa	aa	ab	aa	aa	bb	bb	bb	bb	--	--	bb	ab	aa	--	--	ab	ab	ab	ab	ab	aa	ab	bb	ab	bb	bb	bb	ab	aa
Marker56870	Sme2.5_00206.1	4917	aa×bb	bb	ab	ab	ab	bb	ab	aa	ab	bb	bb	aa	bb	bb	ab	aa	aa	ab	aa	ab	bb	ab	ab	ab	aa	ab	ab	aa	ab	ab	bb	bb	bb	ab	ab	aa	aa	bb	ab	ab	ab	bb	ab	ab	ab	ab	aa
Marker57458	Sme2.5_00207.1	48574	aa×bb	ab	aa	ab	ab	ab	bb	aa	bb	ab	bb	ab	bb	aa	ab	ab	aa	aa	bb	ab	ab	ab	ab	bb	bb	ab	ab	ab	aa	ab	ab	ab	aa	aa	bb	aa	bb	ab	ab	ab	aa	ab	aa	bb	ab	bb	aa
Marker57516	Sme2.5_00207.1	54302	aa×bb	ab	aa	ab	ab	ab	bb	aa	bb	bb	bb	ab	bb	aa	ab	ab	aa	aa	bb	ab	ab	ab	ab	bb	bb	ab	bb	ab	aa	ab	ab	ab	aa	aa	bb	aa	bb	ab	ab	ab	aa	ab	aa	bb	ab	bb	aa
Marker57520	Sme2.5_00207.1	54730	aa×bb	ab	aa	ab	ab	ab	bb	aa	bb	bb	bb	ab	bb	aa	ab	ab	aa	aa	bb	ab	ab	ab	ab	bb	bb	ab	bb	ab	aa	ab	ab	ab	aa	aa	bb	aa	bb	ab	ab	ab	aa	ab	aa	bb	ab	bb	aa
Marker57600	Sme2.5_00207.1	61471	aa×bb	ab	aa	ab	ab	ab	bb	aa	bb	bb	bb	ab	bb	aa	ab	ab	aa	aa	bb	ab	ab	ab	ab	bb	bb	ab	aa	ab	aa	ab	ab	aa	aa	aa	bb	aa	bb	aa	ab	ab	aa	ab	aa	bb	ab	bb	aa
Marker57605	Sme2.5_00207.1	62033	aa×bb	ab	aa	ab	ab	ab	bb	aa	bb	bb	bb	ab	bb	aa	ab	ab	aa	aa	bb	ab	ab	ab	ab	bb	bb	ab	ab	ab	aa	ab	ab	bb	aa	aa	bb	aa	bb	ab	ab	ab	aa	ab	aa	bb	ab	bb	aa
Marker57637	Sme2.5_00207.1	65491	aa×bb	ab	aa	ab	ab	ab	bb	aa	bb	bb	bb	ab	bb	aa	ab	ab	aa	aa	bb	ab	ab	ab	ab	bb	bb	ab	ab	ab	aa	ab	ab	bb	aa	aa	bb	aa	bb	ab	ab	ab	aa	ab	aa	bb	ab	bb	aa
Marker57638	Sme2.5_00207.1	65514	aa×bb	ab	aa	ab	ab	ab	bb	aa	bb	bb	bb	ab	bb	aa	ab	ab	aa	aa	bb	ab	ab	ab	ab	bb	bb	ab	ab	ab	aa	ab	ab	bb	aa	aa	bb	aa	bb	ab	ab	ab	aa	ab	aa	bb	ab	bb	aa
Marker58186	Sme2.5_00207.1	115542	aa×bb	ab	aa	ab	ab	ab	bb	aa	bb	bb	bb	ab	bb	aa	ab	ab	aa	aa	bb	ab	ab	ab	ab	bb	bb	ab	ab	ab	aa	ab	bb	ab	aa	aa	bb	aa	bb	ab	ab	ab	aa	ab	aa	bb	ab	bb	aa
Marker58615	Sme2.5_00207.1	150246	aa×bb	ab	aa	ab	ab	ab	bb	aa	bb	ab	bb	ab	bb	aa	ab	ab	aa	aa	bb	ab	ab	ab	ab	bb	bb	ab	ab	ab	aa	ab	ab	ab	aa	aa	bb	aa	bb	ab	ab	ab	aa	ab	aa	bb	ab	bb	aa
Marker59543	Sme2.5_00211.1	28627	aa×bb	ab	ab	aa	--	bb	aa	--	aa	bb	ab	ab	aa	ab	ab	ab	aa	aa	aa	ab	bb	ab	bb	bb	aa	ab	ab	bb	ab	ab	--	--	bb	ab	ab	bb	ab	aa	ab	bb	bb	bb	bb	ab	aa	bb	ab
Marker60033	Sme2.5_00214.1	147756	aa×bb	aa	bb	ab	aa	aa	aa	bb	ab	bb	aa	bb	bb	bb	ab	aa	ab	ab	bb	aa	aa	ab	ab	ab	aa	bb	aa	bb	bb	aa	bb	bb	ab	bb	ab	aa	ab	aa	ab	bb	bb	aa	ab	ab	ab	ab	aa
Marker60704	Sme2.5_00219.1	85796	aa×bb	aa	bb	ab	aa	aa	aa	bb	ab	bb	aa	bb	bb	bb	ab	aa	ab	ab	bb	aa	aa	ab	ab	ab	aa	bb	aa	bb	ab	aa	bb	ab	ab	bb	ab	aa	ab	aa	ab	bb	bb	aa	ab	ab	ab	ab	aa
Marker61312	Sme2.5_00220.1	183938	aa×bb	ab	aa	ab	ab	ab	bb	aa	bb	bb	bb	ab	bb	aa	ab	ab	aa	aa	bb	ab	ab	ab	ab	bb	bb	ab	ab	ab	aa	ab	ab	ab	aa	aa	bb	aa	bb	ab	ab	ab	aa	ab	aa	bb	ab	bb	aa
Marker61350	Sme2.5_00220.1	196922	aa×bb	ab	aa	ab	ab	ab	bb	aa	bb	ab	bb	ab	bb	aa	ab	ab	aa	aa	bb	ab	ab	ab	ab	bb	bb	ab	ab	ab	aa	ab	ab	ab	aa	aa	bb	aa	bb	ab	ab	ab	aa	ab	aa	bb	ab	bb	aa
Marker61668	Sme2.5_00221.1	179087	aa×bb	aa	bb	ab	aa	aa	aa	bb	ab	bb	aa	bb	bb	bb	ab	aa	ab	ab	bb	aa	aa	ab	ab	ab	aa	bb	aa	bb	ab	aa	bb	ab	aa	bb	ab	aa	ab	aa	bb	bb	bb	aa	ab	ab	ab	ab	aa
Marker61835	Sme2.5_00222.1	141218	aa×bb	ab	aa	ab	bb	ab	bb	ab	ab	ab	ab	ab	bb	bb	bb	aa	aa	ab	bb	bb	bb	aa	ab	ab	ab	bb	bb	bb	ab	ab	ab	ab	ab	aa	ab	ab	ab	aa	ab	ab	ab	bb	ab	ab	aa	aa	ab
Marker61844	Sme2.5_00222.1	152859	aa×bb	ab	aa	ab	bb	ab	bb	ab	ab	ab	ab	ab	bb	bb	bb	aa	aa	ab	bb	bb	bb	aa	ab	ab	ab	bb	bb	bb	ab	ab	ab	ab	ab	aa	ab	ab	ab	aa	ab	ab	ab	bb	ab	ab	aa	aa	ab
Marker61862	Sme2.5_00222.1	164913	aa×bb	ab	aa	ab	bb	ab	bb	ab	ab	ab	ab	ab	bb	bb	bb	aa	aa	ab	bb	bb	bb	aa	ab	ab	ab	bb	bb	bb	ab	ab	ab	ab	ab	aa	ab	ab	ab	aa	ab	ab	ab	bb	ab	ab	aa	aa	ab
Marker61920	Sme2.5_00222.1	231165	aa×bb	ab	aa	ab	bb	ab	bb	ab	ab	ab	ab	ab	bb	bb	bb	aa	aa	ab	bb	bb	bb	aa	ab	ab	ab	bb	bb	bb	ab	ab	ab	ab	ab	aa	ab	ab	ab	aa	ab	ab	ab	bb	ab	ab	aa	aa	ab
Marker61927	Sme2.5_00222.1	235296	aa×bb	ab	aa	ab	bb	ab	bb	ab	ab	ab	ab	ab	bb	bb	bb	aa	aa	ab	bb	bb	bb	aa	ab	ab	ab	bb	bb	bb	ab	ab	ab	ab	ab	aa	ab	ab	ab	aa	ab	ab	ab	bb	ab	ab	aa	aa	ab
Marker62366	Sme2.5_00223.1	184028	aa×bb	aa	aa	aa	ab	aa	ab	aa	aa	bb	ab	aa	bb	bb	bb	bb	aa	ab	aa	ab	ab	aa	bb	ab	aa	bb	ab	ab	aa	aa	ab	ab	ab	aa	bb	bb	bb	bb	ab	bb	ab	bb	ab	aa	bb	aa	ab
Marker62442	Sme2.5_00224.1	146732	aa×bb	ab	aa	ab	bb	ab	bb	--	ab	ab	ab	ab	bb	bb	bb	aa	ab	ab	bb	bb	bb	aa	ab	ab	ab	bb	bb	bb	aa	ab	--	--	ab	aa	ab	ab	ab	aa	ab	ab	ab	bb	ab	ab	aa	aa	ab
Marker62907	Sme2.5_00226.1	191346	aa×bb	bb	bb	bb	aa	bb	aa	ab	aa	ab	aa	ab	ab	bb	ab	bb	ab	ab	ab	bb	ab	aa	bb	bb	ab	ab	ab	ab	bb	bb	aa	aa	bb	aa	ab	aa	bb	ab	ab	ab	aa	ab	ab	bb	ab	ab	ab
Marker63511	Sme2.5_00226.1	346120	aa×bb	aa	bb	ab	aa	aa	aa	bb	ab	bb	aa	bb	bb	bb	ab	aa	ab	ab	bb	aa	aa	ab	ab	ab	aa	bb	aa	bb	ab	aa	bb	aa	ab	bb	ab	aa	ab	aa	ab	bb	bb	aa	ab	ab	ab	ab	aa
Marker63621	Sme2.5_00226.1	357464	aa×bb	aa	bb	ab	aa	aa	aa	bb	ab	bb	aa	bb	bb	bb	ab	aa	ab	ab	bb	aa	aa	ab	ab	ab	aa	bb	aa	bb	ab	aa	bb	aa	ab	bb	aa	aa	ab	aa	ab	bb	bb	aa	ab	ab	ab	ab	aa
Marker63990	Sme2.5_00226.1	397126	aa×bb	aa	bb	ab	aa	aa	aa	bb	ab	ab	aa	bb	bb	bb	ab	aa	ab	ab	bb	aa	aa	ab	ab	ab	aa	bb	aa	bb	ab	aa	bb	ab	ab	bb	ab	aa	ab	aa	ab	bb	bb	aa	ab	ab	ab	ab	aa
Marker63991	Sme2.5_00226.1	397144	aa×bb	aa	bb	ab	aa	aa	aa	bb	ab	ab	aa	bb	bb	bb	ab	aa	ab	ab	bb	aa	aa	ab	ab	ab	aa	bb	aa	bb	ab	aa	bb	ab	ab	bb	ab	aa	ab	aa	ab	bb	bb	aa	ab	ab	ab	ab	aa
Marker63993	Sme2.5_00226.1	397714	aa×bb	aa	bb	ab	aa	aa	aa	bb	ab	bb	aa	bb	bb	bb	ab	aa	ab	ab	bb	aa	aa	ab	ab	ab	aa	bb	aa	bb	ab	aa	bb	ab	ab	bb	ab	aa	ab	aa	ab	bb	bb	aa	ab	ab	ab	ab	aa
Marker64538	Sme2.5_00229.1	105450	aa×bb	ab	bb	aa	aa	ab	ab	ab	ab	ab	ab	aa	ab	bb	aa	ab	ab	aa	bb	aa	ab	ab	bb	aa	aa	aa	ab	aa	aa	ab	aa	--	ab	ab	aa	ab	ab	aa	ab	aa	ab	ab	aa	ab	bb	ab	ab
Marker64539	Sme2.5_00229.1	105491	aa×bb	ab	bb	aa	aa	ab	ab	ab	ab	ab	ab	aa	ab	bb	aa	ab	ab	aa	bb	aa	ab	ab	bb	aa	aa	aa	ab	aa	aa	ab	aa	--	ab	ab	aa	ab	ab	aa	ab	aa	ab	ab	aa	ab	bb	ab	ab
Marker65721	Sme2.5_00234.1	31877	aa×bb	aa	aa	ab	aa	ab	ab	ab	aa	aa	bb	aa	ab	bb	ab	aa	aa	aa	ab	aa	ab	ab	bb	aa	ab	ab	aa	ab	aa	ab	aa	bb	ab	bb	aa	ab	ab	ab	aa	aa	bb	ab	ab	ab	ab	ab	aa
Marker65963	Sme2.5_00235.1	153024	aa×bb	aa	aa	bb	ab	aa	--	aa	bb	aa	ab	ab	bb	aa	bb	ab	aa	aa	bb	aa	aa	ab	bb	ab	ab	bb	--	ab	bb	aa	bb	--	bb	bb	ab	bb	--	aa	ab	ab	bb	bb	ab	bb	ab	ab	aa
Marker65964	Sme2.5_00235.1	153451	aa×bb	aa	aa	bb	ab	aa	--	aa	bb	aa	ab	ab	bb	aa	bb	ab	aa	aa	bb	aa	aa	ab	bb	ab	ab	bb	--	ab	bb	aa	bb	--	bb	bb	ab	bb	--	aa	ab	ab	bb	bb	ab	bb	ab	ab	aa
Marker66085	Sme2.5_00236.1	157996	aa×bb	bb	ab	ab	--	--	aa	--	aa	--	bb	ab	--	--	bb	ab	ab	bb	bb	--	ab	ab	ab	ab	bb	--	bb	--	bb	aa	--	--	--	bb	bb	bb	ab	aa	ab	bb	ab	ab	bb	ab	ab	aa	ab
Marker66472	Sme2.5_00241.1	69657	aa×bb	bb	ab	ab	ab	bb	ab	aa	ab	bb	bb	aa	bb	bb	ab	aa	aa	ab	aa	ab	bb	ab	ab	ab	aa	ab	ab	aa	ab	aa	bb	bb	bb	ab	ab	aa	aa	bb	ab	ab	ab	ab	ab	ab	ab	ab	aa
Marker66485	Sme2.5_00241.1	95106	aa×bb	bb	ab	ab	ab	bb	ab	aa	ab	bb	bb	aa	bb	bb	ab	aa	aa	ab	aa	ab	bb	ab	ab	ab	aa	ab	ab	aa	ab	aa	bb	bb	bb	ab	ab	aa	aa	bb	ab	ab	ab	ab	ab	ab	ab	ab	aa
Marker66601	Sme2.5_00242.1	66237	aa×bb	bb	ab	ab	ab	bb	ab	aa	ab	bb	bb	aa	bb	bb	ab	aa	aa	ab	aa	ab	bb	ab	ab	ab	aa	ab	ab	aa	ab	ab	bb	bb	bb	ab	ab	aa	aa	bb	aa	ab	ab	ab	ab	ab	ab	ab	aa
Marker66753	Sme2.5_00244.1	118947	aa×bb	ab	aa	aa	ab	aa	ab	ab	aa	bb	bb	ab	bb	aa	ab	ab	bb	aa	bb	ab	aa	aa	bb	ab	bb	ab	bb	aa	bb	ab	ab	bb	bb	ab	ab	bb	ab	aa	aa	ab	bb	ab	bb	bb	aa	ab	ab
Marker66789	Sme2.5_00245.1	120907	aa×bb	ab	bb	aa	aa	ab	ab	ab	ab	ab	ab	aa	ab	bb	aa	ab	ab	aa	bb	aa	ab	ab	bb	aa	aa	aa	ab	aa	aa	ab	aa	aa	ab	ab	aa	ab	ab	aa	ab	aa	ab	ab	aa	ab	bb	ab	ab
Marker66879	Sme2.5_00245.1	184991	aa×bb	ab	aa	ab	ab	ab	bb	aa	bb	bb	bb	ab	bb	aa	ab	ab	aa	aa	bb	ab	ab	ab	ab	bb	bb	ab	ab	ab	aa	ab	ab	aa	aa	aa	bb	aa	bb	ab	ab	ab	aa	ab	aa	bb	ab	bb	aa
Marker66920	Sme2.5_00245.1	201325	aa×bb	ab	aa	ab	ab	ab	bb	aa	bb	bb	bb	ab	bb	aa	ab	ab	aa	aa	bb	ab	ab	ab	ab	bb	bb	ab	ab	ab	aa	ab	ab	ab	aa	aa	bb	aa	bb	ab	ab	ab	aa	ab	aa	bb	ab	bb	aa
Marker67031	Sme2.5_00245.1	227755	aa×bb	ab	aa	ab	ab	ab	bb	aa	bb	bb	bb	ab	bb	aa	ab	ab	aa	aa	bb	ab	ab	ab	ab	bb	bb	ab	ab	ab	aa	ab	ab	ab	aa	aa	bb	aa	bb	ab	ab	ab	aa	ab	aa	bb	ab	bb	aa
Marker67095	Sme2.5_00245.1	244211	aa×bb	ab	aa	ab	ab	ab	bb	aa	bb	bb	bb	ab	bb	aa	ab	ab	aa	aa	bb	ab	ab	ab	ab	bb	bb	ab	ab	ab	aa	ab	ab	bb	aa	aa	bb	aa	bb	ab	bb	ab	aa	ab	aa	bb	ab	bb	aa
Marker67183	Sme2.5_00245.1	268509	aa×bb	ab	aa	ab	ab	ab	bb	aa	bb	bb	bb	ab	bb	aa	ab	ab	aa	aa	bb	ab	ab	ab	ab	bb	bb	ab	bb	ab	aa	ab	aa	ab	aa	aa	bb	aa	bb	ab	ab	ab	aa	ab	aa	bb	ab	bb	aa
Marker67184	Sme2.5_00245.1	268536	aa×bb	ab	aa	ab	ab	ab	bb	aa	bb	bb	bb	ab	bb	aa	ab	ab	aa	aa	bb	ab	ab	ab	ab	bb	bb	ab	bb	ab	aa	ab	aa	ab	aa	aa	bb	aa	bb	ab	ab	ab	aa	ab	aa	bb	ab	bb	aa
Marker67340	Sme2.5_00245.1	310543	aa×bb	ab	aa	ab	ab	ab	bb	aa	bb	ab	bb	ab	bb	aa	ab	ab	aa	aa	bb	ab	ab	ab	ab	bb	bb	ab	ab	ab	aa	ab	ab	ab	aa	aa	bb	aa	bb	ab	ab	ab	aa	ab	aa	bb	ab	bb	aa
Marker67404	Sme2.5_00246.1	96635	aa×bb	ab	bb	aa	aa	ab	ab	ab	ab	ab	ab	aa	ab	bb	aa	ab	ab	aa	bb	aa	ab	ab	bb	aa	aa	aa	ab	aa	aa	ab	aa	ab	ab	ab	aa	ab	ab	aa	ab	aa	ab	ab	aa	ab	bb	ab	ab
Marker67641	Sme2.5_00247.1	54852	aa×bb	bb	ab	ab	ab	bb	ab	aa	ab	bb	bb	aa	bb	bb	ab	aa	aa	ab	aa	ab	bb	ab	ab	ab	aa	ab	ab	aa	ab	aa	bb	bb	bb	ab	ab	aa	aa	bb	ab	ab	ab	ab	ab	ab	ab	ab	aa
Marker67685	Sme2.5_00247.1	113003	aa×bb	bb	ab	ab	ab	bb	ab	aa	ab	bb	bb	aa	bb	bb	ab	aa	aa	ab	aa	ab	bb	aa	ab	ab	aa	ab	bb	aa	ab	ab	bb	bb	bb	ab	ab	aa	aa	bb	ab	ab	ab	ab	ab	ab	ab	ab	aa
Marker67699	Sme2.5_00247.1	129370	aa×bb	bb	ab	ab	ab	bb	ab	aa	ab	bb	bb	aa	bb	bb	ab	aa	aa	ab	aa	ab	bb	ab	ab	ab	aa	ab	ab	aa	ab	aa	bb	bb	bb	ab	ab	aa	aa	bb	ab	ab	ab	ab	ab	ab	ab	ab	aa
Marker69756	Sme2.5_00256.1	14565	aa×bb	ab	aa	aa	--	aa	ab	--	aa	bb	bb	ab	bb	--	ab	ab	ab	aa	aa	ab	aa	aa	bb	bb	bb	bb	bb	ab	ab	ab	aa	--	bb	ab	ab	bb	bb	ab	aa	ab	bb	--	bb	bb	bb	ab	aa
Marker69758	Sme2.5_00256.1	14865	aa×bb	ab	aa	aa	ab	aa	ab	--	aa	bb	bb	ab	bb	--	ab	ab	ab	aa	aa	ab	aa	aa	bb	bb	bb	bb	bb	aa	ab	ab	aa	--	bb	ab	ab	bb	ab	ab	aa	ab	bb	--	bb	bb	bb	ab	aa
Marker70371	Sme2.5_00258.1	6350	aa×bb	bb	bb	aa	ab	ab	aa	aa	bb	ab	ab	aa	aa	ab	bb	ab	aa	ab	aa	aa	ab	aa	aa	ab	ab	ab	ab	bb	ab	ab	bb	bb	aa	ab	bb	ab	ab	ab	ab	ab	bb	bb	ab	ab	ab	bb	ab
Marker70393	Sme2.5_00258.1	41278	aa×bb	bb	bb	aa	ab	ab	aa	aa	bb	ab	ab	aa	aa	ab	bb	ab	aa	ab	aa	aa	ab	aa	aa	ab	ab	ab	ab	bb	ab	ab	bb	bb	aa	ab	bb	ab	ab	ab	ab	ab	bb	bb	ab	ab	ab	bb	ab
Marker70404	Sme2.5_00258.1	85656	aa×bb	bb	bb	aa	ab	ab	aa	aa	bb	ab	ab	aa	aa	ab	bb	ab	aa	ab	aa	aa	ab	aa	aa	ab	ab	ab	ab	bb	ab	ab	bb	bb	aa	ab	bb	ab	ab	ab	ab	ab	bb	bb	ab	ab	ab	bb	ab
Marker70573	Sme2.5_00260.1	101352	aa×bb	bb	bb	aa	ab	ab	aa	aa	bb	ab	ab	aa	aa	ab	bb	ab	aa	ab	aa	aa	ab	aa	aa	ab	ab	ab	ab	bb	ab	ab	bb	bb	aa	ab	bb	ab	ab	ab	ab	ab	bb	bb	ab	ab	ab	bb	ab
Marker72406	Sme2.5_00267.1	149999	aa×bb	aa	bb	ab	aa	aa	aa	bb	ab	bb	aa	bb	bb	bb	ab	aa	ab	ab	bb	aa	aa	ab	ab	ab	aa	bb	aa	bb	ab	aa	bb	ab	ab	bb	ab	aa	ab	aa	ab	bb	bb	aa	ab	ab	ab	ab	aa
Marker72412	Sme2.5_00267.1	155878	aa×bb	aa	bb	ab	aa	aa	aa	bb	ab	bb	aa	bb	bb	bb	ab	aa	ab	ab	bb	aa	aa	ab	ab	ab	aa	bb	aa	bb	ab	aa	bb	ab	ab	bb	ab	aa	ab	aa	ab	bb	bb	aa	ab	ab	ab	ab	aa
Marker72484	Sme2.5_00269.1	34948	aa×bb	ab	ab	ab	aa	ab	bb	--	ab	bb	bb	bb	bb	aa	ab	bb	ab	aa	bb	aa	ab	ab	aa	bb	bb	ab	aa	ab	aa	aa	bb	bb	aa	aa	ab	ab	bb	ab	ab	bb	ab	ab	aa	bb	ab	ab	aa
Marker72485	Sme2.5_00269.1	34991	aa×bb	ab	ab	ab	aa	ab	bb	--	ab	bb	bb	bb	bb	aa	ab	bb	ab	aa	bb	aa	ab	ab	aa	bb	bb	ab	aa	ab	aa	aa	bb	bb	aa	aa	ab	ab	bb	ab	ab	bb	ab	ab	aa	bb	ab	ab	aa
Marker72496	Sme2.5_00269.1	45246	aa×bb	ab	ab	ab	aa	ab	bb	aa	ab	bb	bb	bb	bb	aa	ab	bb	ab	aa	bb	aa	ab	ab	aa	bb	bb	ab	aa	ab	aa	aa	bb	bb	aa	aa	aa	ab	bb	ab	ab	bb	ab	ab	aa	bb	ab	ab	aa
Marker72655	Sme2.5_00269.1	147275	aa×bb	ab	ab	ab	aa	bb	bb	aa	ab	bb	bb	bb	bb	aa	ab	bb	ab	aa	bb	aa	ab	ab	aa	bb	bb	ab	aa	ab	aa	aa	bb	bb	aa	aa	aa	ab	bb	ab	ab	bb	ab	ab	aa	bb	ab	ab	aa
Marker72888	Sme2.5_00271.1	75566	aa×bb	bb	bb	aa	ab	ab	aa	aa	bb	ab	ab	aa	aa	ab	bb	ab	aa	ab	aa	aa	ab	aa	aa	ab	ab	ab	ab	bb	ab	ab	bb	--	aa	ab	bb	bb	ab	ab	ab	ab	bb	bb	ab	bb	ab	bb	aa
Marker73202	Sme2.5_00273.1	4915	aa×bb	ab	aa	aa	ab	aa	ab	aa	aa	bb	ab	bb	bb	bb	bb	bb	aa	ab	aa	ab	ab	aa	bb	ab	aa	bb	aa	ab	aa	aa	aa	--	ab	aa	bb	bb	bb	bb	ab	bb	ab	bb	ab	aa	ab	ab	ab
Marker73209	Sme2.5_00273.1	7528	aa×bb	ab	aa	aa	aa	aa	ab	aa	aa	bb	ab	--	bb	bb	bb	bb	aa	ab	aa	ab	ab	aa	bb	ab	aa	bb	ab	ab	aa	aa	ab	aa	aa	aa	bb	bb	bb	bb	ab	bb	bb	bb	ab	aa	bb	aa	ab
Marker73211	Sme2.5_00273.1	7884	aa×bb	ab	aa	aa	aa	aa	ab	aa	aa	bb	ab	--	bb	bb	bb	bb	aa	ab	aa	ab	ab	aa	bb	ab	aa	bb	ab	ab	aa	aa	ab	aa	aa	aa	bb	bb	bb	bb	ab	bb	bb	bb	ab	aa	bb	aa	ab
Marker73212	Sme2.5_00273.1	7929	aa×bb	ab	aa	aa	aa	aa	ab	aa	aa	bb	ab	--	bb	bb	bb	bb	aa	ab	aa	ab	ab	aa	bb	ab	aa	bb	ab	ab	aa	aa	ab	aa	aa	aa	bb	bb	bb	bb	ab	bb	bb	bb	ab	aa	bb	aa	ab
Marker73216	Sme2.5_00273.1	8966	aa×bb	ab	aa	aa	ab	aa	aa	aa	aa	bb	ab	--	bb	bb	bb	bb	aa	ab	aa	ab	ab	aa	bb	ab	aa	bb	ab	ab	aa	aa	aa	--	ab	aa	bb	bb	bb	bb	ab	bb	ab	bb	ab	aa	ab	ab	ab
Marker73217	Sme2.5_00273.1	9357	aa×bb	ab	aa	aa	ab	aa	aa	aa	aa	bb	ab	--	bb	bb	bb	bb	aa	ab	aa	ab	ab	aa	bb	ab	aa	bb	ab	ab	aa	aa	aa	--	ab	aa	bb	bb	bb	bb	ab	bb	ab	bb	ab	aa	ab	ab	ab
Marker73345	Sme2.5_00273.1	60192	aa×bb	ab	aa	aa	ab	aa	ab	aa	aa	bb	ab	ab	bb	bb	bb	bb	aa	ab	aa	ab	ab	aa	bb	ab	aa	bb	ab	ab	aa	aa	ab	ab	ab	aa	bb	bb	bb	bb	ab	bb	ab	bb	ab	aa	ab	ab	ab
Marker73376	Sme2.5_00273.1	84147	aa×bb	ab	aa	aa	ab	aa	ab	aa	aa	bb	ab	ab	bb	bb	bb	bb	aa	ab	aa	ab	ab	aa	bb	ab	aa	bb	ab	ab	aa	aa	ab	ab	ab	aa	bb	bb	bb	bb	ab	bb	ab	bb	ab	aa	ab	ab	ab
Marker73434	Sme2.5_00273.1	102200	aa×bb	ab	aa	aa	ab	aa	ab	aa	aa	bb	ab	--	bb	bb	bb	bb	aa	ab	aa	ab	ab	aa	bb	bb	aa	bb	ab	aa	aa	aa	--	bb	--	aa	bb	bb	bb	bb	ab	bb	ab	bb	ab	aa	ab	ab	bb
Marker73435	Sme2.5_00273.1	102598	aa×bb	ab	aa	aa	ab	aa	ab	aa	aa	bb	ab	--	bb	bb	bb	bb	aa	ab	aa	ab	ab	aa	bb	bb	aa	bb	ab	aa	aa	aa	--	bb	--	aa	bb	bb	bb	bb	ab	bb	ab	bb	ab	aa	ab	ab	bb
Marker73560	Sme2.5_00274.1	65336	aa×bb	aa	bb	ab	aa	aa	aa	bb	ab	bb	aa	bb	bb	bb	ab	aa	ab	ab	bb	aa	aa	ab	ab	ab	aa	bb	aa	bb	ab	aa	bb	ab	ab	bb	ab	aa	ab	aa	ab	bb	bb	aa	ab	ab	ab	ab	aa
Marker73777	Sme2.5_00277.1	72155	aa×bb	aa	bb	ab	bb	bb	aa	--	ab	ab	bb	bb	aa	aa	ab	ab	aa	bb	aa	bb	ab	ab	ab	ab	ab	ab	ab	ab	ab	bb	--	--	ab	ab	aa	ab	bb	bb	ab	ab	bb	bb	ab	bb	bb	ab	aa
Marker73838	Sme2.5_00278.1	31010	aa×bb	ab	aa	aa	ab	aa	ab	aa	aa	bb	ab	ab	bb	bb	bb	bb	aa	ab	aa	ab	ab	aa	bb	ab	aa	bb	ab	ab	aa	aa	ab	ab	ab	aa	bb	bb	bb	bb	ab	bb	ab	bb	ab	aa	ab	ab	ab
Marker73880	Sme2.5_00278.1	73691	aa×bb	ab	aa	ab	ab	ab	bb	aa	bb	ab	bb	ab	bb	aa	ab	ab	aa	aa	bb	ab	ab	ab	ab	bb	bb	ab	ab	ab	aa	ab	ab	ab	aa	aa	bb	aa	bb	ab	ab	ab	aa	ab	aa	bb	ab	bb	aa
Marker73942	Sme2.5_00278.1	91068	aa×bb	ab	aa	ab	ab	ab	bb	aa	bb	bb	bb	ab	bb	aa	ab	ab	ab	aa	bb	ab	ab	ab	ab	bb	bb	ab	ab	ab	aa	ab	ab	ab	aa	aa	bb	aa	bb	ab	ab	ab	aa	ab	aa	bb	ab	bb	aa
Marker74007	Sme2.5_00278.1	111867	aa×bb	ab	aa	ab	ab	ab	bb	aa	bb	bb	bb	ab	bb	aa	ab	ab	aa	aa	bb	ab	ab	ab	ab	bb	bb	ab	ab	ab	aa	ab	ab	aa	aa	aa	bb	aa	bb	ab	ab	ab	aa	ab	aa	bb	ab	bb	aa
Marker74090	Sme2.5_00278.1	137958	aa×bb	ab	aa	ab	ab	ab	bb	aa	bb	bb	bb	ab	bb	aa	ab	ab	aa	aa	bb	ab	ab	ab	ab	bb	bb	ab	ab	ab	aa	ab	ab	ab	aa	aa	bb	aa	bb	ab	ab	ab	aa	ab	aa	bb	ab	bb	aa
Marker74307	Sme2.5_00279.1	30053	aa×bb	bb	aa	ab	ab	ab	bb	aa	bb	bb	bb	bb	bb	aa	ab	ab	aa	aa	bb	ab	ab	ab	ab	bb	bb	ab	ab	ab	aa	ab	ab	aa	aa	aa	bb	aa	bb	aa	bb	ab	aa	ab	aa	bb	ab	bb	aa
Marker74375	Sme2.5_00279.1	61410	aa×bb	ab	aa	ab	ab	ab	bb	aa	bb	bb	bb	ab	bb	aa	ab	ab	aa	aa	bb	ab	ab	ab	ab	bb	bb	ab	ab	ab	aa	ab	ab	ab	aa	aa	bb	aa	bb	ab	ab	ab	aa	ab	aa	bb	ab	bb	aa
Marker74446	Sme2.5_00279.1	90936	aa×bb	ab	aa	ab	ab	ab	bb	aa	bb	bb	bb	ab	bb	aa	ab	ab	aa	aa	bb	ab	ab	ab	ab	bb	bb	ab	bb	ab	aa	ab	ab	bb	aa	aa	bb	aa	bb	ab	ab	ab	aa	ab	aa	bb	ab	bb	aa
Marker74465	Sme2.5_00279.1	96408	aa×bb	ab	aa	ab	ab	ab	bb	aa	bb	bb	bb	ab	bb	aa	ab	ab	aa	aa	bb	ab	ab	ab	ab	bb	bb	ab	ab	ab	aa	ab	ab	aa	aa	aa	bb	aa	bb	ab	ab	ab	aa	ab	aa	bb	ab	bb	aa
Marker74535	Sme2.5_00279.1	121415	aa×bb	ab	aa	ab	ab	ab	bb	aa	bb	bb	bb	ab	bb	aa	ab	ab	aa	aa	bb	ab	ab	ab	ab	bb	bb	ab	ab	ab	aa	ab	ab	ab	aa	aa	bb	aa	bb	ab	bb	ab	aa	ab	aa	bb	ab	bb	aa
Marker74540	Sme2.5_00279.1	123812	aa×bb	ab	aa	ab	ab	ab	bb	aa	bb	bb	bb	ab	bb	aa	ab	ab	aa	aa	bb	ab	ab	ab	ab	bb	bb	ab	ab	ab	aa	ab	aa	--	aa	aa	bb	aa	bb	ab	bb	ab	aa	ab	aa	bb	ab	bb	aa
Marker74586	Sme2.5_00279.1	144674	aa×bb	ab	aa	ab	ab	ab	bb	aa	bb	bb	bb	ab	bb	aa	ab	ab	aa	aa	bb	ab	ab	ab	ab	bb	bb	ab	ab	ab	aa	ab	bb	ab	aa	aa	bb	aa	bb	ab	ab	ab	aa	ab	aa	bb	ab	bb	aa
Marker74619	Sme2.5_00279.1	155628	aa×bb	ab	aa	ab	ab	ab	bb	aa	bb	bb	bb	ab	bb	aa	ab	ab	aa	aa	bb	ab	ab	ab	ab	bb	bb	ab	ab	ab	aa	ab	ab	aa	aa	aa	bb	aa	bb	ab	ab	ab	aa	ab	aa	bb	ab	bb	aa
Marker75762	Sme2.5_00280.1	158380	aa×bb	aa	bb	ab	aa	aa	aa	bb	ab	bb	aa	bb	bb	bb	ab	aa	ab	ab	bb	aa	aa	ab	ab	ab	aa	bb	aa	bb	ab	aa	bb	ab	ab	bb	ab	aa	ab	aa	ab	bb	bb	aa	ab	ab	ab	ab	aa
Marker75768	Sme2.5_00280.1	159848	aa×bb	aa	bb	ab	aa	aa	aa	bb	ab	bb	aa	bb	bb	bb	ab	aa	ab	ab	bb	aa	aa	ab	ab	ab	aa	bb	aa	bb	ab	aa	bb	ab	ab	bb	ab	aa	ab	aa	ab	bb	bb	aa	ab	ab	ab	ab	aa
Marker76246	Sme2.5_00286.1	110956	aa×bb	ab	aa	ab	ab	ab	bb	aa	bb	bb	bb	ab	bb	aa	ab	ab	aa	aa	bb	ab	ab	ab	ab	bb	bb	ab	ab	ab	aa	ab	ab	bb	aa	aa	bb	aa	bb	ab	ab	ab	aa	ab	aa	bb	ab	bb	aa
Marker76851	Sme2.5_00288.1	55125	aa×bb	ab	ab	aa	ab	aa	ab	--	ab	ab	bb	ab	bb	bb	ab	aa	ab	bb	ab	ab	aa	ab	aa	aa	bb	ab	--	bb	aa	bb	bb	--	aa	ab	ab	ab	ab	ab	ab	ab	aa	ab	bb	ab	ab	ab	bb
Marker76852	Sme2.5_00288.1	55146	aa×bb	ab	ab	aa	ab	aa	ab	--	ab	ab	bb	ab	bb	bb	ab	aa	ab	bb	ab	ab	aa	ab	aa	aa	bb	ab	--	bb	aa	bb	bb	--	aa	ab	ab	ab	ab	ab	ab	ab	aa	ab	bb	ab	ab	ab	bb
Marker78180	Sme2.5_00293.1	55040	aa×bb	aa	bb	ab	aa	aa	aa	bb	ab	bb	aa	bb	bb	bb	ab	aa	ab	ab	bb	aa	aa	ab	ab	ab	aa	bb	aa	bb	ab	aa	bb	aa	--	bb	ab	aa	ab	aa	ab	bb	bb	aa	ab	ab	ab	ab	aa
Marker78241	Sme2.5_00293.1	61438	aa×bb	aa	bb	ab	aa	aa	aa	bb	ab	bb	aa	bb	bb	bb	ab	aa	ab	ab	bb	aa	aa	ab	ab	ab	aa	bb	aa	bb	ab	aa	bb	ab	ab	bb	ab	aa	ab	aa	ab	bb	bb	aa	ab	ab	ab	ab	aa
Marker78251	Sme2.5_00293.1	62767	aa×bb	aa	bb	ab	aa	aa	aa	bb	ab	bb	aa	bb	bb	bb	ab	aa	ab	ab	bb	aa	aa	ab	ab	ab	aa	bb	aa	bb	ab	aa	bb	ab	ab	bb	ab	aa	ab	aa	ab	bb	bb	aa	ab	ab	ab	ab	aa
Marker78255	Sme2.5_00293.1	63110	aa×bb	aa	bb	ab	aa	aa	aa	bb	ab	bb	aa	bb	bb	bb	ab	aa	ab	ab	bb	aa	aa	ab	ab	ab	aa	bb	aa	bb	ab	aa	bb	ab	ab	bb	ab	aa	ab	aa	ab	bb	bb	aa	ab	ab	ab	ab	aa
Marker78525	Sme2.5_00293.1	87342	aa×bb	aa	bb	ab	aa	aa	aa	bb	ab	bb	aa	bb	bb	bb	ab	aa	ab	ab	bb	aa	aa	ab	ab	ab	aa	bb	aa	bb	ab	aa	bb	ab	ab	bb	ab	aa	ab	aa	ab	bb	bb	aa	ab	ab	ab	ab	aa
Marker78721	Sme2.5_00293.1	109598	aa×bb	aa	bb	ab	aa	aa	aa	bb	ab	bb	aa	bb	bb	bb	ab	aa	ab	ab	bb	aa	aa	ab	ab	ab	aa	bb	aa	bb	ab	aa	bb	ab	ab	bb	ab	aa	ab	aa	ab	bb	bb	aa	ab	ab	ab	ab	aa
Marker78727	Sme2.5_00293.1	109950	aa×bb	aa	bb	ab	aa	aa	aa	bb	ab	bb	aa	bb	bb	bb	ab	aa	ab	ab	bb	aa	aa	ab	ab	ab	aa	bb	aa	bb	ab	aa	bb	aa	ab	bb	ab	aa	ab	aa	ab	bb	bb	aa	ab	ab	ab	ab	aa
Marker78736	Sme2.5_00293.1	110877	aa×bb	aa	bb	ab	aa	aa	aa	bb	ab	bb	aa	bb	bb	bb	ab	aa	ab	ab	bb	aa	aa	ab	ab	ab	aa	bb	aa	bb	ab	aa	bb	ab	ab	bb	ab	aa	ab	aa	ab	bb	bb	aa	ab	ab	ab	ab	aa
Marker78741	Sme2.5_00293.1	111180	aa×bb	aa	bb	ab	aa	aa	aa	bb	ab	bb	aa	bb	bb	bb	ab	aa	ab	ab	bb	aa	aa	ab	ab	ab	aa	bb	aa	bb	ab	aa	bb	ab	ab	bb	ab	aa	ab	aa	ab	bb	bb	aa	ab	ab	ab	ab	aa
Marker78742	Sme2.5_00293.1	111237	aa×bb	aa	bb	ab	aa	aa	aa	bb	ab	bb	aa	bb	bb	bb	ab	aa	ab	ab	bb	aa	aa	ab	ab	ab	aa	bb	aa	bb	ab	aa	bb	ab	ab	bb	ab	aa	ab	aa	ab	bb	bb	aa	ab	ab	ab	ab	aa
Marker78908	Sme2.5_00293.1	127573	aa×bb	aa	bb	ab	aa	aa	aa	bb	ab	bb	aa	bb	bb	bb	ab	aa	ab	ab	bb	aa	aa	ab	ab	ab	aa	bb	aa	bb	aa	aa	bb	ab	ab	bb	ab	aa	ab	aa	ab	bb	bb	aa	ab	ab	ab	ab	aa
Marker78911	Sme2.5_00293.1	127686	aa×bb	aa	bb	ab	aa	aa	aa	bb	ab	bb	aa	bb	bb	bb	ab	aa	ab	ab	bb	aa	aa	ab	ab	ab	aa	bb	aa	bb	ab	aa	bb	ab	ab	bb	ab	aa	ab	aa	ab	bb	bb	aa	ab	ab	ab	ab	aa
Marker78915	Sme2.5_00293.1	127985	aa×bb	aa	bb	ab	aa	aa	aa	bb	ab	bb	aa	bb	bb	bb	ab	aa	ab	ab	bb	aa	aa	ab	ab	ab	aa	bb	aa	bb	ab	aa	bb	ab	ab	bb	ab	aa	ab	aa	ab	bb	bb	aa	ab	ab	ab	ab	aa
Marker79000	Sme2.5_00293.1	134478	aa×bb	aa	bb	ab	aa	aa	aa	bb	ab	ab	aa	bb	bb	bb	ab	aa	ab	ab	bb	aa	aa	ab	ab	ab	aa	bb	aa	bb	ab	aa	bb	aa	ab	bb	ab	aa	ab	aa	ab	bb	bb	aa	ab	ab	ab	ab	aa
Marker79003	Sme2.5_00293.1	134863	aa×bb	aa	bb	ab	aa	aa	aa	bb	ab	ab	aa	bb	bb	bb	ab	aa	ab	ab	bb	aa	aa	ab	ab	ab	aa	bb	aa	bb	ab	aa	bb	aa	ab	bb	ab	aa	ab	aa	ab	bb	bb	aa	ab	ab	ab	ab	aa
Marker79092	Sme2.5_00293.1	144780	aa×bb	aa	bb	ab	aa	aa	aa	bb	ab	bb	aa	bb	bb	bb	ab	aa	ab	ab	bb	aa	aa	ab	ab	ab	aa	bb	aa	bb	ab	aa	bb	ab	ab	bb	ab	aa	ab	aa	ab	bb	bb	aa	ab	ab	ab	ab	aa
Marker79093	Sme2.5_00293.1	144843	aa×bb	aa	bb	ab	aa	aa	aa	bb	ab	bb	aa	bb	bb	bb	ab	aa	ab	ab	bb	aa	aa	ab	ab	ab	aa	bb	aa	bb	ab	aa	bb	ab	ab	bb	ab	aa	ab	aa	ab	bb	bb	aa	ab	ab	ab	ab	aa
Marker79962	Sme2.5_00298.1	100785	aa×bb	aa	aa	aa	bb	aa	ab	aa	bb	ab	ab	ab	bb	bb	aa	aa	bb	aa	bb	ab	bb	aa	aa	bb	aa	ab	bb	aa	ab	aa	bb	aa	ab	bb	ab	aa	ab	aa	bb	bb	bb	aa	ab	bb	aa	aa	ab
Marker80100	Sme2.5_00300.1	18973	aa×bb	bb	bb	aa	ab	ab	aa	aa	bb	ab	ab	aa	aa	ab	bb	ab	aa	ab	aa	aa	ab	aa	aa	ab	ab	ab	ab	bb	ab	ab	bb	bb	aa	ab	bb	ab	ab	ab	ab	ab	bb	bb	ab	ab	ab	bb	ab
Marker80138	Sme2.5_00300.1	51566	aa×bb	bb	bb	aa	ab	ab	aa	aa	bb	ab	ab	aa	aa	ab	bb	ab	aa	ab	aa	aa	ab	aa	aa	ab	ab	ab	ab	bb	ab	ab	bb	bb	aa	ab	bb	ab	ab	ab	ab	ab	bb	bb	ab	ab	ab	bb	ab
Marker80152	Sme2.5_00300.1	65521	aa×bb	bb	bb	aa	ab	ab	aa	aa	bb	ab	ab	aa	aa	ab	bb	ab	aa	ab	aa	aa	ab	aa	aa	ab	ab	ab	ab	bb	ab	ab	bb	bb	aa	ab	bb	ab	ab	ab	ab	ab	bb	bb	ab	ab	ab	bb	ab
Marker80166	Sme2.5_00300.1	81793	aa×bb	bb	bb	aa	ab	ab	aa	aa	bb	ab	ab	aa	aa	ab	bb	ab	aa	ab	aa	aa	ab	aa	aa	ab	ab	ab	ab	bb	ab	ab	bb	bb	aa	ab	bb	ab	ab	ab	ab	ab	bb	bb	ab	ab	ab	bb	ab
Marker80201	Sme2.5_00300.1	115710	aa×bb	bb	bb	aa	ab	ab	aa	aa	bb	ab	ab	aa	aa	ab	bb	ab	aa	ab	aa	aa	ab	aa	aa	ab	ab	ab	ab	bb	ab	ab	bb	--	aa	ab	bb	ab	ab	ab	ab	ab	bb	bb	ab	ab	ab	bb	ab
Marker81062	Sme2.5_00307.1	121705	aa×bb	ab	ab	aa	aa	aa	bb	ab	aa	bb	ab	ab	bb	bb	ab	ab	ab	ab	bb	bb	aa	bb	ab	bb	ab	ab	bb	ab	aa	ab	ab	ab	aa	bb	bb	aa	ab	aa	bb	ab	ab	aa	ab	ab	bb	aa	aa
Marker81118	Sme2.5_00308.1	116479	aa×bb	aa	bb	ab	bb	bb	aa	bb	ab	ab	bb	bb	aa	aa	ab	ab	aa	bb	aa	bb	ab	ab	ab	ab	ab	ab	ab	ab	ab	bb	aa	bb	aa	ab	aa	ab	bb	bb	ab	ab	bb	bb	ab	bb	bb	ab	aa
Marker81160	Sme2.5_00309.1	10319	aa×bb	bb	bb	aa	ab	ab	aa	aa	bb	ab	ab	aa	aa	ab	bb	ab	aa	ab	aa	aa	ab	aa	aa	ab	ab	ab	ab	bb	ab	ab	bb	bb	aa	ab	bb	ab	ab	ab	ab	ab	bb	bb	ab	ab	ab	bb	ab
Marker81188	Sme2.5_00309.1	46211	aa×bb	bb	bb	aa	ab	ab	aa	aa	bb	ab	ab	aa	aa	ab	bb	ab	aa	ab	aa	aa	ab	aa	aa	ab	ab	ab	ab	bb	ab	ab	bb	bb	aa	ab	bb	ab	aa	ab	ab	ab	bb	bb	ab	ab	ab	bb	ab
Marker81249	Sme2.5_00309.1	100198	aa×bb	bb	bb	aa	ab	ab	aa	aa	bb	ab	ab	aa	aa	ab	bb	ab	aa	ab	aa	aa	ab	aa	aa	ab	ab	ab	ab	bb	ab	ab	bb	--	aa	ab	bb	aa	ab	ab	ab	ab	bb	bb	ab	ab	ab	bb	ab
Marker81486	Sme2.5_00312.1	52857	aa×bb	bb	ab	ab	ab	bb	ab	aa	ab	bb	bb	aa	bb	bb	ab	aa	aa	ab	aa	ab	bb	ab	ab	ab	aa	ab	ab	aa	ab	aa	bb	bb	bb	ab	ab	aa	aa	bb	ab	ab	ab	ab	ab	ab	ab	ab	aa
Marker81532	Sme2.5_00312.1	81695	aa×bb	bb	ab	ab	ab	bb	ab	aa	ab	bb	bb	aa	bb	bb	ab	aa	aa	ab	aa	ab	bb	ab	ab	ab	aa	ab	ab	aa	aa	aa	bb	bb	bb	ab	ab	aa	aa	bb	ab	ab	ab	ab	ab	ab	ab	ab	aa
Marker81572	Sme2.5_00312.1	97462	aa×bb	bb	ab	ab	ab	bb	ab	aa	ab	bb	bb	aa	bb	bb	ab	aa	aa	ab	aa	ab	bb	ab	ab	ab	aa	ab	ab	aa	ab	aa	bb	bb	bb	ab	ab	aa	aa	bb	ab	ab	ab	ab	ab	ab	ab	ab	aa
Marker81596	Sme2.5_00312.1	108440	aa×bb	bb	ab	ab	ab	bb	ab	aa	ab	bb	bb	aa	bb	bb	ab	aa	aa	ab	aa	ab	bb	ab	ab	ab	aa	ab	bb	aa	ab	ab	bb	--	bb	ab	ab	aa	aa	bb	aa	ab	ab	ab	ab	ab	ab	ab	aa
Marker81599	Sme2.5_00312.1	108803	aa×bb	bb	ab	ab	ab	bb	ab	aa	ab	bb	bb	aa	bb	bb	ab	aa	aa	ab	aa	ab	bb	ab	ab	ab	aa	ab	bb	aa	ab	ab	bb	--	bb	ab	ab	aa	aa	bb	aa	ab	ab	ab	ab	ab	ab	ab	aa
Marker81650	Sme2.5_00312.1	143964	aa×bb	bb	ab	ab	ab	bb	ab	aa	ab	bb	bb	aa	bb	bb	ab	aa	aa	ab	aa	ab	bb	ab	ab	ab	aa	ab	ab	aa	ab	aa	bb	bb	bb	ab	ab	aa	aa	bb	ab	ab	ab	ab	ab	ab	ab	ab	aa
Marker82852	Sme2.5_00313.1	139715	aa×bb	ab	ab	aa	ab	aa	ab	bb	ab	ab	ab	ab	bb	bb	ab	aa	bb	ab	ab	ab	aa	ab	aa	ab	bb	ab	ab	bb	aa	bb	ab	bb	ab	ab	ab	bb	ab	ab	ab	ab	aa	ab	bb	ab	ab	ab	bb
Marker83536	Sme2.5_00320.1	9196	aa×bb	ab	aa	ab	ab	ab	bb	aa	bb	bb	bb	ab	bb	aa	ab	ab	aa	aa	bb	ab	ab	ab	ab	bb	bb	ab	ab	ab	aa	ab	aa	aa	aa	aa	bb	aa	bb	ab	ab	ab	aa	aa	aa	bb	ab	bb	aa
Marker83537	Sme2.5_00320.1	9644	aa×bb	ab	aa	ab	ab	ab	bb	aa	bb	bb	bb	ab	bb	aa	ab	ab	aa	aa	bb	ab	ab	ab	ab	bb	bb	ab	ab	ab	aa	ab	aa	aa	aa	aa	bb	aa	bb	ab	ab	ab	aa	aa	aa	bb	ab	bb	aa
Marker83581	Sme2.5_00320.1	70594	aa×bb	ab	aa	ab	ab	ab	bb	--	bb	bb	bb	bb	bb	aa	ab	ab	aa	aa	bb	ab	ab	ab	ab	bb	bb	ab	ab	ab	aa	ab	ab	bb	aa	aa	bb	aa	bb	ab	ab	ab	aa	ab	aa	bb	ab	bb	aa
Marker83582	Sme2.5_00320.1	70661	aa×bb	ab	aa	ab	ab	ab	bb	--	bb	bb	bb	bb	bb	aa	ab	ab	aa	aa	bb	ab	ab	ab	ab	bb	bb	ab	ab	ab	aa	ab	ab	bb	aa	aa	bb	aa	bb	ab	ab	ab	aa	ab	aa	bb	ab	bb	aa
Marker83583	Sme2.5_00320.1	70988	aa×bb	ab	aa	ab	ab	ab	bb	--	bb	bb	bb	bb	bb	aa	ab	ab	aa	aa	bb	ab	ab	ab	ab	bb	bb	ab	ab	ab	aa	ab	ab	bb	aa	aa	bb	aa	bb	ab	ab	ab	aa	ab	aa	bb	ab	bb	aa
Marker83591	Sme2.5_00320.1	74548	aa×bb	ab	aa	ab	ab	ab	bb	aa	bb	bb	bb	ab	bb	aa	ab	ab	aa	aa	bb	ab	ab	ab	ab	bb	bb	ab	ab	ab	aa	ab	ab	ab	aa	aa	bb	aa	bb	ab	ab	ab	aa	ab	aa	bb	ab	bb	aa
Marker83636	Sme2.5_00320.1	91810	aa×bb	ab	aa	ab	ab	ab	bb	aa	bb	ab	bb	ab	bb	aa	ab	ab	aa	aa	bb	ab	ab	ab	ab	bb	bb	ab	ab	ab	aa	ab	ab	ab	aa	aa	bb	aa	bb	ab	ab	ab	aa	ab	aa	bb	ab	bb	aa
Marker83660	Sme2.5_00320.1	99769	aa×bb	ab	aa	ab	ab	ab	bb	aa	bb	bb	bb	ab	bb	aa	ab	ab	aa	aa	bb	ab	ab	ab	ab	bb	bb	ab	ab	ab	aa	ab	ab	ab	aa	aa	bb	aa	bb	ab	ab	ab	aa	ab	aa	bb	ab	bb	aa
Marker83692	Sme2.5_00320.1	114421	aa×bb	ab	aa	ab	ab	ab	bb	aa	bb	bb	bb	ab	bb	aa	ab	ab	aa	aa	bb	ab	ab	ab	ab	bb	bb	ab	ab	ab	aa	ab	ab	aa	aa	aa	bb	aa	bb	ab	ab	ab	aa	ab	aa	bb	ab	bb	aa
Marker83697	Sme2.5_00320.1	116337	aa×bb	ab	aa	ab	ab	ab	bb	aa	bb	bb	bb	ab	bb	aa	ab	ab	aa	aa	bb	aa	ab	ab	ab	bb	bb	ab	ab	ab	aa	ab	bb	ab	aa	aa	bb	aa	bb	ab	ab	ab	aa	ab	aa	bb	ab	bb	aa
Marker83698	Sme2.5_00320.1	116717	aa×bb	ab	aa	ab	ab	ab	bb	aa	bb	bb	bb	ab	bb	aa	ab	ab	aa	aa	bb	aa	ab	ab	ab	bb	bb	ab	ab	ab	aa	ab	bb	ab	aa	aa	bb	aa	bb	ab	ab	ab	aa	ab	aa	bb	ab	bb	aa
Marker83715	Sme2.5_00320.1	122772	aa×bb	ab	aa	ab	ab	ab	bb	aa	bb	bb	bb	ab	bb	aa	ab	ab	aa	aa	bb	ab	ab	ab	ab	bb	bb	ab	ab	ab	aa	ab	ab	bb	aa	aa	bb	aa	bb	ab	ab	ab	aa	ab	aa	bb	ab	bb	aa
Marker83716	Sme2.5_00320.1	122911	aa×bb	bb	aa	--	ab	ab	bb	aa	bb	bb	bb	ab	bb	aa	ab	bb	aa	aa	bb	ab	ab	bb	aa	bb	bb	ab	ab	ab	aa	ab	ab	aa	aa	aa	bb	aa	bb	aa	ab	ab	aa	aa	aa	bb	ab	bb	aa
Marker83746	Sme2.5_00320.1	137540	aa×bb	ab	aa	ab	ab	ab	bb	aa	bb	bb	bb	ab	bb	aa	ab	ab	aa	aa	bb	ab	ab	ab	ab	bb	bb	ab	ab	ab	aa	ab	ab	ab	aa	aa	bb	aa	bb	ab	ab	ab	aa	ab	aa	bb	ab	bb	aa
Marker83751	Sme2.5_00320.1	138733	aa×bb	ab	aa	ab	ab	ab	bb	aa	bb	bb	bb	ab	bb	aa	ab	ab	aa	aa	bb	ab	ab	ab	ab	bb	bb	ab	ab	ab	aa	ab	ab	ab	aa	aa	bb	aa	bb	ab	ab	ab	aa	ab	aa	bb	ab	bb	aa
Marker83755	Sme2.5_00320.1	141811	aa×bb	ab	aa	ab	ab	ab	bb	aa	bb	bb	bb	ab	bb	aa	ab	ab	ab	aa	bb	ab	ab	ab	ab	bb	bb	ab	ab	ab	aa	ab	ab	ab	aa	aa	bb	aa	bb	ab	ab	ab	aa	ab	aa	bb	ab	bb	aa
Marker84220	Sme2.5_00323.1	8008	aa×bb	aa	bb	ab	bb	ab	aa	bb	ab	ab	bb	bb	aa	aa	ab	ab	ab	bb	aa	bb	ab	ab	ab	ab	bb	ab	ab	aa	ab	ab	--	bb	ab	aa	--	ab	bb	bb	ab	ab	ab	bb	ab	ab	aa	ab	ab
Marker84771	Sme2.5_00326.1	70648	aa×bb	aa	aa	aa	bb	aa	ab	ab	bb	ab	ab	ab	ab	bb	aa	aa	bb	aa	bb	ab	bb	aa	ab	bb	aa	ab	bb	aa	ab	aa	bb	aa	ab	bb	ab	aa	ab	aa	bb	bb	bb	aa	ab	bb	aa	aa	ab
Marker84772	Sme2.5_00326.1	70657	aa×bb	aa	aa	aa	bb	aa	ab	ab	bb	ab	ab	ab	ab	bb	aa	aa	bb	aa	bb	ab	bb	aa	aa	bb	aa	ab	bb	aa	ab	aa	bb	aa	ab	bb	ab	aa	ab	aa	bb	bb	bb	aa	ab	bb	aa	aa	ab
Marker84775	Sme2.5_00326.1	71060	aa×bb	aa	aa	aa	bb	aa	ab	ab	bb	ab	ab	ab	ab	bb	aa	aa	bb	aa	bb	ab	bb	aa	ab	bb	aa	ab	bb	aa	ab	aa	bb	aa	ab	bb	ab	aa	ab	aa	bb	bb	bb	aa	ab	bb	aa	aa	ab
Marker85073	Sme2.5_00327.1	98875	aa×bb	ab	aa	ab	ab	ab	bb	aa	bb	bb	bb	ab	bb	aa	ab	ab	aa	aa	bb	ab	ab	ab	ab	bb	bb	ab	ab	ab	aa	ab	bb	ab	aa	aa	bb	aa	bb	aa	ab	ab	aa	ab	aa	bb	ab	bb	aa
Marker85074	Sme2.5_00327.1	99346	aa×bb	ab	aa	ab	ab	ab	bb	aa	bb	bb	bb	ab	bb	aa	ab	ab	aa	aa	bb	ab	ab	ab	ab	bb	bb	ab	ab	ab	aa	ab	ab	ab	aa	aa	bb	aa	bb	ab	ab	ab	aa	aa	aa	bb	ab	bb	aa
Marker85075	Sme2.5_00327.1	99375	aa×bb	ab	aa	ab	ab	ab	bb	aa	bb	bb	bb	ab	bb	aa	ab	ab	aa	aa	bb	ab	ab	ab	ab	bb	bb	ab	ab	ab	aa	ab	ab	ab	aa	aa	bb	aa	bb	ab	ab	ab	aa	aa	aa	bb	ab	bb	aa
Marker85076	Sme2.5_00327.1	99643	aa×bb	ab	aa	ab	ab	ab	bb	aa	bb	bb	bb	ab	bb	aa	ab	ab	aa	aa	bb	ab	ab	ab	ab	bb	bb	ab	ab	ab	aa	ab	ab	ab	aa	aa	bb	aa	bb	ab	ab	ab	aa	aa	aa	bb	ab	bb	aa
Marker87482	Sme2.5_00331.1	23426	aa×bb	ab	aa	ab	ab	ab	bb	aa	bb	ab	bb	ab	bb	aa	ab	ab	aa	aa	bb	ab	ab	ab	ab	bb	bb	ab	ab	ab	aa	ab	ab	ab	aa	aa	bb	aa	bb	ab	ab	ab	aa	ab	aa	bb	ab	bb	aa
Marker87488	Sme2.5_00331.1	23653	aa×bb	ab	aa	ab	ab	ab	bb	aa	bb	ab	bb	ab	bb	aa	ab	ab	aa	aa	bb	ab	ab	ab	ab	bb	bb	ab	ab	ab	aa	ab	ab	ab	aa	aa	bb	aa	bb	ab	ab	ab	aa	ab	aa	bb	ab	bb	aa
Marker87497	Sme2.5_00331.1	24260	aa×bb	ab	aa	ab	ab	ab	bb	aa	bb	bb	bb	ab	bb	aa	ab	ab	aa	aa	bb	ab	ab	ab	ab	bb	bb	ab	ab	ab	aa	ab	ab	ab	aa	aa	bb	aa	bb	ab	ab	ab	aa	ab	aa	bb	ab	bb	aa
Marker87498	Sme2.5_00331.1	24274	aa×bb	ab	aa	ab	ab	ab	bb	aa	bb	bb	bb	ab	bb	aa	ab	ab	aa	aa	bb	ab	ab	ab	ab	bb	bb	ab	ab	ab	aa	ab	ab	ab	aa	aa	bb	aa	bb	ab	ab	ab	aa	ab	aa	bb	ab	bb	aa
Marker87513	Sme2.5_00331.1	25218	aa×bb	ab	aa	ab	ab	ab	bb	aa	bb	bb	bb	ab	bb	aa	ab	ab	aa	aa	bb	ab	ab	ab	ab	bb	bb	ab	ab	ab	aa	ab	ab	ab	aa	aa	bb	aa	bb	ab	ab	ab	aa	ab	aa	bb	ab	bb	aa
Marker87682	Sme2.5_00331.1	39330	aa×bb	ab	aa	ab	ab	ab	bb	aa	bb	bb	bb	ab	bb	aa	ab	ab	aa	aa	bb	ab	ab	ab	ab	bb	bb	ab	ab	ab	aa	ab	aa	bb	aa	aa	bb	aa	bb	ab	ab	ab	aa	ab	aa	bb	ab	bb	aa
Marker87753	Sme2.5_00331.1	45032	aa×bb	ab	aa	ab	ab	ab	bb	aa	bb	bb	bb	ab	bb	aa	ab	ab	aa	aa	bb	ab	ab	ab	ab	bb	bb	ab	ab	ab	aa	ab	ab	ab	aa	aa	bb	aa	bb	ab	ab	ab	aa	ab	aa	bb	ab	bb	aa
Marker87760	Sme2.5_00331.1	45590	aa×bb	ab	aa	ab	ab	ab	bb	aa	bb	ab	bb	ab	bb	aa	ab	ab	aa	aa	bb	ab	ab	ab	ab	bb	bb	ab	ab	ab	aa	ab	ab	ab	aa	aa	bb	aa	bb	ab	ab	ab	aa	ab	aa	bb	ab	bb	aa
Marker88026	Sme2.5_00331.1	64950	aa×bb	ab	aa	ab	ab	ab	bb	aa	bb	bb	bb	ab	bb	aa	ab	ab	ab	aa	bb	ab	ab	ab	ab	bb	bb	ab	ab	ab	aa	ab	ab	ab	aa	aa	bb	aa	bb	ab	ab	ab	aa	ab	aa	bb	ab	bb	aa
Marker88231	Sme2.5_00331.1	79805	aa×bb	ab	aa	ab	ab	ab	bb	aa	bb	bb	bb	ab	bb	aa	ab	ab	aa	aa	bb	ab	ab	ab	ab	bb	bb	ab	ab	ab	aa	ab	ab	bb	aa	aa	bb	aa	bb	ab	ab	ab	aa	ab	aa	bb	ab	bb	aa
Marker88234	Sme2.5_00331.1	80151	aa×bb	ab	aa	ab	ab	ab	bb	aa	bb	bb	bb	ab	bb	aa	ab	ab	aa	aa	bb	ab	ab	ab	ab	bb	bb	ab	ab	ab	aa	ab	ab	bb	aa	aa	bb	aa	bb	ab	ab	ab	aa	ab	aa	bb	ab	bb	aa
Marker88396	Sme2.5_00331.1	93772	aa×bb	ab	aa	ab	ab	ab	bb	aa	bb	ab	bb	ab	bb	aa	ab	ab	aa	aa	bb	ab	ab	ab	ab	bb	bb	ab	ab	ab	aa	ab	ab	ab	aa	aa	bb	aa	bb	ab	ab	ab	aa	ab	aa	bb	ab	bb	aa
Marker88787	Sme2.5_00331.1	128038	aa×bb	ab	aa	ab	ab	ab	bb	aa	bb	bb	bb	ab	bb	aa	ab	ab	aa	aa	bb	ab	ab	ab	ab	bb	bb	ab	ab	ab	aa	ab	ab	ab	aa	aa	bb	aa	bb	ab	ab	ab	aa	ab	aa	bb	ab	bb	aa
Marker88831	Sme2.5_00331.1	133100	aa×bb	ab	aa	ab	ab	ab	bb	aa	bb	bb	bb	ab	bb	aa	ab	ab	aa	aa	bb	ab	ab	ab	ab	bb	bb	ab	ab	ab	aa	ab	ab	ab	aa	aa	bb	aa	bb	ab	ab	ab	aa	ab	aa	bb	ab	bb	aa
Marker88940	Sme2.5_00331.1	144075	aa×bb	ab	aa	ab	ab	ab	bb	aa	bb	bb	bb	ab	bb	aa	ab	ab	aa	aa	bb	ab	ab	ab	ab	bb	bb	ab	ab	ab	aa	ab	ab	ab	aa	aa	bb	aa	bb	ab	ab	ab	aa	ab	aa	bb	ab	bb	aa
Marker89197	Sme2.5_00334.1	12137	aa×bb	bb	ab	ab	ab	bb	ab	aa	ab	bb	bb	aa	bb	bb	ab	aa	aa	ab	aa	ab	bb	ab	ab	ab	aa	ab	ab	aa	ab	ab	bb	bb	bb	ab	ab	aa	aa	bb	ab	ab	ab	ab	ab	ab	ab	ab	aa
Marker89206	Sme2.5_00334.1	25135	aa×bb	bb	ab	ab	ab	bb	ab	aa	ab	bb	bb	aa	bb	bb	ab	aa	aa	ab	aa	ab	bb	ab	ab	ab	aa	ab	ab	aa	ab	ab	bb	bb	bb	ab	ab	aa	aa	bb	ab	ab	ab	ab	ab	ab	ab	ab	aa
Marker89378	Sme2.5_00334.1	102637	aa×bb	bb	ab	ab	aa	bb	ab	--	bb	bb	bb	aa	bb	bb	ab	aa	aa	ab	aa	ab	bb	ab	ab	ab	aa	aa	bb	aa	ab	aa	--	--	bb	ab	ab	aa	aa	bb	ab	ab	ab	ab	ab	ab	ab	ab	aa
Marker89392	Sme2.5_00334.1	111986	aa×bb	bb	ab	ab	ab	bb	ab	aa	ab	bb	bb	aa	bb	bb	ab	aa	aa	ab	aa	ab	bb	ab	ab	ab	aa	ab	ab	aa	ab	ab	bb	bb	bb	ab	ab	aa	aa	bb	ab	ab	ab	ab	ab	ab	ab	ab	aa
Marker89413	Sme2.5_00334.1	119692	aa×bb	bb	ab	ab	ab	bb	ab	aa	ab	bb	bb	aa	bb	bb	ab	aa	aa	ab	aa	ab	bb	ab	ab	ab	aa	ab	ab	aa	ab	ab	bb	bb	bb	ab	ab	aa	aa	bb	ab	ab	ab	ab	ab	ab	ab	ab	aa
Marker89415	Sme2.5_00334.1	120080	aa×bb	bb	ab	ab	ab	bb	ab	aa	ab	bb	bb	aa	bb	bb	ab	aa	aa	ab	aa	ab	bb	ab	ab	ab	aa	ab	ab	aa	ab	ab	bb	bb	bb	ab	ab	aa	aa	bb	ab	ab	ab	ab	ab	ab	ab	ab	aa
Marker89425	Sme2.5_00334.1	124892	aa×bb	bb	ab	ab	ab	bb	ab	aa	ab	bb	bb	aa	bb	bb	ab	aa	aa	ab	aa	ab	bb	ab	ab	ab	aa	ab	ab	aa	ab	ab	bb	bb	bb	ab	ab	aa	aa	bb	ab	ab	ab	ab	ab	ab	ab	ab	aa
Marker89531	Sme2.5_00335.1	110711	aa×bb	ab	bb	aa	aa	ab	ab	ab	ab	ab	ab	aa	ab	bb	aa	ab	ab	aa	ab	aa	ab	ab	bb	aa	aa	aa	ab	aa	aa	ab	aa	ab	ab	ab	aa	ab	ab	ab	ab	aa	ab	ab	aa	ab	bb	ab	ab
Marker89565	Sme2.5_00335.1	143107	aa×bb	ab	bb	aa	aa	ab	ab	ab	ab	ab	ab	aa	ab	bb	aa	ab	ab	aa	bb	aa	ab	ab	bb	aa	aa	aa	ab	aa	aa	ab	aa	ab	ab	ab	aa	ab	ab	aa	ab	aa	ab	ab	aa	ab	bb	ab	ab
Marker91345	Sme2.5_00343.1	50107	aa×bb	bb	ab	ab	aa	ab	ab	--	ab	ab	bb	ab	aa	bb	bb	aa	aa	aa	bb	bb	bb	aa	aa	ab	aa	ab	--	aa	bb	ab	--	aa	ab	ab	aa	ab	aa	bb	ab	aa	ab	bb	bb	ab	aa	ab	ab
Marker91372	Sme2.5_00343.1	101410	aa×bb	bb	ab	ab	aa	ab	ab	ab	ab	ab	bb	ab	aa	bb	bb	aa	ab	aa	bb	bb	bb	aa	aa	ab	aa	ab	ab	ab	bb	ab	ab	aa	ab	ab	aa	bb	aa	bb	ab	aa	ab	bb	bb	ab	ab	ab	ab
Marker92179	Sme2.5_00347.1	83045	aa×bb	bb	ab	ab	ab	ab	aa	aa	ab	ab	bb	ab	aa	ab	bb	ab	ab	bb	bb	ab	ab	ab	--	ab	bb	bb	bb	bb	bb	aa	ab	aa	bb	bb	ab	bb	ab	aa	aa	bb	ab	ab	ab	ab	ab	aa	ab
Marker92855	Sme2.5_00352.1	5065	aa×bb	bb	ab	ab	ab	bb	ab	aa	ab	ab	bb	aa	bb	bb	ab	aa	aa	ab	aa	ab	bb	ab	ab	ab	aa	ab	ab	aa	ab	ab	bb	bb	bb	ab	ab	aa	aa	bb	ab	ab	ab	ab	ab	ab	ab	ab	aa
Marker92952	Sme2.5_00352.1	48675	aa×bb	bb	ab	ab	ab	bb	ab	aa	ab	bb	bb	aa	bb	bb	ab	aa	aa	ab	aa	ab	bb	ab	ab	ab	aa	ab	ab	aa	ab	ab	bb	bb	bb	ab	ab	aa	aa	bb	ab	ab	ab	ab	ab	ab	ab	ab	aa
Marker92977	Sme2.5_00352.1	58609	aa×bb	bb	ab	ab	ab	bb	ab	aa	ab	bb	bb	aa	bb	bb	ab	aa	aa	ab	aa	ab	bb	ab	ab	ab	aa	ab	ab	aa	ab	ab	bb	bb	bb	ab	ab	aa	aa	bb	ab	ab	ab	ab	ab	ab	ab	ab	aa
Marker93050	Sme2.5_00352.1	145099	aa×bb	bb	ab	ab	ab	bb	ab	aa	ab	bb	bb	aa	bb	bb	ab	aa	aa	ab	aa	ab	bb	ab	ab	ab	aa	ab	ab	aa	ab	aa	bb	bb	bb	ab	ab	aa	aa	bb	ab	ab	ab	ab	ab	ab	ab	ab	aa
Marker93089	Sme2.5_00353.1	18625	aa×bb	ab	aa	ab	ab	ab	bb	aa	bb	bb	bb	ab	bb	aa	ab	ab	aa	aa	bb	ab	ab	ab	ab	bb	bb	ab	ab	ab	aa	ab	ab	ab	aa	aa	bb	aa	bb	ab	ab	ab	aa	ab	aa	bb	ab	bb	aa
Marker93140	Sme2.5_00353.1	39065	aa×bb	ab	aa	ab	ab	ab	bb	aa	bb	bb	bb	ab	bb	aa	ab	ab	aa	aa	bb	ab	ab	ab	ab	bb	bb	ab	ab	ab	aa	ab	ab	ab	aa	aa	bb	aa	bb	ab	ab	ab	aa	bb	aa	bb	ab	bb	aa
Marker93556	Sme2.5_00355.1	42027	aa×bb	aa	bb	ab	aa	aa	aa	bb	ab	bb	aa	bb	bb	bb	ab	aa	ab	ab	bb	aa	aa	ab	ab	ab	aa	bb	aa	bb	ab	aa	bb	aa	ab	bb	ab	aa	ab	aa	ab	bb	bb	aa	ab	ab	ab	ab	aa
Marker93933	Sme2.5_00358.1	13822	aa×bb	bb	bb	aa	ab	ab	aa	aa	bb	ab	ab	aa	aa	ab	bb	ab	aa	ab	aa	aa	ab	aa	aa	ab	ab	ab	ab	bb	ab	ab	bb	bb	aa	ab	bb	ab	ab	ab	ab	ab	bb	bb	ab	ab	ab	bb	ab
Marker93955	Sme2.5_00358.1	63779	aa×bb	bb	bb	aa	ab	ab	aa	aa	bb	ab	ab	aa	aa	ab	bb	ab	aa	ab	aa	aa	ab	aa	aa	ab	ab	ab	ab	bb	ab	ab	bb	bb	aa	ab	bb	ab	ab	ab	ab	ab	bb	bb	ab	ab	ab	bb	ab
Marker94181	Sme2.5_00359.1	24682	aa×bb	bb	ab	ab	ab	bb	ab	aa	ab	bb	bb	aa	bb	bb	ab	aa	aa	ab	aa	ab	bb	ab	ab	ab	aa	ab	ab	aa	ab	aa	bb	bb	bb	ab	ab	aa	aa	bb	ab	ab	ab	ab	ab	ab	ab	ab	aa
Marker94220	Sme2.5_00359.1	92939	aa×bb	bb	ab	ab	ab	bb	ab	aa	ab	bb	bb	aa	bb	bb	ab	aa	aa	ab	aa	ab	bb	aa	ab	ab	aa	ab	bb	aa	ab	ab	bb	bb	bb	ab	ab	aa	aa	bb	ab	ab	ab	ab	ab	ab	ab	ab	aa
Marker94229	Sme2.5_00359.1	110675	aa×bb	bb	ab	ab	ab	bb	ab	aa	ab	bb	bb	aa	bb	bb	ab	aa	aa	ab	aa	ab	bb	ab	ab	ab	aa	ab	ab	aa	ab	aa	bb	bb	bb	ab	ab	aa	aa	bb	ab	ab	ab	ab	ab	ab	ab	--	aa
Marker95722	Sme2.5_00363.1	35394	aa×bb	ab	aa	ab	ab	ab	bb	aa	bb	bb	bb	ab	bb	aa	ab	ab	aa	aa	bb	ab	ab	ab	ab	bb	bb	ab	ab	ab	aa	ab	ab	aa	aa	aa	bb	aa	bb	ab	ab	ab	aa	ab	aa	bb	ab	bb	aa
Marker95823	Sme2.5_00363.1	81742	aa×bb	ab	aa	ab	ab	ab	bb	aa	bb	bb	bb	ab	bb	aa	ab	ab	aa	aa	bb	ab	ab	ab	ab	bb	bb	ab	ab	ab	aa	ab	ab	bb	aa	aa	bb	aa	bb	ab	ab	ab	aa	ab	aa	bb	ab	bb	aa
Marker95862	Sme2.5_00363.1	93817	aa×bb	ab	aa	ab	ab	ab	bb	aa	bb	bb	bb	ab	bb	aa	ab	ab	aa	aa	bb	ab	ab	ab	ab	bb	bb	ab	ab	ab	aa	ab	ab	aa	aa	aa	bb	aa	bb	aa	ab	ab	aa	ab	aa	bb	ab	bb	aa
Marker95871	Sme2.5_00363.1	96923	aa×bb	ab	aa	ab	ab	ab	bb	aa	bb	ab	bb	ab	bb	aa	ab	ab	aa	aa	bb	ab	ab	ab	ab	bb	bb	ab	ab	ab	aa	ab	ab	ab	aa	aa	bb	aa	bb	ab	ab	ab	aa	ab	aa	bb	ab	bb	aa
Marker95968	Sme2.5_00363.1	127325	aa×bb	ab	aa	ab	ab	ab	bb	aa	bb	bb	bb	ab	bb	aa	ab	ab	aa	aa	bb	ab	ab	ab	ab	bb	bb	ab	ab	ab	aa	ab	ab	ab	aa	aa	bb	aa	bb	ab	ab	ab	aa	ab	aa	bb	ab	bb	aa
Marker96086	Sme2.5_00363.1	163036	aa×bb	ab	aa	ab	ab	ab	bb	aa	bb	bb	bb	ab	bb	aa	aa	ab	aa	aa	bb	ab	ab	ab	ab	bb	bb	ab	ab	ab	aa	ab	ab	aa	aa	aa	bb	aa	bb	ab	ab	ab	aa	ab	aa	bb	ab	bb	aa
Marker96108	Sme2.5_00363.1	170259	aa×bb	bb	aa	ab	ab	ab	bb	aa	bb	bb	bb	ab	bb	aa	ab	ab	aa	aa	bb	ab	ab	ab	ab	bb	bb	ab	ab	ab	aa	ab	ab	--	aa	aa	bb	aa	bb	aa	bb	ab	aa	ab	aa	bb	ab	bb	aa
Marker96228	Sme2.5_00363.1	209772	aa×bb	ab	aa	ab	ab	ab	bb	aa	bb	bb	bb	ab	bb	aa	ab	ab	aa	aa	bb	ab	ab	ab	ab	bb	bb	ab	ab	ab	aa	ab	ab	ab	aa	aa	bb	aa	bb	ab	ab	ab	aa	ab	aa	bb	ab	bb	aa
Marker96263	Sme2.5_00364.1	13136	aa×bb	ab	aa	ab	ab	ab	bb	aa	bb	bb	bb	ab	bb	aa	ab	ab	aa	aa	bb	ab	ab	ab	ab	bb	bb	ab	ab	ab	aa	ab	ab	ab	aa	aa	bb	aa	bb	ab	ab	ab	aa	ab	aa	bb	ab	bb	aa
Marker96368	Sme2.5_00364.1	42447	aa×bb	ab	aa	ab	ab	ab	bb	aa	bb	bb	bb	ab	bb	aa	ab	ab	aa	aa	bb	ab	ab	ab	ab	bb	bb	ab	ab	ab	aa	ab	ab	bb	aa	aa	bb	aa	bb	ab	ab	ab	aa	ab	aa	bb	ab	bb	aa
Marker96398	Sme2.5_00364.1	55282	aa×bb	ab	aa	ab	ab	ab	bb	aa	bb	bb	bb	ab	bb	aa	ab	ab	aa	aa	bb	ab	ab	ab	ab	bb	bb	ab	ab	ab	aa	ab	ab	aa	aa	aa	bb	aa	bb	aa	ab	bb	aa	bb	aa	bb	ab	bb	aa
Marker96533	Sme2.5_00364.1	92160	aa×bb	ab	ab	aa	ab	aa	ab	bb	ab	ab	ab	ab	bb	bb	ab	aa	bb	ab	ab	ab	aa	ab	aa	ab	bb	ab	ab	bb	aa	bb	ab	ab	ab	ab	ab	bb	ab	ab	ab	ab	aa	ab	bb	ab	ab	ab	bb
Marker96820	Sme2.5_00366.1	103070	aa×bb	ab	aa	aa	ab	aa	ab	aa	aa	ab	ab	ab	bb	bb	bb	bb	aa	ab	aa	ab	ab	aa	bb	ab	aa	bb	ab	ab	aa	aa	ab	ab	ab	aa	bb	bb	bb	bb	ab	bb	ab	bb	ab	aa	ab	ab	ab
Marker97103	Sme2.5_00367.1	89326	aa×bb	ab	aa	ab	ab	ab	bb	ab	bb	bb	bb	ab	bb	ab	ab	ab	ab	bb	ab	ab	ab	ab	ab	bb	bb	ab	ab	bb	aa	aa	bb	bb	ab	ab	bb	bb	bb	ab	aa	bb	ab	aa	ab	aa	bb	aa	aa
Marker97107	Sme2.5_00367.1	93816	aa×bb	ab	aa	ab	ab	ab	bb	ab	bb	bb	bb	ab	bb	ab	ab	ab	ab	bb	ab	ab	ab	ab	ab	bb	bb	ab	ab	bb	aa	aa	bb	bb	ab	ab	bb	bb	bb	ab	aa	bb	ab	aa	aa	aa	bb	aa	aa
Marker97109	Sme2.5_00367.1	94135	aa×bb	ab	aa	ab	ab	ab	bb	ab	bb	bb	bb	ab	bb	ab	ab	ab	ab	bb	ab	ab	ab	ab	ab	bb	bb	ab	ab	bb	aa	aa	bb	bb	ab	ab	bb	bb	bb	ab	aa	bb	ab	aa	aa	aa	bb	aa	aa
Marker99592	Sme2.5_00373.1	128787	aa×bb	aa	bb	ab	aa	aa	aa	bb	ab	bb	aa	bb	--	bb	ab	aa	ab	ab	bb	aa	aa	ab	ab	ab	aa	bb	aa	bb	--	aa	bb	--	ab	bb	ab	aa	ab	aa	ab	bb	bb	aa	ab	ab	ab	ab	aa
Marker100059	Sme2.5_00375.1	58345	aa×bb	aa	bb	ab	bb	bb	aa	bb	ab	ab	bb	bb	aa	aa	ab	ab	aa	bb	aa	bb	ab	aa	ab	ab	ab	ab	ab	ab	ab	ab	aa	bb	ab	bb	aa	ab	bb	ab	ab	ab	bb	bb	bb	ab	bb	ab	ab
Marker100069	Sme2.5_00375.1	69199	aa×bb	aa	bb	ab	bb	bb	aa	bb	ab	ab	bb	bb	aa	aa	ab	ab	aa	--	--	bb	ab	aa	ab	ab	ab	ab	--	ab	aa	ab	--	--	--	bb	aa	--	bb	ab	ab	ab	bb	bb	bb	ab	bb	ab	ab
Marker100261	Sme2.5_00376.1	82207	aa×bb	aa	bb	ab	aa	aa	aa	bb	ab	bb	aa	bb	bb	bb	ab	aa	ab	ab	bb	aa	aa	ab	ab	ab	aa	bb	aa	bb	ab	aa	bb	ab	ab	bb	ab	aa	ab	aa	ab	bb	bb	aa	ab	ab	ab	ab	aa
Marker100287	Sme2.5_00376.1	115381	aa×bb	aa	bb	ab	aa	aa	aa	bb	ab	bb	aa	bb	bb	bb	ab	aa	ab	ab	bb	aa	aa	ab	ab	ab	aa	bb	aa	bb	ab	aa	bb	ab	ab	bb	ab	aa	ab	aa	ab	bb	bb	aa	ab	ab	ab	ab	aa
Marker100288	Sme2.5_00376.1	115704	aa×bb	aa	bb	ab	aa	aa	aa	bb	ab	bb	aa	bb	bb	bb	ab	aa	ab	ab	bb	aa	aa	ab	ab	ab	aa	bb	aa	bb	ab	aa	bb	ab	ab	bb	ab	aa	ab	aa	ab	bb	bb	aa	ab	ab	ab	ab	aa
Marker100296	Sme2.5_00376.1	122123	aa×bb	aa	bb	ab	aa	aa	aa	bb	ab	bb	aa	bb	bb	bb	ab	aa	ab	ab	bb	aa	aa	ab	ab	ab	aa	bb	aa	bb	ab	aa	bb	aa	ab	bb	ab	aa	ab	aa	ab	bb	bb	aa	ab	ab	ab	ab	aa
Marker100302	Sme2.5_00376.1	129649	aa×bb	aa	bb	ab	aa	aa	aa	bb	ab	bb	aa	bb	bb	ab	ab	aa	ab	ab	--	aa	aa	ab	ab	ab	aa	bb	aa	bb	aa	aa	bb	bb	ab	bb	ab	aa	ab	aa	ab	bb	bb	aa	ab	ab	ab	ab	aa
Marker100508	Sme2.5_00377.1	140161	aa×bb	aa	aa	ab	bb	aa	ab	ab	bb	ab	ab	bb	ab	bb	aa	aa	ab	aa	bb	ab	bb	ab	ab	bb	aa	ab	bb	ab	ab	aa	bb	aa	ab	bb	ab	aa	ab	aa	bb	bb	bb	aa	ab	bb	aa	aa	aa
Marker101061	Sme2.5_00380.1	7337	aa×bb	bb	bb	aa	ab	ab	aa	aa	bb	ab	ab	aa	aa	ab	bb	ab	aa	ab	aa	aa	ab	aa	aa	ab	ab	ab	ab	bb	ab	ab	bb	bb	aa	ab	bb	ab	ab	ab	ab	ab	bb	bb	ab	ab	ab	bb	ab
Marker101072	Sme2.5_00380.1	24001	aa×bb	bb	bb	aa	ab	ab	aa	aa	bb	ab	ab	aa	aa	ab	bb	ab	aa	ab	aa	aa	ab	aa	aa	ab	ab	ab	ab	bb	ab	ab	bb	bb	aa	ab	bb	ab	ab	ab	ab	ab	bb	bb	ab	ab	ab	bb	ab
Marker101106	Sme2.5_00380.1	62289	aa×bb	bb	bb	aa	ab	ab	aa	aa	bb	ab	ab	aa	aa	ab	bb	ab	aa	ab	aa	aa	ab	aa	aa	ab	ab	ab	ab	bb	ab	ab	bb	bb	aa	ab	bb	ab	ab	ab	ab	ab	bb	bb	ab	ab	ab	bb	ab
Marker101121	Sme2.5_00380.1	78229	aa×bb	bb	bb	aa	ab	ab	aa	aa	bb	ab	ab	aa	aa	ab	bb	ab	aa	ab	aa	aa	ab	aa	aa	ab	ab	ab	ab	bb	ab	ab	bb	bb	aa	ab	bb	ab	ab	ab	ab	ab	bb	bb	ab	ab	ab	bb	ab
Marker101181	Sme2.5_00380.1	96720	aa×bb	bb	bb	aa	ab	ab	aa	aa	bb	ab	ab	aa	aa	ab	bb	ab	aa	ab	aa	aa	ab	aa	aa	ab	ab	ab	ab	bb	ab	ab	bb	bb	aa	ab	bb	ab	ab	bb	ab	ab	bb	bb	ab	ab	ab	bb	ab
Marker101664	Sme2.5_00382.1	229682	aa×bb	bb	ab	ab	ab	bb	ab	aa	ab	bb	bb	aa	bb	bb	ab	aa	aa	ab	aa	ab	bb	ab	ab	ab	aa	ab	ab	aa	ab	aa	bb	bb	bb	ab	ab	aa	aa	bb	ab	ab	ab	ab	ab	ab	ab	ab	aa
Marker101811	Sme2.5_00385.1	10548	aa×bb	bb	bb	aa	ab	ab	aa	aa	bb	ab	ab	aa	aa	ab	bb	ab	aa	ab	aa	aa	ab	aa	aa	ab	ab	ab	ab	bb	ab	ab	bb	bb	aa	ab	bb	ab	ab	ab	ab	ab	bb	bb	ab	ab	ab	bb	ab
Marker101812	Sme2.5_00385.1	10890	aa×bb	bb	bb	aa	ab	ab	aa	aa	bb	ab	ab	aa	aa	ab	bb	ab	aa	ab	aa	aa	ab	aa	aa	ab	ab	ab	ab	bb	ab	ab	bb	bb	aa	ab	bb	ab	ab	ab	ab	ab	bb	bb	ab	ab	ab	bb	ab
Marker101821	Sme2.5_00385.1	20248	aa×bb	bb	bb	aa	ab	ab	aa	aa	bb	ab	ab	aa	aa	ab	bb	ab	aa	ab	aa	aa	ab	aa	aa	ab	ab	ab	ab	bb	ab	ab	bb	bb	aa	ab	bb	ab	ab	ab	ab	ab	bb	bb	ab	ab	ab	bb	ab
Marker101833	Sme2.5_00385.1	25121	aa×bb	bb	bb	aa	ab	ab	aa	aa	bb	ab	ab	aa	aa	ab	bb	ab	aa	ab	aa	aa	ab	aa	aa	ab	ab	ab	ab	bb	ab	ab	bb	bb	aa	ab	bb	ab	ab	ab	ab	ab	bb	bb	ab	ab	ab	bb	ab
Marker102097	Sme2.5_00387.1	47214	aa×bb	bb	bb	aa	ab	ab	aa	aa	bb	ab	ab	aa	aa	ab	bb	ab	aa	ab	aa	aa	ab	aa	aa	ab	ab	ab	ab	bb	ab	ab	bb	bb	aa	ab	bb	ab	--	ab	ab	ab	bb	bb	ab	ab	ab	bb	ab
Marker102394	Sme2.5_00388.1	124680	aa×bb	ab	ab	bb	bb	bb	aa	aa	aa	bb	aa	ab	aa	--	ab	ab	aa	aa	aa	ab	bb	ab	bb	bb	aa	bb	ab	bb	ab	ab	--	--	bb	ab	ab	bb	ab	aa	ab	bb	bb	bb	bb	ab	aa	bb	ab
Marker102567	Sme2.5_00389.1	52667	aa×bb	aa	bb	ab	aa	aa	aa	bb	ab	bb	aa	bb	bb	bb	ab	aa	ab	ab	bb	aa	aa	ab	ab	ab	aa	bb	aa	bb	ab	aa	bb	aa	ab	bb	ab	aa	ab	aa	ab	bb	bb	aa	ab	ab	ab	ab	aa
Marker105730	Sme2.5_00404.1	4653	aa×bb	ab	aa	ab	bb	ab	bb	--	ab	ab	ab	ab	bb	bb	bb	aa	aa	ab	bb	bb	bb	aa	ab	ab	ab	bb	bb	bb	ab	ab	ab	ab	ab	aa	aa	ab	ab	aa	ab	ab	ab	bb	ab	ab	aa	aa	ab
Marker105898	Sme2.5_00405.1	31972	aa×bb	bb	ab	ab	ab	bb	ab	aa	ab	bb	bb	aa	bb	bb	ab	aa	aa	ab	aa	ab	bb	ab	ab	ab	aa	ab	ab	aa	ab	ab	bb	bb	bb	ab	ab	aa	aa	bb	ab	ab	ab	ab	ab	ab	ab	ab	aa
Marker105899	Sme2.5_00405.1	32234	aa×bb	bb	ab	ab	ab	bb	ab	aa	ab	bb	bb	aa	bb	bb	ab	aa	aa	ab	aa	ab	bb	ab	ab	ab	aa	ab	ab	aa	ab	ab	bb	bb	bb	ab	ab	aa	aa	bb	ab	ab	ab	ab	ab	ab	ab	ab	aa
Marker106960	Sme2.5_00409.1	44665	aa×bb	ab	aa	ab	ab	ab	bb	aa	bb	bb	bb	ab	bb	aa	ab	ab	aa	aa	bb	ab	ab	ab	ab	bb	bb	ab	ab	ab	aa	ab	ab	aa	aa	aa	bb	aa	bb	ab	ab	ab	aa	ab	aa	bb	ab	bb	aa
Marker107034	Sme2.5_00409.1	85122	aa×bb	ab	aa	ab	ab	ab	bb	aa	bb	bb	bb	ab	bb	aa	ab	ab	aa	aa	bb	ab	ab	ab	ab	bb	bb	ab	ab	ab	aa	ab	ab	ab	aa	aa	bb	aa	bb	ab	ab	ab	aa	ab	aa	bb	ab	bb	aa
Marker107230	Sme2.5_00411.1	17004	aa×bb	aa	aa	ab	ab	aa	ab	ab	bb	ab	bb	ab	bb	aa	bb	ab	ab	aa	--	aa	aa	aa	bb	ab	ab	ab	ab	ab	bb	ab	ab	bb	bb	bb	ab	bb	ab	aa	ab	ab	bb	ab	ab	bb	aa	ab	aa
Marker107289	Sme2.5_00411.1	39279	aa×bb	aa	aa	ab	ab	aa	ab	ab	bb	ab	bb	ab	bb	aa	bb	ab	ab	aa	bb	aa	aa	aa	bb	ab	ab	--	ab	ab	bb	aa	bb	bb	bb	bb	ab	bb	ab	--	ab	ab	bb	ab	ab	bb	aa	ab	aa
Marker107454	Sme2.5_00411.1	88931	aa×bb	aa	aa	ab	ab	aa	ab	--	bb	ab	--	--	bb	aa	bb	ab	--	aa	--	aa	aa	aa	bb	ab	--	--	--	ab	bb	aa	--	bb	bb	bb	ab	bb	ab	--	ab	ab	bb	ab	ab	bb	aa	ab	aa
Marker107491	Sme2.5_00411.1	99659	aa×bb	aa	aa	bb	ab	aa	ab	--	bb	ab	bb	ab	bb	aa	bb	ab	ab	aa	ab	aa	aa	aa	bb	ab	ab	ab	ab	ab	bb	ab	ab	bb	bb	bb	ab	bb	ab	aa	ab	ab	bb	ab	ab	bb	aa	ab	aa
Marker108143	Sme2.5_00421.1	46112	aa×bb	bb	bb	aa	ab	ab	aa	aa	bb	ab	ab	aa	aa	ab	bb	ab	aa	ab	aa	aa	ab	aa	aa	ab	ab	ab	ab	bb	ab	ab	bb	bb	aa	ab	bb	ab	ab	ab	ab	ab	bb	bb	ab	ab	ab	bb	ab
Marker108160	Sme2.5_00421.1	59657	aa×bb	bb	bb	aa	ab	ab	aa	aa	bb	ab	ab	aa	aa	ab	bb	ab	aa	ab	aa	aa	ab	aa	aa	ab	ab	ab	ab	bb	ab	ab	bb	bb	aa	ab	bb	ab	ab	ab	ab	ab	bb	bb	ab	ab	ab	bb	ab
Marker108394	Sme2.5_00422.1	116440	aa×bb	ab	aa	ab	bb	ab	bb	ab	ab	ab	ab	ab	bb	bb	bb	aa	ab	ab	bb	bb	bb	aa	ab	ab	ab	bb	bb	bb	ab	ab	ab	ab	ab	aa	aa	ab	ab	aa	ab	ab	ab	bb	ab	ab	aa	aa	ab
Marker108624	Sme2.5_00423.1	38507	aa×bb	ab	aa	ab	ab	bb	bb	ab	bb	bb	bb	ab	bb	ab	bb	ab	ab	bb	ab	ab	ab	ab	ab	bb	bb	ab	ab	bb	aa	aa	bb	bb	ab	ab	bb	bb	bb	ab	ab	ab	ab	ab	aa	aa	ab	aa	aa
Marker108649	Sme2.5_00423.1	59381	aa×bb	ab	aa	ab	ab	bb	bb	ab	bb	bb	bb	ab	bb	ab	bb	ab	ab	bb	ab	ab	ab	ab	ab	bb	bb	ab	ab	bb	aa	aa	bb	bb	ab	ab	bb	bb	bb	ab	ab	ab	ab	ab	aa	aa	ab	aa	aa
Marker108652	Sme2.5_00423.1	59663	aa×bb	ab	aa	ab	ab	bb	bb	ab	bb	bb	bb	ab	bb	ab	bb	ab	ab	bb	ab	ab	ab	ab	ab	bb	bb	ab	ab	bb	aa	aa	bb	bb	ab	ab	bb	bb	bb	ab	ab	ab	ab	ab	aa	aa	ab	aa	aa
Marker108655	Sme2.5_00423.1	60111	aa×bb	ab	aa	ab	ab	bb	bb	ab	bb	bb	bb	ab	bb	ab	bb	ab	ab	bb	ab	ab	ab	ab	ab	bb	bb	ab	ab	bb	aa	aa	bb	bb	ab	ab	bb	bb	bb	ab	ab	ab	ab	ab	aa	aa	ab	aa	aa
Marker108682	Sme2.5_00423.1	69361	aa×bb	ab	aa	ab	ab	bb	bb	ab	bb	bb	bb	ab	bb	ab	bb	ab	ab	bb	ab	ab	ab	ab	ab	bb	bb	ab	ab	bb	aa	aa	bb	bb	ab	ab	bb	bb	bb	ab	aa	ab	ab	ab	aa	aa	ab	aa	aa
Marker109463	Sme2.5_00428.1	51947	aa×bb	aa	bb	ab	aa	aa	aa	bb	ab	bb	aa	bb	bb	bb	ab	aa	ab	ab	bb	aa	aa	ab	ab	ab	aa	bb	aa	bb	ab	aa	bb	ab	ab	bb	ab	aa	ab	aa	ab	bb	bb	aa	ab	ab	ab	ab	aa
Marker109470	Sme2.5_00428.1	62033	aa×bb	aa	bb	ab	aa	aa	aa	bb	ab	bb	aa	bb	bb	bb	ab	aa	ab	ab	--	aa	aa	ab	ab	ab	aa	bb	aa	bb	aa	aa	bb	bb	ab	bb	ab	aa	ab	aa	ab	bb	bb	aa	ab	ab	ab	ab	aa
Marker109478	Sme2.5_00428.1	78414	aa×bb	aa	bb	ab	aa	aa	aa	bb	ab	bb	aa	bb	bb	bb	ab	aa	ab	ab	bb	aa	aa	ab	ab	ab	aa	bb	aa	bb	ab	aa	bb	ab	ab	bb	ab	aa	ab	aa	ab	bb	bb	aa	ab	ab	ab	ab	aa
Marker109500	Sme2.5_00428.1	101755	aa×bb	aa	bb	ab	aa	aa	aa	bb	ab	bb	aa	bb	bb	bb	ab	aa	ab	ab	bb	aa	aa	ab	ab	ab	aa	bb	aa	bb	ab	aa	bb	ab	ab	bb	ab	aa	ab	aa	ab	bb	bb	aa	ab	ab	ab	ab	aa
Marker109511	Sme2.5_00428.1	115199	aa×bb	aa	bb	ab	aa	aa	aa	bb	ab	bb	aa	bb	bb	bb	ab	aa	ab	ab	bb	aa	aa	ab	ab	ab	aa	bb	aa	bb	ab	aa	bb	ab	ab	bb	ab	aa	ab	aa	ab	bb	bb	aa	ab	ab	ab	ab	aa
Marker110616	Sme2.5_00432.1	72609	aa×bb	aa	ab	ab	ab	aa	ab	aa	ab	ab	ab	ab	ab	aa	aa	bb	aa	ab	aa	ab	bb	aa	ab	ab	aa	bb	ab	bb	aa	bb	aa	aa	ab	ab	ab	bb	bb	bb	aa	aa	ab	bb	ab	ab	aa	ab	bb
Marker110924	Sme2.5_00434.1	156035	aa×bb	ab	bb	aa	aa	ab	ab	ab	ab	ab	ab	aa	ab	bb	aa	ab	ab	aa	bb	aa	ab	ab	bb	aa	aa	aa	ab	aa	aa	ab	aa	ab	ab	ab	aa	ab	ab	aa	ab	aa	ab	ab	aa	ab	bb	ab	ab
Marker111189	Sme2.5_00436.1	42936	aa×bb	aa	aa	aa	ab	aa	ab	aa	aa	bb	ab	--	bb	bb	bb	bb	aa	aa	aa	ab	ab	aa	bb	ab	aa	bb	ab	ab	aa	aa	ab	--	--	aa	bb	bb	bb	bb	aa	bb	ab	bb	ab	aa	ab	--	ab
Marker111310	Sme2.5_00437.1	125929	aa×bb	ab	aa	aa	ab	ab	bb	aa	bb	bb	bb	ab	bb	aa	ab	ab	aa	aa	bb	ab	ab	ab	ab	bb	bb	ab	ab	bb	aa	ab	ab	bb	aa	aa	bb	aa	bb	ab	aa	ab	aa	ab	aa	bb	ab	bb	aa
Marker112337	Sme2.5_00440.1	138495	aa×bb	ab	bb	aa	aa	ab	ab	ab	ab	ab	ab	aa	ab	bb	aa	ab	ab	aa	bb	aa	ab	ab	bb	aa	aa	aa	ab	aa	aa	ab	aa	ab	ab	ab	aa	ab	ab	aa	ab	aa	ab	ab	aa	ab	bb	ab	ab
Marker112338	Sme2.5_00440.1	138815	aa×bb	ab	bb	aa	aa	ab	ab	ab	ab	ab	ab	aa	ab	bb	aa	ab	ab	aa	bb	aa	ab	ab	bb	aa	aa	aa	ab	aa	aa	ab	aa	ab	ab	ab	aa	ab	ab	aa	ab	aa	ab	ab	aa	ab	bb	ab	ab
Marker112427	Sme2.5_00441.1	69998	aa×bb	bb	bb	bb	aa	bb	aa	aa	aa	ab	aa	ab	aa	bb	ab	bb	ab	ab	--	bb	ab	aa	bb	bb	ab	aa	ab	ab	bb	ab	bb	--	--	aa	ab	aa	bb	ab	ab	ab	aa	ab	ab	bb	ab	ab	ab
Marker112688	Sme2.5_00443.1	31286	aa×bb	bb	ab	ab	ab	bb	ab	aa	ab	bb	bb	aa	bb	bb	ab	aa	aa	ab	aa	ab	bb	ab	ab	ab	aa	ab	ab	aa	ab	ab	bb	bb	bb	ab	ab	aa	aa	bb	ab	ab	ab	ab	ab	ab	ab	ab	aa
Marker112784	Sme2.5_00443.1	76525	aa×bb	bb	ab	ab	ab	bb	ab	aa	ab	bb	bb	aa	bb	bb	ab	aa	aa	ab	aa	ab	bb	ab	ab	ab	aa	ab	ab	aa	ab	ab	bb	bb	bb	ab	ab	aa	aa	bb	ab	ab	ab	ab	ab	ab	ab	ab	aa
Marker112800	Sme2.5_00443.1	81342	aa×bb	bb	ab	ab	ab	bb	ab	aa	ab	ab	bb	aa	bb	bb	ab	aa	aa	ab	aa	ab	bb	ab	ab	ab	aa	ab	ab	aa	ab	ab	bb	bb	bb	ab	ab	aa	aa	bb	ab	ab	ab	ab	ab	ab	ab	ab	aa
Marker112801	Sme2.5_00443.1	81401	aa×bb	bb	ab	ab	ab	bb	ab	aa	ab	ab	bb	aa	bb	bb	ab	aa	aa	ab	aa	ab	bb	ab	ab	ab	aa	ab	ab	aa	ab	ab	bb	bb	bb	ab	ab	aa	aa	bb	ab	ab	ab	ab	ab	ab	ab	ab	aa
Marker112871	Sme2.5_00443.1	117314	aa×bb	bb	ab	ab	ab	bb	ab	aa	ab	bb	bb	aa	bb	bb	ab	aa	aa	ab	aa	ab	bb	ab	ab	ab	aa	ab	ab	aa	ab	ab	bb	bb	bb	ab	ab	aa	aa	bb	ab	ab	ab	ab	ab	ab	ab	ab	aa
Marker113132	Sme2.5_00447.1	26792	aa×bb	bb	ab	ab	aa	aa	bb	ab	aa	bb	bb	ab	bb	bb	bb	ab	ab	bb	bb	bb	ab	ab	ab	ab	bb	ab	bb	ab	bb	ab	aa	aa	aa	bb	bb	bb	ab	aa	--	bb	ab	--	bb	ab	bb	aa	ab
Marker113297	Sme2.5_00449.1	12086	aa×bb	ab	aa	ab	ab	ab	bb	aa	bb	bb	bb	ab	bb	aa	ab	ab	aa	aa	bb	ab	ab	ab	ab	bb	bb	ab	ab	ab	aa	ab	ab	ab	aa	aa	bb	aa	bb	ab	ab	ab	aa	ab	aa	bb	ab	bb	aa
Marker113409	Sme2.5_00449.1	55648	aa×bb	ab	aa	ab	ab	ab	bb	aa	bb	bb	bb	ab	bb	aa	ab	ab	aa	aa	bb	ab	ab	ab	ab	bb	bb	ab	bb	ab	aa	ab	ab	ab	aa	aa	bb	aa	bb	ab	ab	ab	aa	ab	aa	bb	ab	bb	aa
Marker113411	Sme2.5_00449.1	56203	aa×bb	ab	aa	ab	ab	ab	bb	aa	bb	bb	bb	bb	bb	aa	ab	ab	aa	aa	bb	ab	ab	ab	ab	bb	bb	ab	ab	ab	aa	ab	ab	bb	aa	aa	bb	aa	bb	ab	ab	ab	aa	ab	aa	bb	ab	bb	aa
Marker113452	Sme2.5_00449.1	73223	aa×bb	ab	aa	ab	ab	ab	bb	aa	bb	bb	bb	ab	bb	aa	ab	ab	aa	aa	bb	ab	ab	ab	ab	bb	bb	ab	ab	ab	aa	ab	ab	bb	aa	aa	bb	aa	bb	ab	ab	ab	aa	ab	aa	bb	ab	bb	aa
Marker113506	Sme2.5_00449.1	94673	aa×bb	ab	aa	ab	ab	ab	bb	aa	bb	ab	bb	ab	bb	aa	ab	ab	aa	aa	bb	ab	ab	ab	ab	bb	bb	ab	ab	ab	aa	ab	ab	ab	aa	aa	bb	aa	bb	ab	ab	ab	aa	ab	aa	bb	ab	bb	aa
Marker113568	Sme2.5_00449.1	125324	aa×bb	aa	bb	ab	aa	aa	aa	bb	ab	bb	aa	bb	bb	bb	ab	aa	ab	ab	bb	aa	aa	ab	ab	ab	aa	bb	aa	bb	ab	aa	bb	ab	ab	bb	ab	aa	ab	aa	ab	bb	bb	aa	ab	ab	ab	ab	aa
Marker114242	Sme2.5_00454.1	101458	aa×bb	aa	bb	ab	aa	aa	aa	bb	ab	bb	aa	bb	bb	bb	ab	aa	ab	ab	bb	aa	aa	ab	ab	ab	aa	bb	aa	bb	ab	aa	bb	bb	ab	bb	ab	aa	ab	aa	ab	bb	bb	aa	ab	ab	ab	ab	aa
Marker114973	Sme2.5_00458.1	37808	aa×bb	ab	aa	ab	ab	ab	bb	aa	bb	bb	bb	ab	bb	aa	ab	ab	aa	aa	bb	ab	ab	ab	ab	bb	bb	ab	bb	ab	aa	ab	ab	bb	aa	aa	bb	aa	bb	ab	ab	ab	aa	ab	aa	bb	ab	bb	aa
Marker115436	Sme2.5_00460.1	54883	aa×bb	bb	ab	ab	ab	bb	ab	aa	ab	ab	bb	aa	bb	ab	ab	aa	aa	ab	aa	ab	bb	ab	ab	ab	aa	ab	ab	aa	ab	ab	bb	bb	bb	ab	ab	aa	aa	bb	ab	ab	ab	ab	ab	ab	ab	ab	aa
Marker115437	Sme2.5_00460.1	55124	aa×bb	bb	ab	ab	ab	bb	ab	aa	ab	ab	bb	aa	bb	ab	ab	aa	aa	ab	aa	ab	bb	ab	ab	ab	aa	ab	ab	aa	ab	ab	bb	bb	bb	ab	ab	aa	aa	bb	ab	ab	ab	ab	ab	ab	ab	ab	aa
Marker115450	Sme2.5_00460.1	63749	aa×bb	bb	ab	ab	ab	bb	ab	aa	ab	ab	bb	aa	bb	bb	ab	aa	aa	ab	aa	ab	bb	ab	ab	ab	aa	ab	ab	aa	ab	ab	bb	bb	bb	ab	ab	aa	aa	bb	ab	ab	ab	ab	ab	ab	ab	ab	aa
Marker115555	Sme2.5_00460.1	112388	aa×bb	bb	ab	ab	ab	bb	ab	aa	ab	bb	bb	aa	bb	bb	ab	aa	aa	ab	aa	ab	bb	ab	ab	ab	aa	ab	ab	aa	ab	ab	bb	bb	bb	ab	ab	aa	aa	bb	ab	ab	ab	ab	ab	ab	ab	ab	aa
Marker115991	Sme2.5_00463.1	12043	aa×bb	ab	aa	ab	ab	ab	bb	aa	bb	bb	bb	ab	bb	aa	ab	ab	aa	aa	bb	ab	ab	ab	ab	bb	bb	ab	bb	ab	aa	ab	ab	--	aa	aa	bb	aa	bb	ab	bb	ab	aa	ab	aa	bb	ab	bb	aa
Marker115992	Sme2.5_00463.1	12300	aa×bb	ab	aa	ab	ab	ab	bb	aa	bb	bb	bb	ab	bb	aa	ab	ab	aa	aa	bb	ab	ab	ab	ab	bb	bb	ab	ab	ab	aa	ab	ab	aa	aa	aa	bb	aa	bb	ab	ab	ab	aa	ab	aa	bb	ab	bb	aa
Marker116022	Sme2.5_00463.1	24948	aa×bb	ab	aa	ab	ab	ab	bb	aa	bb	bb	bb	ab	bb	aa	ab	ab	aa	aa	bb	ab	ab	ab	ab	bb	bb	ab	ab	ab	aa	ab	ab	aa	aa	aa	bb	aa	bb	aa	ab	ab	aa	ab	aa	bb	ab	bb	aa
Marker116028	Sme2.5_00463.1	27521	aa×bb	ab	aa	ab	ab	ab	bb	aa	bb	bb	bb	ab	bb	aa	ab	ab	aa	aa	bb	ab	ab	ab	ab	bb	bb	ab	ab	ab	aa	ab	ab	ab	aa	aa	bb	aa	bb	ab	ab	ab	aa	ab	aa	bb	ab	bb	aa
Marker116042	Sme2.5_00463.1	33103	aa×bb	ab	aa	ab	bb	ab	bb	aa	bb	bb	bb	ab	bb	aa	ab	ab	aa	aa	bb	ab	ab	ab	ab	bb	bb	ab	bb	ab	aa	ab	bb	bb	aa	aa	bb	aa	bb	ab	ab	ab	aa	ab	aa	bb	ab	bb	aa
Marker116044	Sme2.5_00463.1	33932	aa×bb	ab	aa	ab	ab	ab	bb	aa	bb	bb	bb	ab	bb	aa	ab	ab	aa	aa	bb	ab	ab	ab	ab	bb	bb	ab	ab	ab	aa	ab	bb	--	aa	aa	bb	aa	bb	ab	ab	ab	aa	ab	aa	bb	ab	bb	aa
Marker116080	Sme2.5_00463.1	51496	aa×bb	ab	aa	ab	ab	ab	bb	aa	bb	bb	bb	ab	bb	aa	ab	ab	aa	aa	bb	ab	ab	ab	ab	bb	bb	ab	ab	ab	aa	ab	ab	ab	aa	aa	bb	aa	bb	ab	ab	ab	aa	bb	aa	bb	ab	bb	aa
Marker116181	Sme2.5_00463.1	99379	aa×bb	ab	aa	ab	ab	ab	bb	aa	bb	bb	bb	ab	bb	aa	ab	ab	aa	aa	bb	ab	ab	ab	ab	bb	bb	bb	ab	ab	aa	ab	ab	ab	aa	aa	bb	aa	bb	ab	bb	ab	aa	ab	aa	bb	ab	bb	aa
Marker116208	Sme2.5_00463.1	111507	aa×bb	ab	aa	ab	ab	ab	bb	aa	bb	bb	bb	ab	bb	aa	ab	ab	aa	aa	bb	ab	ab	ab	ab	bb	bb	ab	ab	ab	aa	ab	ab	bb	aa	aa	bb	aa	bb	ab	ab	ab	aa	ab	aa	bb	ab	bb	aa
Marker116209	Sme2.5_00463.1	111871	aa×bb	ab	aa	ab	ab	ab	bb	aa	bb	bb	bb	ab	bb	aa	ab	ab	aa	aa	bb	ab	ab	ab	ab	bb	bb	ab	ab	ab	aa	ab	ab	bb	aa	aa	bb	aa	bb	ab	ab	ab	aa	ab	aa	bb	ab	bb	aa
Marker116234	Sme2.5_00463.1	122814	aa×bb	ab	aa	ab	ab	ab	bb	aa	bb	bb	bb	ab	bb	aa	ab	ab	aa	aa	bb	ab	ab	ab	ab	bb	bb	ab	ab	ab	aa	ab	ab	ab	aa	aa	bb	aa	bb	ab	ab	ab	aa	ab	aa	bb	ab	bb	aa
Marker116235	Sme2.5_00463.1	122870	aa×bb	ab	aa	ab	ab	ab	bb	aa	bb	bb	bb	ab	bb	aa	ab	ab	aa	aa	bb	ab	ab	ab	ab	bb	bb	ab	ab	ab	aa	ab	ab	ab	aa	aa	bb	aa	bb	ab	ab	ab	aa	ab	aa	bb	ab	bb	aa
Marker116430	Sme2.5_00465.1	135768	aa×bb	bb	bb	aa	ab	ab	aa	aa	bb	ab	ab	aa	aa	ab	bb	ab	aa	ab	aa	aa	ab	aa	aa	ab	ab	ab	ab	bb	ab	ab	bb	bb	aa	ab	bb	ab	ab	ab	ab	ab	bb	bb	ab	ab	ab	bb	ab
Marker116471	Sme2.5_00465.1	195226	aa×bb	bb	bb	aa	ab	ab	aa	aa	bb	ab	ab	aa	aa	ab	bb	ab	aa	ab	aa	aa	ab	aa	aa	ab	ab	ab	ab	bb	ab	ab	bb	bb	aa	ab	bb	ab	ab	ab	ab	ab	bb	bb	ab	ab	ab	bb	ab
Marker116500	Sme2.5_00466.1	161478	aa×bb	ab	bb	aa	aa	ab	ab	ab	ab	ab	ab	aa	ab	bb	aa	ab	ab	aa	bb	aa	ab	ab	bb	aa	aa	aa	--	aa	aa	ab	aa	--	ab	ab	aa	ab	ab	aa	ab	aa	ab	ab	aa	ab	bb	ab	ab
Marker116566	Sme2.5_00467.1	25742	aa×bb	bb	ab	ab	ab	bb	ab	aa	ab	ab	bb	aa	bb	bb	ab	aa	aa	ab	aa	ab	bb	ab	ab	ab	aa	ab	ab	aa	ab	ab	bb	bb	bb	ab	ab	aa	aa	bb	ab	ab	ab	ab	ab	ab	ab	ab	aa
Marker116638	Sme2.5_00467.1	52231	aa×bb	bb	ab	ab	ab	bb	ab	aa	aa	bb	bb	aa	bb	bb	ab	aa	aa	bb	aa	ab	bb	ab	ab	ab	aa	ab	ab	aa	ab	ab	--	bb	bb	ab	ab	aa	aa	bb	ab	ab	ab	ab	ab	ab	ab	ab	aa
Marker116687	Sme2.5_00467.1	71940	aa×bb	bb	ab	ab	ab	bb	ab	aa	ab	ab	bb	aa	bb	ab	ab	aa	aa	ab	aa	ab	bb	ab	ab	ab	aa	ab	ab	aa	ab	ab	bb	bb	bb	ab	ab	aa	aa	bb	ab	ab	ab	ab	ab	ab	ab	ab	aa
Marker116688	Sme2.5_00467.1	72210	aa×bb	bb	ab	ab	ab	bb	ab	aa	ab	ab	bb	aa	bb	ab	ab	aa	aa	ab	aa	ab	bb	ab	ab	ab	aa	ab	ab	aa	ab	ab	bb	bb	bb	ab	ab	aa	aa	bb	ab	ab	ab	ab	ab	ab	ab	ab	aa
Marker116689	Sme2.5_00467.1	72281	aa×bb	bb	ab	ab	ab	bb	ab	aa	ab	ab	bb	aa	bb	ab	ab	aa	aa	ab	aa	ab	bb	ab	ab	ab	aa	ab	ab	aa	ab	ab	bb	bb	bb	ab	ab	aa	aa	bb	ab	ab	ab	ab	ab	ab	ab	ab	aa
Marker116725	Sme2.5_00467.1	92751	aa×bb	bb	ab	ab	ab	bb	ab	aa	ab	ab	bb	aa	bb	bb	ab	aa	aa	ab	aa	ab	bb	ab	ab	ab	aa	ab	ab	aa	ab	ab	bb	bb	bb	ab	ab	aa	aa	bb	ab	ab	ab	ab	ab	ab	ab	ab	aa
Marker116728	Sme2.5_00467.1	93413	aa×bb	bb	ab	ab	ab	bb	ab	aa	ab	bb	bb	aa	bb	bb	ab	aa	aa	ab	aa	ab	bb	ab	ab	ab	aa	ab	ab	aa	ab	ab	bb	bb	bb	ab	ab	aa	aa	bb	ab	ab	ab	ab	ab	ab	ab	ab	aa
Marker116729	Sme2.5_00467.1	93655	aa×bb	bb	ab	ab	ab	bb	ab	aa	ab	bb	bb	aa	bb	bb	ab	aa	aa	ab	aa	ab	bb	ab	ab	ab	aa	ab	ab	aa	ab	ab	bb	bb	bb	ab	ab	aa	aa	bb	ab	ab	ab	ab	ab	ab	ab	ab	aa
Marker116758	Sme2.5_00467.1	106166	aa×bb	bb	ab	ab	ab	bb	ab	aa	ab	bb	bb	aa	bb	bb	ab	aa	aa	ab	aa	ab	bb	ab	ab	ab	aa	ab	ab	aa	ab	ab	bb	bb	bb	ab	ab	aa	aa	bb	ab	ab	ab	ab	ab	ab	ab	ab	aa
Marker116794	Sme2.5_00467.1	124077	aa×bb	bb	ab	ab	ab	bb	ab	aa	ab	ab	bb	aa	bb	bb	ab	aa	aa	ab	aa	ab	bb	ab	ab	ab	aa	ab	ab	aa	ab	ab	bb	bb	bb	ab	ab	aa	aa	bb	ab	ab	ab	ab	ab	ab	ab	ab	aa
Marker116925	Sme2.5_00468.1	77176	aa×bb	ab	ab	bb	aa	ab	ab	ab	ab	ab	ab	aa	aa	bb	aa	ab	ab	aa	bb	aa	aa	ab	bb	aa	ab	ab	ab	aa	aa	ab	ab	ab	ab	ab	bb	bb	aa	bb	ab	aa	ab	aa	aa	aa	bb	ab	ab
Marker116926	Sme2.5_00468.1	77243	aa×bb	ab	ab	bb	aa	ab	ab	ab	ab	ab	ab	aa	aa	bb	aa	ab	ab	aa	bb	aa	aa	ab	bb	ab	ab	ab	ab	aa	aa	ab	ab	ab	ab	ab	bb	bb	aa	bb	ab	aa	ab	aa	aa	aa	bb	ab	ab
Marker117139	Sme2.5_00469.1	165897	aa×bb	ab	aa	aa	ab	aa	ab	ab	aa	bb	bb	ab	bb	aa	ab	ab	bb	aa	ab	ab	aa	aa	bb	ab	bb	ab	bb	aa	bb	ab	ab	bb	bb	ab	ab	bb	ab	ab	ab	ab	ab	ab	bb	bb	aa	ab	ab
Marker117154	Sme2.5_00470.1	7758	aa×bb	ab	aa	ab	bb	ab	bb	aa	bb	bb	bb	bb	bb	aa	ab	ab	aa	aa	bb	ab	ab	ab	ab	bb	bb	ab	bb	ab	aa	ab	bb	--	aa	aa	bb	aa	bb	ab	ab	ab	aa	ab	aa	bb	ab	bb	aa
Marker117390	Sme2.5_00470.1	85803	aa×bb	ab	aa	ab	ab	ab	bb	aa	bb	bb	bb	ab	bb	aa	ab	ab	aa	aa	bb	ab	ab	ab	ab	bb	bb	ab	ab	ab	aa	ab	ab	aa	aa	aa	bb	aa	bb	ab	ab	ab	aa	ab	aa	bb	ab	bb	aa
Marker117459	Sme2.5_00470.1	105406	aa×bb	ab	aa	ab	ab	ab	bb	aa	bb	bb	bb	ab	bb	aa	ab	ab	aa	aa	bb	ab	ab	ab	ab	bb	bb	ab	ab	ab	aa	ab	ab	ab	aa	aa	bb	aa	bb	ab	ab	ab	aa	ab	aa	bb	ab	bb	aa
Marker117510	Sme2.5_00470.1	128181	aa×bb	ab	aa	ab	ab	ab	bb	aa	bb	ab	bb	ab	bb	aa	ab	ab	aa	aa	bb	ab	ab	ab	ab	bb	bb	ab	ab	ab	aa	ab	ab	aa	aa	aa	bb	aa	bb	ab	ab	ab	aa	ab	aa	bb	ab	bb	aa
Marker117544	Sme2.5_00471.1	12513	aa×bb	aa	ab	bb	bb	aa	bb	ab	aa	ab	ab	ab	bb	bb	bb	bb	aa	bb	bb	ab	bb	aa	bb	ab	ab	bb	aa	ab	aa	ab	aa	aa	ab	aa	ab	aa	bb	ab	ab	ab	ab	ab	ab	ab	aa	aa	aa
Marker117567	Sme2.5_00472.1	63536	aa×bb	ab	aa	aa	ab	aa	ab	aa	aa	ab	ab	ab	bb	bb	bb	bb	aa	ab	aa	ab	ab	aa	bb	ab	aa	bb	ab	ab	aa	aa	ab	--	ab	aa	bb	bb	bb	bb	ab	bb	ab	bb	ab	aa	ab	ab	ab
Marker117972	Sme2.5_00475.1	145584	aa×bb	bb	bb	aa	ab	ab	aa	aa	bb	ab	ab	aa	aa	ab	bb	ab	aa	ab	aa	aa	ab	aa	aa	ab	ab	ab	ab	bb	ab	ab	bb	bb	aa	ab	bb	ab	ab	ab	ab	ab	bb	bb	ab	ab	ab	bb	ab
Marker117981	Sme2.5_00475.1	150544	aa×bb	bb	bb	aa	ab	ab	aa	aa	bb	ab	ab	aa	aa	ab	bb	ab	aa	ab	aa	aa	ab	aa	aa	ab	ab	ab	ab	bb	ab	ab	bb	bb	aa	ab	bb	ab	ab	ab	ab	ab	bb	bb	ab	ab	ab	bb	ab
Marker118314	Sme2.5_00477.1	110416	aa×bb	bb	bb	aa	ab	ab	aa	aa	bb	ab	ab	aa	aa	ab	bb	ab	aa	ab	aa	aa	ab	aa	aa	ab	ab	ab	ab	bb	ab	ab	bb	bb	aa	ab	bb	ab	ab	ab	ab	ab	bb	bb	ab	ab	ab	bb	ab
Marker118426	Sme2.5_00478.1	41017	aa×bb	ab	ab	ab	ab	bb	ab	bb	ab	bb	bb	aa	bb	bb	ab	ab	aa	bb	ab	ab	bb	ab	ab	ab	aa	ab	ab	aa	ab	ab	bb	bb	bb	ab	ab	aa	ab	bb	ab	ab	ab	ab	ab	ab	aa	ab	aa
Marker118737	Sme2.5_00481.1	39979	aa×bb	aa	bb	ab	aa	aa	aa	bb	bb	bb	aa	bb	bb	bb	ab	aa	ab	ab	ab	aa	aa	ab	ab	ab	aa	bb	aa	bb	ab	aa	bb	ab	ab	bb	ab	aa	ab	aa	ab	ab	bb	aa	ab	ab	ab	ab	aa
Marker118752	Sme2.5_00481.1	41981	aa×bb	aa	bb	ab	aa	aa	aa	bb	bb	bb	aa	bb	bb	bb	ab	aa	ab	ab	ab	aa	aa	ab	ab	ab	aa	bb	aa	bb	ab	aa	bb	--	bb	bb	ab	aa	ab	aa	ab	ab	bb	aa	ab	ab	ab	ab	aa
Marker118753	Sme2.5_00481.1	42046	aa×bb	aa	bb	ab	aa	aa	aa	bb	bb	bb	aa	bb	bb	bb	ab	aa	ab	ab	ab	aa	aa	ab	ab	ab	aa	bb	aa	bb	ab	aa	bb	--	bb	bb	ab	aa	ab	aa	ab	ab	bb	aa	ab	ab	ab	ab	aa
Marker118756	Sme2.5_00481.1	42376	aa×bb	aa	bb	ab	aa	aa	aa	bb	bb	bb	aa	bb	bb	bb	ab	aa	ab	ab	ab	aa	aa	ab	ab	ab	aa	bb	aa	bb	ab	aa	bb	--	bb	bb	ab	aa	ab	aa	ab	ab	bb	aa	ab	ab	ab	ab	aa
Marker118766	Sme2.5_00481.1	44179	aa×bb	aa	bb	ab	aa	aa	aa	bb	bb	ab	aa	bb	bb	bb	ab	aa	ab	ab	aa	aa	aa	ab	ab	ab	aa	bb	aa	bb	ab	aa	bb	ab	ab	bb	ab	aa	ab	aa	ab	ab	bb	aa	ab	ab	ab	ab	aa
Marker118769	Sme2.5_00481.1	44501	aa×bb	aa	bb	ab	aa	aa	aa	bb	bb	ab	aa	bb	bb	bb	ab	aa	ab	ab	aa	aa	aa	ab	ab	ab	aa	bb	aa	bb	ab	aa	bb	ab	ab	bb	ab	aa	ab	aa	ab	ab	bb	aa	ab	ab	ab	ab	aa
Marker118770	Sme2.5_00481.1	44535	aa×bb	aa	bb	ab	aa	aa	aa	bb	bb	ab	aa	bb	bb	bb	ab	aa	ab	ab	aa	aa	aa	ab	ab	ab	aa	bb	aa	bb	ab	aa	bb	ab	ab	bb	ab	aa	ab	aa	ab	ab	bb	aa	ab	ab	ab	ab	aa
Marker118843	Sme2.5_00481.1	55480	aa×bb	aa	bb	ab	aa	aa	aa	bb	bb	bb	aa	bb	bb	bb	ab	aa	ab	ab	ab	aa	aa	ab	ab	ab	aa	bb	aa	bb	ab	aa	bb	ab	ab	bb	ab	aa	ab	aa	ab	ab	bb	aa	ab	ab	ab	ab	aa
Marker118849	Sme2.5_00481.1	56050	aa×bb	aa	bb	ab	aa	aa	aa	bb	bb	bb	aa	bb	bb	bb	ab	aa	ab	ab	bb	aa	aa	ab	ab	ab	aa	bb	aa	bb	bb	aa	bb	ab	ab	bb	ab	aa	ab	aa	ab	ab	bb	aa	ab	ab	ab	ab	aa
Marker118850	Sme2.5_00481.1	56105	aa×bb	aa	bb	ab	aa	aa	aa	bb	bb	bb	aa	bb	bb	bb	ab	aa	ab	ab	bb	aa	aa	ab	ab	ab	aa	bb	aa	bb	bb	aa	bb	ab	ab	bb	ab	aa	ab	aa	ab	ab	bb	aa	ab	ab	ab	ab	aa
Marker119280	Sme2.5_00482.1	116642	aa×bb	aa	aa	ab	ab	ab	ab	--	ab	aa	ab	ab	bb	ab	aa	--	bb	bb	bb	bb	aa	ab	bb	ab	ab	ab	ab	ab	bb	ab	ab	--	aa	bb	bb	aa	bb	aa	ab	bb	ab	aa	bb	bb	aa	ab	ab
Marker119281	Sme2.5_00482.1	116723	aa×bb	aa	aa	ab	ab	ab	ab	--	--	aa	ab	ab	bb	ab	aa	ab	bb	bb	bb	bb	aa	ab	bb	ab	ab	ab	ab	ab	bb	ab	--	--	aa	bb	bb	aa	bb	aa	ab	bb	ab	aa	bb	bb	aa	ab	ab
Marker119282	Sme2.5_00482.1	116729	aa×bb	aa	aa	ab	ab	ab	ab	--	ab	aa	ab	ab	bb	ab	aa	--	bb	bb	bb	bb	aa	ab	bb	ab	ab	ab	ab	ab	bb	ab	ab	--	aa	bb	bb	aa	bb	aa	ab	bb	ab	aa	bb	bb	aa	ab	ab
Marker119871	Sme2.5_00486.1	27209	aa×bb	aa	bb	ab	aa	aa	aa	bb	ab	bb	aa	bb	bb	bb	ab	aa	ab	ab	bb	aa	aa	ab	ab	ab	aa	bb	aa	bb	ab	aa	bb	ab	ab	bb	ab	aa	ab	aa	ab	bb	bb	aa	ab	ab	ab	ab	aa
Marker119882	Sme2.5_00486.1	54306	aa×bb	aa	bb	ab	aa	aa	aa	bb	ab	bb	aa	bb	bb	bb	ab	aa	ab	ab	ab	aa	aa	ab	ab	ab	aa	bb	aa	bb	ab	aa	bb	ab	ab	bb	ab	aa	ab	aa	ab	bb	bb	aa	ab	ab	ab	ab	aa
Marker121222	Sme2.5_00489.1	20875	aa×bb	ab	aa	aa	ab	aa	ab	aa	aa	bb	ab	ab	bb	bb	bb	bb	aa	ab	aa	ab	ab	aa	bb	ab	aa	bb	ab	ab	aa	aa	ab	bb	aa	aa	bb	bb	bb	bb	ab	bb	ab	bb	ab	aa	ab	ab	aa
Marker121273	Sme2.5_00489.1	104477	aa×bb	ab	aa	aa	ab	ab	ab	aa	aa	ab	ab	ab	bb	bb	bb	bb	aa	ab	aa	ab	ab	aa	bb	ab	aa	bb	ab	ab	aa	aa	ab	aa	ab	aa	bb	bb	bb	bb	ab	bb	ab	bb	ab	aa	ab	ab	ab
Marker121317	Sme2.5_00491.1	56207	aa×bb	ab	aa	ab	bb	ab	bb	ab	ab	ab	ab	ab	bb	bb	bb	aa	aa	ab	bb	bb	bb	aa	ab	ab	ab	bb	bb	bb	ab	ab	ab	ab	ab	aa	ab	ab	ab	aa	ab	ab	ab	bb	ab	ab	aa	aa	ab
Marker122124	Sme2.5_00493.1	93220	aa×bb	bb	bb	aa	ab	ab	aa	aa	bb	ab	ab	aa	aa	ab	bb	ab	aa	ab	aa	aa	ab	aa	aa	ab	ab	ab	ab	bb	ab	ab	bb	bb	aa	ab	bb	ab	ab	ab	ab	ab	bb	bb	ab	ab	ab	bb	ab
Marker122310	Sme2.5_00494.1	31685	aa×bb	bb	ab	ab	aa	bb	ab	--	bb	bb	bb	aa	bb	bb	ab	aa	aa	ab	aa	ab	bb	ab	ab	ab	aa	aa	bb	aa	ab	aa	--	bb	bb	ab	ab	aa	aa	--	ab	ab	ab	ab	ab	ab	ab	ab	aa
Marker122311	Sme2.5_00494.1	31976	aa×bb	bb	ab	ab	aa	bb	ab	--	bb	bb	bb	aa	bb	bb	ab	aa	aa	ab	aa	ab	bb	ab	ab	ab	aa	ab	bb	aa	ab	aa	--	bb	bb	ab	ab	aa	aa	--	ab	ab	ab	ab	ab	ab	ab	ab	aa
Marker122363	Sme2.5_00494.1	61633	aa×bb	bb	ab	ab	ab	bb	ab	aa	ab	ab	bb	aa	bb	bb	ab	aa	aa	ab	aa	ab	bb	ab	ab	ab	aa	ab	ab	aa	ab	aa	bb	bb	bb	ab	ab	aa	aa	bb	ab	ab	ab	ab	ab	ab	ab	ab	aa
Marker122371	Sme2.5_00494.1	75754	aa×bb	bb	ab	ab	ab	bb	ab	aa	ab	bb	bb	aa	bb	bb	ab	aa	aa	ab	aa	ab	bb	ab	ab	ab	aa	ab	ab	aa	ab	aa	bb	bb	bb	ab	ab	aa	aa	bb	ab	ab	ab	ab	ab	ab	ab	ab	aa
Marker123473	Sme2.5_00500.1	11754	aa×bb	aa	bb	ab	aa	aa	aa	bb	ab	bb	aa	bb	bb	bb	ab	aa	ab	ab	bb	aa	aa	ab	ab	ab	aa	bb	aa	bb	ab	aa	bb	aa	ab	bb	ab	aa	ab	aa	ab	bb	bb	aa	ab	ab	ab	ab	aa
Marker123674	Sme2.5_00500.1	57194	aa×bb	aa	bb	ab	aa	aa	aa	bb	ab	bb	aa	bb	bb	bb	ab	aa	ab	ab	bb	aa	aa	ab	ab	ab	aa	bb	aa	bb	ab	aa	bb	ab	aa	bb	ab	aa	ab	aa	bb	bb	bb	aa	ab	ab	ab	ab	aa
Marker123675	Sme2.5_00500.1	57308	aa×bb	aa	bb	ab	aa	aa	aa	bb	ab	bb	aa	bb	bb	bb	ab	aa	ab	ab	bb	aa	aa	ab	ab	ab	aa	bb	aa	bb	ab	aa	bb	ab	ab	bb	ab	aa	ab	aa	ab	bb	bb	aa	ab	ab	ab	ab	aa
Marker123676	Sme2.5_00500.1	57367	aa×bb	aa	bb	ab	aa	aa	aa	bb	ab	bb	aa	bb	bb	bb	ab	aa	ab	ab	bb	aa	aa	ab	ab	ab	aa	bb	aa	bb	ab	aa	bb	ab	ab	bb	ab	aa	ab	aa	ab	bb	bb	aa	ab	ab	ab	ab	aa
Marker123999	Sme2.5_00500.1	104359	aa×bb	aa	bb	ab	aa	aa	aa	bb	ab	bb	aa	bb	bb	bb	ab	aa	ab	ab	bb	aa	aa	ab	ab	ab	aa	bb	aa	bb	ab	aa	bb	ab	ab	bb	ab	aa	ab	aa	ab	bb	bb	aa	ab	ab	ab	ab	aa
Marker124001	Sme2.5_00500.1	104725	aa×bb	aa	bb	ab	aa	aa	aa	bb	ab	bb	aa	bb	bb	bb	ab	aa	ab	ab	bb	aa	aa	ab	ab	ab	aa	bb	aa	bb	ab	aa	bb	ab	ab	bb	ab	aa	ab	aa	ab	bb	bb	aa	ab	ab	ab	ab	aa
Marker124066	Sme2.5_00500.1	112383	aa×bb	aa	bb	ab	aa	aa	aa	bb	ab	bb	aa	bb	bb	bb	ab	aa	ab	ab	bb	aa	aa	ab	ab	ab	aa	bb	aa	bb	ab	aa	bb	ab	ab	bb	ab	aa	ab	aa	ab	bb	bb	aa	ab	ab	ab	ab	aa
Marker124067	Sme2.5_00500.1	112398	aa×bb	aa	bb	ab	aa	aa	aa	bb	ab	bb	aa	bb	bb	bb	ab	aa	ab	ab	bb	aa	aa	ab	ab	ab	aa	bb	aa	bb	ab	aa	bb	ab	ab	bb	ab	aa	ab	aa	ab	bb	bb	aa	ab	ab	ab	ab	aa
Marker124070	Sme2.5_00500.1	112725	aa×bb	aa	bb	ab	aa	aa	aa	bb	ab	bb	aa	bb	bb	bb	ab	aa	ab	ab	bb	aa	aa	ab	ab	ab	aa	bb	aa	bb	ab	aa	bb	ab	ab	bb	ab	aa	ab	aa	ab	bb	bb	aa	ab	ab	ab	ab	aa
Marker124072	Sme2.5_00500.1	112761	aa×bb	aa	bb	ab	aa	aa	aa	bb	ab	bb	aa	bb	bb	bb	ab	aa	ab	ab	bb	aa	aa	ab	ab	ab	aa	bb	aa	bb	ab	aa	bb	ab	ab	bb	ab	aa	ab	aa	ab	bb	bb	aa	ab	ab	ab	ab	aa
Marker124073	Sme2.5_00500.1	112847	aa×bb	aa	bb	ab	aa	aa	aa	bb	ab	bb	aa	bb	bb	bb	ab	aa	ab	ab	bb	aa	aa	ab	ab	ab	aa	bb	aa	bb	ab	aa	bb	ab	ab	bb	ab	aa	ab	aa	ab	bb	bb	aa	ab	ab	ab	ab	aa
Marker124074	Sme2.5_00500.1	112999	aa×bb	aa	bb	ab	aa	aa	aa	bb	ab	bb	aa	bb	bb	bb	ab	aa	ab	ab	bb	aa	aa	ab	ab	ab	aa	bb	aa	bb	ab	aa	bb	ab	ab	bb	ab	aa	ab	aa	ab	bb	bb	aa	ab	ab	ab	ab	aa
Marker124144	Sme2.5_00500.1	121625	aa×bb	aa	bb	ab	aa	aa	aa	bb	ab	bb	aa	bb	bb	bb	ab	aa	ab	ab	bb	aa	aa	ab	ab	ab	aa	bb	aa	bb	ab	aa	bb	--	ab	bb	ab	aa	ab	aa	ab	bb	bb	aa	ab	ab	ab	ab	aa
Marker124148	Sme2.5_00500.1	121919	aa×bb	aa	bb	ab	aa	aa	aa	bb	ab	bb	aa	bb	bb	bb	ab	aa	ab	ab	bb	aa	aa	ab	ab	ab	aa	bb	aa	bb	ab	aa	bb	ab	ab	bb	ab	aa	ab	aa	ab	bb	bb	aa	ab	ab	ab	ab	aa
Marker125983	Sme2.5_00504.1	100628	aa×bb	ab	aa	ab	ab	ab	bb	aa	bb	bb	bb	ab	bb	aa	ab	ab	aa	aa	bb	ab	ab	ab	ab	bb	bb	ab	ab	ab	aa	ab	ab	aa	aa	aa	bb	aa	bb	ab	ab	ab	aa	ab	aa	bb	ab	bb	aa
Marker125987	Sme2.5_00504.1	117045	aa×bb	ab	aa	ab	ab	ab	bb	aa	bb	bb	bb	ab	bb	aa	ab	ab	aa	aa	bb	ab	ab	ab	ab	bb	bb	ab	ab	ab	aa	ab	ab	bb	aa	aa	bb	aa	bb	ab	ab	ab	aa	ab	aa	bb	ab	bb	aa
Marker126105	Sme2.5_00505.1	53347	aa×bb	bb	bb	ab	ab	ab	ab	bb	ab	bb	ab	bb	aa	ab	ab	ab	bb	bb	bb	ab	aa	bb	bb	ab	ab	bb	bb	ab	aa	aa	bb	bb	ab	ab	aa	ab	ab	ab	ab	ab	ab	bb	bb	ab	bb	aa	ab
Marker126203	Sme2.5_00506.1	12605	aa×bb	bb	bb	aa	bb	ab	aa	--	bb	ab	ab	aa	aa	ab	bb	ab	aa	ab	aa	aa	ab	aa	aa	ab	ab	ab	ab	bb	ab	ab	bb	bb	aa	ab	bb	ab	ab	ab	ab	ab	bb	bb	ab	ab	ab	bb	ab
Marker127007	Sme2.5_00512.1	111216	aa×bb	bb	ab	aa	bb	aa	aa	aa	ab	ab	bb	bb	bb	bb	aa	ab	bb	aa	bb	ab	bb	bb	aa	ab	bb	ab	bb	aa	ab	aa	bb	aa	bb	bb	bb	bb	ab	ab	bb	aa	bb	ab	ab	bb	aa	aa	ab
Marker127014	Sme2.5_00512.1	113122	aa×bb	aa	ab	aa	bb	aa	aa	aa	ab	ab	bb	bb	bb	bb	aa	ab	bb	aa	bb	ab	bb	bb	aa	ab	bb	ab	bb	aa	ab	aa	bb	aa	bb	bb	bb	bb	ab	ab	bb	aa	bb	ab	ab	bb	aa	aa	ab
Marker127023	Sme2.5_00512.1	116413	aa×bb	bb	ab	aa	bb	aa	aa	aa	ab	ab	bb	bb	bb	bb	aa	ab	bb	aa	bb	ab	bb	bb	aa	ab	bb	ab	ab	aa	ab	aa	bb	aa	bb	bb	bb	bb	ab	ab	bb	aa	bb	ab	ab	bb	aa	aa	ab
Marker127089	Sme2.5_00513.1	14732	aa×bb	bb	bb	aa	ab	ab	aa	aa	bb	ab	ab	aa	aa	ab	bb	ab	aa	ab	aa	aa	ab	aa	aa	ab	ab	ab	ab	bb	ab	ab	bb	bb	aa	ab	bb	ab	ab	ab	ab	ab	bb	bb	ab	ab	ab	bb	ab
Marker127090	Sme2.5_00513.1	15027	aa×bb	bb	bb	aa	ab	ab	aa	aa	bb	ab	ab	aa	aa	ab	bb	ab	aa	ab	aa	aa	ab	aa	aa	ab	ab	ab	ab	bb	ab	ab	bb	bb	aa	ab	bb	ab	ab	ab	ab	ab	bb	bb	ab	ab	ab	bb	ab
Marker127184	Sme2.5_00513.1	66022	aa×bb	bb	bb	aa	ab	ab	aa	aa	bb	ab	ab	aa	aa	ab	bb	ab	aa	ab	aa	aa	ab	aa	aa	ab	ab	ab	ab	bb	ab	ab	bb	bb	aa	ab	bb	ab	ab	ab	ab	ab	bb	bb	ab	ab	ab	bb	ab
Marker128914	Sme2.5_00525.1	120160	aa×bb	aa	bb	ab	bb	bb	aa	bb	ab	ab	bb	bb	aa	aa	ab	ab	aa	bb	aa	bb	ab	ab	ab	ab	ab	ab	ab	ab	ab	bb	aa	bb	ab	ab	aa	ab	bb	bb	ab	ab	bb	bb	ab	bb	bb	ab	aa
Marker128937	Sme2.5_00526.1	639	aa×bb	aa	bb	ab	aa	aa	aa	bb	ab	bb	aa	bb	bb	bb	ab	aa	ab	ab	bb	aa	aa	ab	ab	ab	aa	bb	aa	bb	ab	aa	bb	ab	ab	bb	ab	aa	ab	aa	ab	bb	bb	aa	ab	ab	ab	ab	aa
Marker128938	Sme2.5_00526.1	673	aa×bb	aa	bb	ab	aa	aa	aa	bb	ab	ab	aa	bb	bb	bb	ab	aa	ab	ab	bb	aa	aa	ab	ab	ab	aa	bb	aa	bb	ab	aa	bb	ab	ab	bb	ab	aa	ab	aa	ab	bb	bb	aa	ab	ab	ab	ab	aa
Marker129204	Sme2.5_00526.1	26588	aa×bb	aa	bb	ab	aa	aa	aa	bb	ab	bb	aa	bb	bb	bb	ab	aa	ab	ab	bb	aa	aa	ab	ab	ab	aa	bb	aa	bb	ab	aa	bb	ab	ab	bb	ab	aa	aa	aa	ab	bb	bb	aa	ab	ab	ab	ab	aa
Marker129205	Sme2.5_00526.1	26645	aa×bb	aa	bb	ab	aa	aa	aa	bb	ab	bb	aa	bb	bb	bb	ab	aa	ab	ab	bb	aa	aa	ab	ab	ab	aa	bb	aa	bb	ab	aa	bb	--	ab	bb	ab	aa	aa	aa	ab	bb	bb	aa	ab	ab	ab	ab	aa
Marker129206	Sme2.5_00526.1	26680	aa×bb	aa	bb	ab	aa	aa	aa	bb	ab	bb	aa	bb	bb	bb	ab	aa	ab	ab	bb	aa	aa	ab	ab	ab	aa	bb	aa	bb	ab	aa	bb	ab	ab	bb	ab	aa	aa	aa	ab	bb	bb	aa	ab	ab	ab	ab	aa
Marker129858	Sme2.5_00526.1	104508	aa×bb	aa	bb	ab	aa	aa	aa	bb	ab	ab	aa	bb	bb	bb	ab	aa	ab	ab	bb	aa	aa	ab	ab	ab	aa	bb	aa	bb	ab	aa	bb	ab	ab	bb	ab	aa	ab	aa	ab	bb	bb	aa	ab	ab	ab	ab	aa
Marker129860	Sme2.5_00526.1	104860	aa×bb	aa	bb	ab	aa	aa	aa	bb	ab	bb	aa	bb	bb	bb	ab	aa	ab	ab	bb	aa	aa	ab	ab	ab	aa	bb	aa	bb	ab	aa	bb	ab	ab	bb	ab	aa	ab	aa	ab	bb	bb	aa	ab	ab	ab	ab	aa
Marker130047	Sme2.5_00526.1	120415	aa×bb	aa	bb	ab	aa	aa	aa	bb	ab	bb	aa	bb	bb	bb	ab	aa	ab	ab	bb	aa	aa	ab	ab	ab	aa	bb	aa	bb	ab	aa	bb	aa	ab	bb	ab	aa	ab	aa	ab	bb	bb	aa	ab	ab	ab	ab	aa
Marker130052	Sme2.5_00526.1	120772	aa×bb	aa	bb	ab	aa	aa	aa	bb	ab	bb	aa	bb	bb	bb	ab	aa	ab	ab	bb	aa	aa	ab	ab	ab	aa	bb	aa	bb	ab	aa	bb	aa	ab	bb	ab	aa	ab	aa	ab	bb	bb	aa	ab	ab	ab	ab	aa
Marker130108	Sme2.5_00526.1	124970	aa×bb	aa	bb	ab	aa	aa	aa	bb	ab	bb	aa	bb	bb	bb	ab	aa	ab	ab	bb	aa	aa	ab	ab	ab	aa	bb	aa	bb	ab	aa	bb	aa	ab	bb	ab	aa	ab	aa	ab	bb	bb	aa	ab	ab	ab	ab	aa
Marker130109	Sme2.5_00526.1	125002	aa×bb	aa	bb	ab	aa	aa	aa	bb	ab	bb	aa	bb	bb	bb	ab	aa	ab	ab	bb	aa	aa	ab	ab	ab	aa	bb	aa	bb	ab	aa	bb	aa	ab	bb	ab	aa	ab	aa	ab	bb	bb	aa	ab	ab	ab	ab	aa
Marker130226	Sme2.5_00527.1	5079	aa×bb	bb	bb	aa	ab	ab	aa	aa	bb	ab	ab	aa	aa	ab	bb	ab	aa	ab	aa	aa	ab	aa	aa	ab	ab	ab	ab	bb	ab	ab	bb	bb	aa	ab	bb	ab	ab	ab	ab	ab	bb	bb	ab	ab	ab	bb	ab
Marker130227	Sme2.5_00527.1	5102	aa×bb	bb	bb	aa	ab	ab	aa	aa	bb	ab	ab	aa	aa	ab	bb	ab	aa	ab	aa	aa	ab	aa	aa	ab	ab	ab	ab	bb	ab	ab	bb	bb	aa	ab	bb	ab	ab	ab	ab	ab	bb	bb	ab	ab	ab	bb	ab
Marker130262	Sme2.5_00527.1	16834	aa×bb	bb	bb	aa	ab	ab	aa	aa	bb	ab	ab	aa	aa	ab	bb	ab	aa	ab	aa	aa	ab	aa	aa	ab	ab	ab	ab	bb	ab	ab	bb	bb	aa	ab	bb	ab	ab	ab	ab	ab	bb	bb	ab	ab	ab	bb	ab
Marker130774	Sme2.5_00529.1	129541	aa×bb	ab	aa	aa	ab	aa	ab	aa	aa	bb	ab	ab	bb	bb	bb	bb	aa	ab	aa	ab	ab	aa	bb	ab	aa	bb	ab	ab	aa	aa	ab	bb	--	aa	bb	bb	bb	bb	ab	bb	ab	bb	ab	aa	ab	ab	ab
Marker130799	Sme2.5_00529.1	222749	aa×bb	ab	aa	ab	ab	ab	bb	aa	bb	bb	bb	ab	bb	aa	ab	ab	aa	aa	bb	ab	ab	ab	ab	bb	bb	ab	ab	ab	aa	ab	ab	ab	aa	aa	bb	aa	bb	ab	ab	ab	aa	ab	aa	bb	ab	bb	aa
Marker130800	Sme2.5_00529.1	223000	aa×bb	ab	aa	ab	ab	ab	bb	aa	bb	bb	bb	ab	bb	aa	ab	ab	aa	aa	bb	ab	ab	ab	ab	bb	bb	ab	ab	ab	aa	ab	ab	ab	aa	aa	bb	aa	bb	ab	ab	ab	aa	ab	aa	bb	ab	bb	aa
Marker131021	Sme2.5_00532.1	18543	aa×bb	bb	ab	ab	ab	bb	ab	aa	ab	bb	bb	aa	bb	bb	ab	aa	aa	ab	aa	ab	bb	ab	ab	ab	aa	ab	ab	aa	ab	ab	bb	bb	bb	ab	ab	aa	aa	bb	ab	ab	ab	ab	ab	ab	ab	ab	aa
Marker131036	Sme2.5_00532.1	24943	aa×bb	bb	ab	ab	ab	bb	ab	aa	ab	ab	bb	aa	bb	bb	ab	aa	aa	ab	aa	ab	bb	ab	ab	ab	aa	ab	ab	aa	ab	ab	bb	bb	bb	ab	ab	aa	aa	bb	ab	ab	ab	ab	ab	ab	ab	ab	aa
Marker131058	Sme2.5_00532.1	37041	aa×bb	bb	ab	ab	ab	bb	ab	aa	ab	ab	bb	aa	bb	bb	ab	aa	aa	ab	aa	ab	bb	ab	ab	ab	aa	ab	ab	aa	ab	ab	bb	bb	bb	ab	ab	aa	aa	bb	ab	ab	ab	ab	ab	ab	ab	ab	aa
Marker131102	Sme2.5_00532.1	55649	aa×bb	bb	ab	ab	ab	bb	ab	aa	ab	bb	bb	aa	bb	bb	ab	aa	aa	ab	aa	ab	bb	ab	ab	ab	aa	ab	ab	aa	ab	ab	bb	bb	bb	ab	ab	aa	aa	bb	ab	ab	ab	ab	ab	ab	ab	ab	aa
Marker131104	Sme2.5_00532.1	55996	aa×bb	bb	ab	ab	ab	bb	ab	aa	ab	bb	bb	aa	bb	bb	ab	aa	aa	ab	aa	ab	bb	ab	ab	ab	aa	ab	ab	aa	ab	ab	bb	bb	bb	ab	ab	aa	aa	bb	ab	ab	ab	ab	ab	ab	ab	ab	aa
Marker131113	Sme2.5_00532.1	59078	aa×bb	bb	ab	ab	ab	bb	ab	aa	ab	bb	bb	aa	bb	bb	ab	aa	aa	ab	aa	ab	bb	ab	ab	ab	aa	ab	ab	aa	ab	ab	bb	bb	bb	ab	ab	aa	aa	bb	ab	ab	ab	ab	ab	ab	ab	ab	aa
Marker131114	Sme2.5_00532.1	59450	aa×bb	bb	ab	ab	ab	bb	ab	aa	ab	bb	bb	aa	bb	bb	ab	aa	aa	ab	aa	ab	bb	ab	ab	ab	aa	ab	ab	aa	ab	ab	bb	bb	bb	ab	ab	aa	aa	bb	ab	ab	ab	ab	ab	ab	ab	ab	aa
Marker131115	Sme2.5_00532.1	60903	aa×bb	bb	ab	ab	ab	bb	ab	aa	ab	ab	bb	aa	bb	bb	ab	aa	aa	ab	aa	ab	bb	ab	ab	ab	aa	ab	ab	aa	ab	ab	bb	bb	bb	ab	ab	aa	aa	bb	ab	ab	ab	ab	ab	ab	ab	ab	aa
Marker131144	Sme2.5_00532.1	70453	aa×bb	bb	ab	ab	ab	bb	ab	aa	ab	bb	bb	aa	bb	bb	ab	aa	aa	ab	aa	ab	bb	ab	ab	ab	aa	ab	ab	aa	ab	ab	bb	bb	bb	ab	ab	aa	aa	bb	ab	ab	ab	ab	ab	ab	ab	ab	aa
Marker131189	Sme2.5_00532.1	91927	aa×bb	bb	ab	ab	ab	bb	ab	aa	ab	bb	bb	aa	bb	bb	ab	aa	aa	ab	aa	ab	bb	ab	ab	ab	aa	ab	ab	aa	ab	aa	bb	bb	bb	ab	ab	aa	aa	bb	ab	ab	ab	ab	ab	ab	ab	ab	aa
Marker131244	Sme2.5_00532.1	113382	aa×bb	bb	ab	ab	ab	bb	ab	aa	ab	bb	bb	aa	bb	bb	ab	aa	aa	ab	aa	ab	bb	ab	ab	ab	aa	ab	ab	aa	ab	ab	bb	bb	bb	ab	ab	aa	aa	bb	ab	ab	ab	ab	ab	ab	ab	ab	aa
Marker131246	Sme2.5_00532.1	113741	aa×bb	bb	ab	ab	ab	bb	ab	aa	ab	bb	bb	aa	bb	bb	ab	aa	aa	ab	aa	ab	bb	ab	ab	ab	aa	ab	ab	aa	ab	ab	bb	bb	bb	ab	ab	aa	aa	bb	ab	ab	ab	ab	ab	ab	ab	ab	aa
Marker131429	Sme2.5_00533.1	156641	aa×bb	bb	bb	aa	ab	ab	aa	aa	bb	ab	ab	aa	aa	ab	bb	ab	aa	ab	aa	aa	ab	aa	aa	ab	ab	ab	ab	bb	ab	ab	bb	bb	aa	ab	bb	ab	ab	ab	ab	ab	bb	bb	ab	ab	ab	bb	ab
Marker131452	Sme2.5_00533.1	181676	aa×bb	bb	bb	aa	ab	ab	aa	aa	bb	ab	ab	aa	aa	ab	bb	ab	aa	ab	aa	aa	ab	aa	aa	ab	ab	ab	ab	bb	ab	ab	bb	bb	aa	ab	bb	ab	ab	ab	ab	ab	bb	bb	ab	ab	ab	bb	ab
Marker131677	Sme2.5_00535.1	61144	aa×bb	aa	bb	ab	aa	aa	aa	bb	ab	bb	aa	bb	bb	bb	ab	aa	ab	ab	bb	aa	aa	ab	ab	ab	aa	bb	aa	bb	ab	aa	bb	ab	ab	bb	ab	aa	ab	aa	ab	bb	bb	aa	ab	ab	ab	ab	aa
Marker131722	Sme2.5_00535.1	117067	aa×bb	aa	bb	ab	aa	aa	aa	bb	ab	bb	aa	bb	bb	bb	ab	aa	ab	ab	bb	aa	aa	ab	ab	ab	aa	bb	aa	bb	ab	aa	bb	aa	ab	bb	bb	aa	ab	aa	ab	bb	bb	aa	ab	ab	ab	ab	aa
Marker131912	Sme2.5_00536.1	150555	aa×bb	aa	aa	aa	bb	aa	ab	aa	bb	ab	ab	ab	--	bb	aa	aa	bb	aa	bb	ab	bb	aa	aa	bb	aa	ab	bb	aa	ab	aa	bb	aa	--	bb	--	aa	ab	aa	bb	bb	bb	aa	ab	bb	aa	aa	ab
Marker131914	Sme2.5_00536.1	150896	aa×bb	aa	aa	aa	bb	aa	ab	aa	bb	ab	ab	ab	bb	bb	aa	ab	bb	aa	bb	ab	bb	aa	aa	bb	aa	ab	bb	aa	ab	aa	bb	aa	--	bb	--	aa	ab	aa	bb	bb	bb	aa	ab	bb	aa	aa	ab
Marker131919	Sme2.5_00536.1	152045	aa×bb	aa	ab	aa	bb	aa	ab	aa	ab	ab	ab	ab	bb	bb	aa	ab	bb	aa	bb	ab	bb	bb	aa	bb	aa	ab	bb	aa	ab	aa	bb	aa	bb	bb	bb	bb	ab	aa	bb	bb	bb	ab	ab	bb	aa	aa	ab
Marker133836	Sme2.5_00547.1	22872	aa×bb	bb	ab	ab	ab	bb	ab	aa	ab	bb	bb	aa	bb	bb	ab	aa	aa	ab	aa	ab	bb	ab	ab	ab	aa	ab	ab	aa	ab	aa	bb	bb	bb	ab	ab	aa	aa	bb	ab	ab	ab	ab	ab	ab	ab	ab	aa
Marker133850	Sme2.5_00547.1	55541	aa×bb	ab	aa	ab	bb	ab	bb	ab	ab	ab	ab	ab	bb	bb	bb	aa	aa	ab	bb	bb	bb	aa	ab	ab	ab	bb	bb	bb	ab	ab	ab	ab	ab	aa	ab	ab	ab	aa	ab	ab	ab	bb	ab	ab	aa	aa	ab
Marker133933	Sme2.5_00547.1	143012	aa×bb	ab	aa	ab	bb	ab	bb	ab	ab	ab	ab	ab	bb	bb	bb	aa	aa	ab	bb	bb	bb	aa	ab	ab	ab	bb	bb	bb	ab	ab	ab	ab	ab	aa	ab	ab	ab	aa	ab	ab	ab	bb	ab	ab	aa	aa	ab
Marker134055	Sme2.5_00548.1	94446	aa×bb	ab	aa	ab	ab	ab	bb	aa	bb	ab	bb	ab	bb	aa	ab	ab	aa	aa	bb	ab	ab	ab	ab	bb	bb	ab	ab	ab	aa	ab	ab	ab	aa	aa	bb	aa	bb	ab	ab	ab	aa	ab	aa	bb	ab	bb	aa
Marker134314	Sme2.5_00549.1	53686	aa×bb	ab	bb	aa	ab	bb	aa	aa	bb	ab	ab	ab	aa	ab	bb	ab	aa	aa	aa	aa	ab	aa	bb	ab	aa	ab	ab	bb	ab	aa	ab	bb	ab	ab	ab	aa	ab	ab	ab	bb	bb	bb	bb	ab	ab	bb	ab
Marker134772	Sme2.5_00552.1	47512	aa×bb	aa	bb	ab	aa	aa	aa	bb	ab	bb	aa	bb	bb	bb	ab	aa	ab	ab	bb	aa	aa	ab	ab	ab	aa	bb	aa	bb	ab	aa	bb	aa	ab	bb	bb	aa	ab	aa	ab	bb	bb	aa	ab	ab	ab	ab	aa
Marker134814	Sme2.5_00552.1	87295	aa×bb	aa	bb	ab	aa	aa	aa	bb	ab	bb	aa	bb	bb	bb	ab	aa	ab	ab	bb	aa	aa	ab	ab	ab	aa	bb	aa	bb	ab	aa	bb	ab	ab	bb	ab	aa	ab	aa	ab	bb	bb	aa	ab	ab	ab	ab	aa
Marker134842	Sme2.5_00552.1	121760	aa×bb	aa	bb	ab	aa	aa	aa	bb	ab	bb	aa	bb	bb	bb	ab	aa	ab	ab	bb	aa	aa	ab	ab	ab	aa	bb	aa	bb	ab	aa	bb	aa	ab	bb	ab	aa	ab	aa	ab	bb	bb	aa	ab	ab	ab	ab	aa
Marker135619	Sme2.5_00557.1	81033	aa×bb	aa	aa	ab	ab	ab	ab	bb	ab	aa	ab	ab	bb	ab	aa	bb	bb	bb	bb	bb	aa	ab	bb	ab	ab	ab	ab	ab	bb	ab	ab	aa	aa	bb	bb	aa	bb	aa	ab	bb	ab	aa	bb	bb	aa	ab	ab
Marker136646	Sme2.5_00562.1	152194	aa×bb	bb	bb	aa	ab	ab	aa	aa	bb	ab	ab	aa	aa	ab	bb	ab	aa	ab	aa	aa	ab	aa	aa	ab	ab	ab	ab	bb	ab	ab	bb	bb	aa	ab	bb	ab	ab	ab	ab	ab	bb	bb	ab	ab	ab	bb	ab
Marker136808	Sme2.5_00563.1	125833	aa×bb	aa	ab	ab	ab	aa	ab	ab	bb	bb	ab	ab	ab	aa	aa	bb	aa	ab	aa	bb	bb	aa	bb	ab	aa	bb	ab	bb	bb	bb	ab	aa	ab	ab	ab	bb	bb	bb	aa	aa	ab	bb	ab	ab	aa	ab	bb
Marker137496	Sme2.5_00571.1	12729	aa×bb	ab	aa	ab	ab	ab	bb	aa	bb	ab	bb	ab	bb	aa	ab	ab	aa	aa	bb	ab	ab	ab	ab	bb	bb	ab	ab	ab	aa	ab	ab	ab	aa	aa	bb	aa	bb	ab	ab	ab	aa	ab	aa	bb	ab	bb	aa
Marker138797	Sme2.5_00575.1	26554	aa×bb	ab	aa	ab	ab	aa	ab	--	aa	bb	bb	bb	bb	aa	ab	ab	ab	aa	bb	ab	aa	aa	bb	ab	bb	--	bb	aa	bb	ab	--	--	bb	--	ab	bb	ab	ab	ab	ab	ab	ab	bb	bb	aa	ab	ab
Marker138798	Sme2.5_00575.1	26564	aa×bb	ab	aa	ab	ab	aa	ab	--	aa	bb	bb	bb	bb	aa	ab	ab	ab	aa	bb	ab	aa	aa	bb	ab	bb	--	bb	aa	bb	ab	--	--	bb	--	ab	bb	ab	ab	bb	ab	ab	ab	bb	bb	aa	ab	ab
Marker138800	Sme2.5_00575.1	26962	aa×bb	ab	aa	ab	ab	aa	ab	--	aa	bb	bb	bb	bb	aa	ab	ab	ab	aa	bb	ab	aa	aa	bb	ab	bb	--	bb	aa	bb	ab	--	--	bb	--	ab	bb	ab	ab	--	ab	ab	ab	bb	bb	aa	ab	ab
Marker138824	Sme2.5_00575.1	29078	aa×bb	ab	aa	ab	ab	aa	ab	--	aa	bb	bb	bb	bb	aa	ab	ab	ab	aa	bb	ab	aa	aa	bb	ab	bb	--	bb	aa	bb	ab	ab	bb	bb	ab	ab	bb	ab	ab	aa	ab	ab	aa	bb	bb	aa	ab	ab
Marker139137	Sme2.5_00575.1	56430	aa×bb	ab	aa	ab	ab	aa	ab	--	aa	bb	bb	bb	bb	aa	ab	ab	ab	aa	bb	ab	aa	aa	bb	ab	bb	aa	bb	aa	bb	ab	--	--	bb	ab	ab	bb	ab	ab	ab	ab	ab	ab	ab	bb	aa	ab	ab
Marker139138	Sme2.5_00575.1	56439	aa×bb	ab	aa	ab	ab	aa	ab	--	aa	bb	bb	bb	bb	aa	ab	ab	ab	aa	bb	ab	aa	aa	bb	ab	bb	aa	bb	aa	bb	ab	--	--	bb	ab	ab	bb	ab	ab	ab	ab	ab	ab	ab	bb	aa	ab	ab
Marker139556	Sme2.5_00577.1	3994	aa×bb	bb	bb	aa	ab	ab	aa	aa	bb	ab	ab	aa	aa	ab	bb	ab	aa	ab	aa	aa	ab	aa	aa	ab	ab	ab	ab	bb	ab	ab	bb	bb	aa	ab	bb	ab	ab	ab	ab	ab	bb	bb	ab	ab	ab	bb	ab
Marker139974	Sme2.5_00578.1	83919	aa×bb	ab	aa	ab	ab	ab	bb	aa	bb	bb	bb	ab	bb	aa	ab	ab	aa	aa	bb	ab	ab	ab	ab	bb	bb	ab	ab	ab	aa	ab	bb	ab	aa	aa	bb	aa	bb	bb	ab	ab	aa	ab	aa	bb	ab	bb	aa
Marker140017	Sme2.5_00578.1	96049	aa×bb	ab	aa	ab	ab	ab	bb	aa	bb	bb	bb	ab	bb	aa	ab	ab	aa	aa	bb	ab	ab	ab	ab	bb	bb	ab	ab	ab	aa	ab	ab	ab	aa	aa	bb	aa	bb	ab	ab	ab	aa	ab	aa	bb	ab	bb	aa
Marker140019	Sme2.5_00578.1	97268	aa×bb	ab	aa	ab	ab	ab	bb	aa	bb	ab	bb	ab	bb	aa	ab	ab	aa	aa	bb	ab	ab	ab	ab	bb	bb	ab	ab	ab	aa	ab	ab	ab	aa	aa	bb	aa	bb	ab	ab	ab	aa	ab	aa	bb	ab	bb	aa
Marker140050	Sme2.5_00578.1	111221	aa×bb	bb	aa	ab	ab	ab	bb	aa	bb	bb	bb	ab	bb	aa	ab	ab	aa	aa	bb	ab	ab	ab	aa	bb	bb	ab	ab	ab	aa	ab	ab	aa	aa	aa	bb	aa	bb	aa	bb	ab	aa	ab	aa	bb	ab	bb	aa
Marker140622	Sme2.5_00584.1	125511	aa×bb	ab	bb	aa	ab	bb	aa	aa	ab	bb	ab	ab	aa	ab	ab	ab	aa	aa	aa	aa	ab	aa	bb	ab	aa	ab	ab	bb	ab	aa	ab	bb	ab	ab	ab	aa	ab	ab	aa	bb	bb	bb	bb	ab	aa	bb	ab
Marker141001	Sme2.5_00587.1	68003	aa×bb	bb	aa	ab	ab	ab	bb	aa	bb	bb	bb	ab	bb	aa	ab	ab	aa	aa	bb	ab	ab	ab	ab	bb	bb	ab	ab	bb	aa	ab	aa	--	aa	aa	bb	aa	bb	bb	bb	ab	aa	ab	aa	bb	ab	bb	aa
Marker141037	Sme2.5_00587.1	73042	aa×bb	ab	aa	ab	ab	ab	bb	aa	bb	bb	bb	ab	bb	aa	ab	ab	aa	aa	bb	ab	ab	ab	ab	bb	bb	ab	ab	ab	aa	ab	ab	ab	aa	aa	bb	aa	bb	ab	ab	ab	aa	ab	aa	bb	ab	bb	aa
Marker141050	Sme2.5_00587.1	74406	aa×bb	ab	aa	ab	ab	ab	bb	aa	bb	bb	bb	ab	bb	aa	ab	ab	aa	aa	bb	ab	ab	ab	ab	bb	bb	ab	ab	ab	aa	ab	ab	ab	aa	aa	bb	aa	bb	ab	ab	ab	aa	bb	aa	bb	ab	bb	aa
Marker141078	Sme2.5_00587.1	76515	aa×bb	ab	aa	ab	ab	ab	bb	aa	bb	bb	bb	ab	bb	aa	ab	ab	aa	aa	bb	ab	ab	ab	ab	bb	bb	ab	ab	ab	aa	ab	ab	ab	aa	aa	bb	aa	bb	ab	ab	ab	aa	ab	aa	bb	ab	bb	aa
Marker141286	Sme2.5_00587.1	93011	aa×bb	ab	aa	ab	ab	ab	bb	aa	bb	bb	bb	ab	bb	ab	ab	ab	aa	aa	bb	ab	ab	ab	ab	bb	bb	ab	ab	ab	aa	ab	ab	ab	aa	aa	bb	aa	bb	ab	ab	ab	aa	ab	aa	bb	ab	bb	aa
Marker142316	Sme2.5_00594.1	4024	aa×bb	aa	bb	ab	aa	ab	aa	bb	aa	bb	ab	ab	ab	bb	ab	ab	aa	ab	ab	aa	ab	aa	aa	bb	aa	aa	ab	bb	aa	aa	bb	ab	bb	bb	aa	bb	ab	aa	ab	bb	bb	ab	bb	ab	ab	ab	aa
Marker142564	Sme2.5_00595.1	105002	aa×bb	aa	ab	bb	bb	aa	bb	ab	aa	ab	ab	ab	bb	--	bb	bb	ab	bb	bb	ab	bb	ab	bb	ab	ab	bb	aa	ab	aa	ab	aa	--	ab	aa	ab	aa	bb	ab	ab	ab	ab	ab	ab	ab	aa	ab	aa
Marker142846	Sme2.5_00597.1	47630	aa×bb	ab	aa	ab	ab	ab	bb	aa	bb	bb	bb	bb	bb	aa	ab	ab	ab	aa	bb	ab	ab	ab	ab	bb	bb	ab	ab	ab	ab	aa	ab	ab	aa	aa	ab	aa	bb	ab	ab	bb	aa	ab	aa	bb	ab	bb	aa
Marker142975	Sme2.5_00597.1	95856	aa×bb	ab	aa	ab	ab	ab	bb	aa	bb	bb	bb	bb	bb	aa	ab	ab	ab	aa	bb	ab	ab	ab	ab	bb	bb	ab	ab	ab	ab	aa	ab	ab	aa	aa	ab	aa	bb	ab	ab	bb	aa	ab	aa	bb	ab	bb	aa
Marker143354	Sme2.5_00598.1	162134	aa×bb	aa	bb	ab	aa	aa	aa	bb	ab	ab	aa	bb	bb	bb	ab	aa	ab	ab	bb	aa	aa	ab	ab	ab	aa	bb	aa	bb	ab	aa	bb	ab	ab	bb	ab	aa	ab	aa	ab	bb	bb	aa	ab	ab	ab	ab	aa
Marker143355	Sme2.5_00598.1	162565	aa×bb	aa	bb	ab	aa	aa	aa	bb	ab	bb	aa	bb	bb	bb	ab	aa	ab	ab	bb	aa	aa	ab	ab	ab	aa	bb	aa	bb	ab	aa	bb	--	ab	bb	ab	aa	ab	aa	ab	bb	bb	aa	ab	ab	ab	ab	aa
Marker143796	Sme2.5_00602.1	27089	aa×bb	ab	aa	ab	ab	ab	bb	aa	bb	ab	bb	ab	bb	aa	ab	ab	aa	aa	bb	ab	ab	ab	ab	bb	bb	ab	ab	ab	aa	ab	ab	ab	aa	aa	bb	aa	bb	ab	ab	ab	aa	ab	aa	bb	ab	bb	aa
Marker143817	Sme2.5_00602.1	34621	aa×bb	ab	aa	ab	ab	ab	bb	aa	bb	ab	bb	ab	bb	aa	ab	ab	aa	aa	bb	ab	ab	ab	ab	bb	bb	ab	ab	ab	aa	ab	ab	ab	aa	aa	bb	aa	bb	ab	ab	ab	aa	ab	aa	bb	ab	bb	aa
Marker144353	Sme2.5_00607.1	52124	aa×bb	ab	aa	ab	ab	ab	bb	aa	bb	ab	bb	ab	bb	aa	ab	ab	ab	aa	bb	ab	ab	ab	ab	bb	bb	ab	ab	ab	aa	ab	ab	ab	aa	aa	bb	aa	bb	ab	ab	ab	aa	ab	aa	bb	ab	bb	aa
Marker144355	Sme2.5_00607.1	55021	aa×bb	ab	aa	ab	ab	ab	bb	aa	bb	bb	bb	ab	bb	aa	ab	ab	aa	aa	bb	ab	ab	ab	ab	bb	bb	ab	ab	ab	aa	ab	ab	ab	aa	aa	bb	aa	bb	ab	ab	ab	aa	ab	aa	bb	ab	bb	aa
Marker144362	Sme2.5_00607.1	57202	aa×bb	ab	aa	ab	ab	ab	bb	aa	bb	bb	bb	ab	bb	aa	ab	ab	aa	aa	bb	ab	ab	ab	ab	bb	bb	ab	ab	ab	aa	ab	ab	ab	aa	aa	bb	aa	bb	ab	ab	ab	aa	ab	aa	bb	ab	bb	aa
Marker144386	Sme2.5_00607.1	63870	aa×bb	ab	aa	ab	ab	ab	bb	aa	bb	ab	bb	ab	bb	aa	ab	ab	aa	aa	bb	ab	ab	ab	ab	bb	bb	ab	ab	ab	aa	ab	ab	ab	aa	aa	bb	aa	bb	ab	ab	ab	aa	ab	aa	bb	ab	bb	aa
Marker144527	Sme2.5_00607.1	104241	aa×bb	ab	aa	ab	ab	ab	bb	aa	bb	bb	bb	ab	bb	aa	ab	ab	aa	aa	bb	ab	ab	ab	ab	bb	bb	ab	ab	ab	aa	ab	ab	ab	aa	aa	bb	aa	bb	ab	ab	ab	aa	ab	aa	bb	ab	bb	aa
Marker144814	Sme2.5_00609.1	18513	aa×bb	aa	bb	ab	bb	bb	aa	bb	ab	ab	bb	bb	aa	aa	ab	ab	ab	bb	aa	bb	ab	ab	ab	ab	ab	ab	ab	aa	aa	bb	ab	bb	ab	aa	aa	ab	bb	bb	ab	ab	ab	bb	ab	bb	bb	ab	aa
Marker144815	Sme2.5_00609.1	18523	aa×bb	aa	bb	ab	bb	bb	aa	bb	ab	ab	bb	bb	aa	aa	ab	ab	ab	bb	aa	bb	ab	ab	ab	ab	ab	ab	ab	aa	aa	bb	ab	bb	ab	aa	aa	ab	bb	bb	ab	ab	ab	bb	ab	bb	bb	ab	aa
Marker145024	Sme2.5_00609.1	65085	aa×bb	aa	aa	ab	ab	ab	ab	aa	ab	ab	ab	aa	bb	bb	bb	bb	aa	ab	aa	aa	aa	aa	bb	aa	aa	bb	ab	ab	aa	aa	ab	ab	ab	aa	bb	bb	bb	bb	ab	ab	ab	bb	ab	aa	ab	aa	ab
Marker145043	Sme2.5_00609.1	79559	aa×bb	aa	aa	ab	ab	ab	ab	aa	ab	ab	ab	aa	bb	bb	bb	bb	aa	ab	aa	aa	aa	aa	bb	aa	aa	bb	ab	ab	aa	aa	ab	bb	ab	aa	bb	bb	bb	bb	ab	bb	ab	bb	ab	aa	ab	aa	ab
Marker145573	Sme2.5_00611.1	14948	aa×bb	ab	bb	aa	aa	ab	ab	ab	ab	ab	ab	aa	ab	bb	aa	ab	ab	aa	bb	aa	ab	ab	bb	aa	aa	aa	ab	aa	aa	ab	aa	ab	ab	ab	aa	ab	ab	aa	ab	aa	ab	ab	aa	ab	bb	ab	ab
Marker145693	Sme2.5_00611.1	84149	aa×bb	bb	bb	aa	ab	ab	aa	aa	bb	ab	ab	aa	aa	ab	bb	ab	aa	ab	aa	aa	ab	aa	aa	ab	ab	ab	ab	bb	ab	ab	bb	bb	aa	ab	bb	ab	ab	ab	ab	ab	bb	bb	ab	ab	ab	bb	ab
Marker146316	Sme2.5_00613.1	45873	aa×bb	ab	ab	aa	ab	aa	ab	bb	ab	ab	ab	ab	bb	bb	ab	aa	bb	ab	ab	ab	aa	ab	aa	ab	bb	ab	ab	bb	aa	bb	ab	ab	ab	ab	ab	bb	ab	ab	ab	ab	aa	ab	bb	ab	ab	ab	bb
Marker147062	Sme2.5_00614.1	58778	aa×bb	bb	bb	aa	ab	ab	aa	aa	bb	ab	ab	aa	aa	ab	bb	ab	aa	ab	aa	aa	ab	aa	aa	ab	ab	ab	ab	bb	ab	ab	bb	bb	aa	ab	bb	ab	ab	ab	ab	ab	bb	bb	ab	ab	ab	bb	ab
Marker147356	Sme2.5_00616.1	79576	aa×bb	bb	ab	ab	ab	bb	ab	aa	ab	bb	bb	aa	bb	bb	ab	aa	aa	ab	aa	ab	bb	ab	ab	ab	aa	ab	ab	aa	ab	aa	bb	bb	bb	ab	ab	aa	aa	bb	ab	ab	ab	ab	ab	ab	ab	ab	aa
Marker147559	Sme2.5_00617.1	8910	aa×bb	aa	bb	ab	aa	aa	aa	bb	ab	bb	aa	bb	bb	bb	ab	aa	ab	ab	bb	aa	aa	ab	ab	ab	aa	bb	aa	bb	ab	aa	bb	ab	ab	bb	ab	aa	ab	aa	ab	bb	bb	aa	ab	ab	ab	ab	aa
Marker147610	Sme2.5_00617.1	124560	aa×bb	ab	aa	aa	ab	aa	ab	ab	aa	bb	bb	--	bb	aa	ab	ab	ab	aa	bb	ab	aa	aa	bb	ab	bb	ab	bb	aa	bb	ab	ab	bb	bb	ab	ab	bb	ab	ab	aa	ab	ab	ab	bb	bb	aa	ab	ab
Marker148089	Sme2.5_00620.1	132091	aa×bb	bb	bb	aa	ab	ab	aa	aa	bb	ab	ab	aa	aa	ab	bb	ab	aa	ab	aa	aa	ab	aa	aa	ab	ab	ab	ab	bb	ab	ab	bb	bb	aa	ab	bb	ab	ab	ab	ab	ab	bb	bb	ab	ab	ab	bb	ab
Marker148091	Sme2.5_00620.1	132415	aa×bb	bb	bb	aa	ab	ab	aa	aa	bb	ab	ab	aa	aa	ab	bb	ab	aa	ab	aa	aa	ab	aa	aa	ab	ab	ab	ab	bb	ab	ab	bb	bb	aa	ab	bb	ab	ab	ab	ab	ab	bb	bb	ab	ab	ab	bb	ab
Marker148332	Sme2.5_00623.1	46772	aa×bb	aa	bb	ab	aa	aa	aa	bb	ab	bb	aa	bb	bb	ab	aa	aa	ab	bb	bb	aa	aa	ab	ab	ab	aa	bb	aa	bb	bb	aa	bb	bb	aa	bb	ab	aa	ab	aa	bb	bb	bb	aa	ab	ab	ab	ab	aa
Marker148337	Sme2.5_00623.1	50931	aa×bb	aa	bb	ab	aa	aa	aa	bb	ab	bb	aa	bb	bb	bb	ab	aa	ab	ab	bb	aa	aa	ab	ab	ab	aa	bb	aa	bb	ab	aa	bb	ab	ab	bb	ab	aa	ab	aa	ab	bb	bb	aa	ab	ab	ab	ab	aa
Marker148343	Sme2.5_00623.1	57023	aa×bb	aa	bb	ab	aa	aa	aa	bb	ab	bb	aa	bb	bb	--	ab	aa	ab	ab	--	aa	aa	ab	ab	ab	aa	bb	aa	bb	aa	aa	bb	bb	ab	bb	ab	aa	ab	aa	ab	bb	bb	aa	ab	ab	ab	ab	aa
Marker148870	Sme2.5_00630.1	11217	aa×bb	bb	bb	aa	ab	ab	aa	aa	bb	ab	ab	aa	aa	ab	bb	ab	aa	ab	aa	aa	ab	aa	aa	ab	ab	ab	ab	bb	ab	ab	bb	bb	aa	ab	bb	ab	ab	ab	ab	ab	bb	bb	ab	ab	ab	bb	ab
Marker148893	Sme2.5_00630.1	22357	aa×bb	bb	bb	aa	ab	ab	aa	aa	bb	ab	ab	aa	aa	ab	bb	ab	aa	ab	aa	aa	ab	aa	aa	ab	ab	ab	ab	bb	ab	ab	bb	bb	aa	ab	bb	ab	ab	ab	ab	ab	bb	bb	ab	ab	ab	bb	ab
Marker148894	Sme2.5_00630.1	22375	aa×bb	bb	bb	aa	ab	ab	aa	aa	bb	ab	ab	aa	aa	ab	bb	ab	aa	ab	aa	aa	ab	aa	aa	ab	ab	ab	ab	bb	ab	ab	bb	bb	aa	ab	bb	ab	ab	ab	ab	ab	bb	bb	ab	ab	ab	bb	ab
Marker148911	Sme2.5_00630.1	32027	aa×bb	bb	bb	aa	ab	ab	aa	aa	bb	ab	ab	aa	aa	ab	bb	ab	aa	ab	aa	aa	ab	aa	aa	ab	ab	ab	ab	bb	ab	ab	bb	bb	aa	ab	bb	ab	ab	ab	ab	ab	bb	bb	ab	ab	ab	bb	ab
Marker148912	Sme2.5_00630.1	32058	aa×bb	bb	bb	aa	ab	ab	aa	aa	bb	ab	ab	aa	aa	ab	bb	ab	aa	ab	aa	aa	ab	aa	aa	ab	ab	ab	ab	bb	ab	ab	bb	bb	aa	ab	bb	ab	ab	ab	ab	ab	bb	bb	ab	ab	ab	bb	ab
Marker148916	Sme2.5_00630.1	36714	aa×bb	bb	bb	aa	ab	ab	aa	aa	bb	ab	ab	aa	aa	ab	bb	ab	aa	ab	aa	aa	ab	aa	aa	ab	ab	ab	ab	bb	ab	ab	bb	bb	aa	ab	bb	ab	ab	ab	ab	ab	bb	bb	ab	ab	ab	bb	ab
Marker149097	Sme2.5_00631.1	7120	aa×bb	ab	aa	ab	ab	ab	bb	aa	bb	bb	bb	ab	bb	aa	ab	ab	aa	aa	bb	ab	ab	ab	ab	bb	bb	ab	ab	ab	aa	ab	ab	ab	aa	aa	bb	aa	bb	ab	ab	ab	aa	ab	aa	bb	ab	bb	aa
Marker149139	Sme2.5_00631.1	10526	aa×bb	ab	aa	ab	ab	ab	bb	aa	bb	bb	bb	ab	bb	aa	ab	ab	aa	aa	bb	ab	ab	ab	ab	bb	bb	ab	ab	ab	aa	ab	ab	ab	aa	aa	bb	aa	bb	ab	ab	ab	aa	bb	aa	bb	ab	bb	aa
Marker149308	Sme2.5_00631.1	83077	aa×bb	bb	ab	ab	ab	bb	ab	aa	ab	bb	bb	aa	bb	bb	ab	aa	aa	ab	aa	ab	bb	--	ab	ab	aa	ab	bb	aa	ab	ab	bb	bb	bb	ab	ab	aa	aa	bb	ab	ab	ab	ab	ab	ab	ab	ab	aa
Marker149313	Sme2.5_00631.1	87306	aa×bb	bb	ab	ab	ab	bb	ab	aa	ab	bb	bb	aa	bb	bb	ab	aa	aa	ab	aa	ab	bb	ab	ab	ab	aa	ab	ab	aa	ab	ab	bb	bb	bb	ab	ab	aa	aa	bb	ab	ab	ab	ab	ab	ab	ab	ab	aa
Marker149382	Sme2.5_00631.1	115154	aa×bb	bb	ab	ab	ab	bb	ab	aa	ab	bb	bb	aa	bb	bb	ab	aa	aa	ab	aa	ab	bb	ab	ab	ab	aa	ab	ab	aa	ab	aa	bb	bb	bb	ab	ab	aa	aa	bb	ab	ab	ab	ab	ab	ab	ab	ab	aa
Marker149399	Sme2.5_00631.1	117650	aa×bb	ab	aa	ab	ab	ab	bb	aa	bb	bb	bb	ab	bb	aa	ab	ab	aa	aa	bb	ab	ab	ab	ab	bb	bb	ab	ab	ab	aa	ab	ab	ab	aa	aa	bb	aa	bb	ab	ab	ab	aa	bb	aa	bb	ab	bb	aa
Marker149432	Sme2.5_00631.1	133821	aa×bb	ab	aa	ab	ab	ab	bb	aa	bb	bb	bb	ab	bb	aa	ab	ab	aa	aa	bb	ab	ab	ab	ab	bb	bb	ab	ab	ab	aa	ab	ab	ab	aa	aa	bb	aa	bb	ab	ab	ab	aa	ab	aa	bb	ab	bb	aa
Marker149635	Sme2.5_00632.1	3145	aa×bb	ab	bb	ab	ab	ab	ab	aa	ab	ab	ab	--	ab	aa	aa	bb	aa	aa	aa	aa	bb	aa	bb	bb	aa	bb	--	bb	aa	bb	aa	--	bb	aa	ab	ab	bb	bb	aa	aa	ab	bb	ab	aa	aa	bb	aa
Marker149788	Sme2.5_00632.1	61734	aa×bb	ab	bb	ab	ab	ab	ab	aa	ab	ab	ab	bb	ab	aa	aa	bb	aa	aa	aa	aa	bb	aa	bb	bb	ab	bb	aa	bb	aa	bb	aa	--	bb	aa	ab	ab	ab	bb	aa	ab	ab	bb	ab	aa	aa	bb	aa
Marker149977	Sme2.5_00632.1	146919	aa×bb	ab	bb	ab	ab	ab	ab	aa	ab	ab	ab	bb	ab	aa	aa	bb	aa	aa	aa	aa	bb	aa	bb	bb	ab	bb	aa	bb	aa	bb	aa	--	bb	aa	ab	ab	ab	bb	aa	ab	ab	bb	ab	aa	aa	bb	aa
Marker150021	Sme2.5_00632.1	159969	aa×bb	ab	bb	ab	ab	ab	ab	aa	ab	ab	ab	--	ab	aa	aa	bb	aa	aa	aa	aa	bb	aa	bb	bb	ab	bb	aa	bb	aa	bb	aa	--	bb	aa	ab	ab	ab	bb	aa	ab	ab	bb	ab	aa	aa	bb	aa
Marker150023	Sme2.5_00632.1	160199	aa×bb	ab	bb	ab	ab	ab	ab	aa	ab	ab	ab	bb	ab	aa	aa	bb	aa	aa	aa	aa	bb	aa	bb	bb	ab	bb	aa	bb	aa	bb	aa	--	bb	aa	ab	ab	ab	bb	aa	ab	ab	bb	ab	aa	aa	bb	aa
Marker150024	Sme2.5_00632.1	160222	aa×bb	ab	bb	ab	ab	ab	ab	aa	ab	ab	ab	--	ab	aa	aa	bb	aa	aa	aa	aa	bb	aa	bb	bb	ab	bb	aa	bb	aa	bb	aa	--	bb	aa	ab	ab	ab	bb	aa	ab	ab	bb	ab	aa	aa	bb	aa
Marker150145	Sme2.5_00633.1	55450	aa×bb	ab	ab	aa	aa	aa	bb	ab	aa	ab	ab	--	bb	bb	ab	ab	ab	ab	bb	bb	aa	bb	ab	bb	ab	ab	bb	ab	aa	ab	ab	ab	aa	bb	bb	aa	ab	aa	bb	ab	ab	aa	ab	ab	bb	aa	aa
Marker150765	Sme2.5_00636.1	73171	aa×bb	aa	bb	ab	bb	bb	aa	bb	ab	ab	bb	bb	aa	ab	ab	ab	ab	bb	aa	bb	ab	ab	ab	ab	ab	ab	aa	aa	ab	bb	ab	bb	ab	aa	aa	ab	bb	bb	ab	ab	ab	bb	ab	bb	bb	ab	aa
Marker151976	Sme2.5_00645.1	62461	aa×bb	ab	ab	aa	aa	aa	bb	--	aa	ab	ab	ab	bb	bb	ab	ab	ab	ab	bb	bb	aa	bb	ab	bb	ab	ab	bb	ab	aa	ab	ab	--	aa	bb	bb	aa	ab	aa	bb	ab	ab	aa	ab	ab	bb	aa	aa
Marker152134	Sme2.5_00647.1	23024	aa×bb	aa	bb	ab	aa	aa	aa	bb	ab	bb	aa	bb	bb	bb	ab	aa	ab	ab	bb	aa	aa	ab	ab	ab	aa	bb	aa	bb	ab	aa	bb	ab	ab	bb	ab	aa	ab	aa	ab	bb	bb	aa	ab	ab	ab	ab	aa
Marker152393	Sme2.5_00649.1	61178	aa×bb	ab	aa	ab	ab	ab	bb	aa	bb	bb	bb	ab	bb	aa	ab	ab	aa	aa	bb	ab	ab	ab	ab	bb	bb	ab	ab	ab	aa	ab	ab	ab	aa	aa	bb	aa	bb	ab	ab	ab	aa	ab	aa	bb	ab	bb	aa
Marker152418	Sme2.5_00649.1	74115	aa×bb	ab	aa	ab	ab	ab	bb	aa	bb	bb	bb	ab	bb	aa	ab	ab	aa	aa	bb	ab	ab	ab	ab	bb	bb	ab	ab	ab	aa	ab	ab	ab	aa	aa	bb	aa	bb	ab	ab	ab	aa	ab	aa	bb	ab	bb	aa
Marker152443	Sme2.5_00649.1	88730	aa×bb	bb	aa	ab	ab	ab	bb	aa	bb	bb	bb	ab	bb	aa	ab	ab	aa	aa	bb	ab	ab	ab	ab	bb	bb	ab	ab	bb	aa	ab	aa	--	aa	aa	bb	aa	bb	bb	bb	ab	aa	ab	aa	bb	ab	bb	aa
Marker152445	Sme2.5_00649.1	88999	aa×bb	--	aa	ab	ab	ab	bb	aa	bb	bb	bb	ab	bb	aa	ab	ab	aa	aa	bb	ab	ab	ab	ab	bb	bb	ab	ab	bb	aa	ab	aa	--	aa	aa	bb	aa	bb	bb	bb	ab	aa	ab	aa	bb	ab	bb	aa
Marker152475	Sme2.5_00649.1	99897	aa×bb	ab	aa	ab	ab	ab	bb	aa	bb	ab	bb	ab	bb	aa	ab	ab	aa	aa	bb	ab	ab	ab	ab	bb	bb	ab	ab	ab	aa	ab	ab	ab	aa	aa	bb	aa	bb	ab	ab	ab	aa	ab	aa	bb	ab	bb	aa
Marker152564	Sme2.5_00649.1	123033	aa×bb	ab	aa	ab	ab	ab	bb	aa	bb	bb	bb	ab	bb	aa	ab	ab	aa	aa	bb	ab	ab	ab	ab	bb	bb	ab	ab	ab	aa	ab	ab	ab	aa	aa	bb	aa	bb	ab	ab	ab	aa	ab	aa	bb	ab	bb	aa
Marker152585	Sme2.5_00650.1	95998	aa×bb	aa	ab	ab	ab	aa	ab	ab	bb	bb	ab	ab	ab	aa	aa	bb	aa	ab	aa	bb	bb	aa	bb	ab	aa	bb	ab	bb	bb	bb	ab	aa	ab	ab	ab	bb	bb	bb	aa	aa	ab	bb	ab	ab	aa	ab	bb
Marker152587	Sme2.5_00650.1	96312	aa×bb	aa	ab	ab	ab	aa	ab	--	bb	bb	ab	ab	ab	aa	aa	bb	aa	ab	aa	bb	bb	aa	bb	ab	aa	bb	ab	bb	bb	bb	ab	aa	ab	ab	ab	bb	bb	bb	aa	aa	ab	bb	ab	ab	aa	ab	bb
Marker152588	Sme2.5_00650.1	96378	aa×bb	aa	ab	ab	ab	aa	ab	ab	bb	bb	ab	ab	ab	aa	aa	bb	aa	ab	aa	bb	bb	aa	bb	ab	aa	bb	ab	bb	bb	bb	ab	aa	ab	ab	ab	bb	bb	bb	aa	aa	ab	bb	ab	ab	aa	ab	bb
Marker152614	Sme2.5_00650.1	105975	aa×bb	aa	ab	ab	ab	aa	ab	ab	bb	bb	ab	ab	ab	aa	aa	bb	aa	ab	aa	bb	bb	aa	bb	ab	aa	bb	ab	bb	bb	bb	ab	aa	ab	ab	ab	bb	bb	bb	aa	aa	ab	bb	ab	ab	aa	ab	bb
Marker152652	Sme2.5_00650.1	119278	aa×bb	aa	ab	ab	ab	aa	ab	ab	bb	bb	ab	ab	ab	aa	aa	bb	aa	ab	aa	bb	bb	aa	bb	ab	aa	bb	ab	bb	bb	bb	ab	aa	ab	ab	ab	bb	bb	bb	aa	aa	ab	bb	ab	ab	aa	ab	bb
Marker152654	Sme2.5_00650.1	121350	aa×bb	aa	ab	ab	ab	aa	ab	ab	bb	bb	ab	ab	ab	aa	aa	bb	aa	ab	aa	bb	bb	aa	bb	ab	aa	bb	ab	bb	bb	bb	ab	aa	ab	ab	ab	bb	bb	bb	aa	aa	ab	bb	ab	ab	aa	ab	bb
Marker152918	Sme2.5_00653.1	186330	aa×bb	ab	aa	bb	aa	ab	ab	--	bb	ab	ab	ab	--	ab	ab	aa	ab	ab	ab	bb	ab	ab	ab	bb	bb	aa	aa	aa	bb	aa	aa	bb	aa	bb	ab	ab	bb	aa	aa	bb	ab	ab	bb	aa	ab	aa	bb
Marker155069	Sme2.5_00661.1	20299	aa×bb	aa	bb	bb	ab	aa	bb	aa	ab	ab	aa	bb	aa	ab	aa	bb	aa	ab	--	ab	ab	bb	bb	ab	ab	ab	aa	ab	ab	ab	--	--	ab	ab	bb	ab	ab	ab	aa	aa	aa	ab	ab	ab	aa	ab	ab
Marker155086	Sme2.5_00661.1	37539	aa×bb	aa	bb	bb	ab	aa	bb	aa	ab	ab	aa	bb	aa	ab	aa	bb	aa	ab	aa	ab	ab	bb	bb	ab	ab	ab	aa	ab	ab	ab	ab	--	ab	ab	bb	ab	ab	ab	aa	aa	aa	ab	ab	ab	aa	ab	ab
Marker155096	Sme2.5_00661.1	40969	aa×bb	aa	bb	bb	ab	aa	bb	aa	ab	ab	aa	bb	aa	ab	aa	bb	aa	ab	aa	ab	ab	bb	bb	ab	ab	ab	aa	ab	ab	ab	ab	bb	ab	ab	bb	ab	ab	ab	aa	aa	aa	ab	ab	ab	aa	ab	ab
Marker155116	Sme2.5_00661.1	49190	aa×bb	aa	bb	bb	ab	aa	bb	aa	ab	ab	aa	bb	aa	ab	aa	bb	aa	ab	--	ab	ab	bb	bb	ab	ab	ab	aa	ab	ab	ab	--	--	ab	ab	bb	ab	ab	ab	aa	aa	aa	ab	ab	ab	aa	ab	ab
Marker155183	Sme2.5_00661.1	71975	aa×bb	aa	bb	bb	ab	aa	bb	aa	ab	ab	aa	bb	aa	ab	aa	bb	aa	ab	--	ab	ab	bb	bb	ab	ab	ab	aa	ab	ab	ab	ab	bb	ab	ab	bb	ab	ab	ab	aa	aa	aa	ab	ab	ab	aa	ab	ab
Marker155253	Sme2.5_00661.1	99410	aa×bb	aa	bb	bb	ab	aa	bb	aa	ab	ab	aa	bb	aa	ab	aa	bb	aa	ab	aa	ab	ab	bb	aa	ab	ab	ab	aa	ab	ab	ab	ab	bb	ab	ab	bb	ab	ab	ab	aa	aa	aa	ab	ab	ab	aa	ab	ab
Marker155299	Sme2.5_00661.1	118260	aa×bb	aa	bb	bb	ab	aa	bb	aa	ab	ab	aa	bb	aa	ab	aa	bb	aa	ab	--	ab	ab	bb	bb	ab	ab	ab	aa	ab	ab	ab	--	--	ab	ab	bb	ab	ab	ab	aa	aa	aa	ab	ab	ab	aa	ab	ab
Marker157819	Sme2.5_00667.1	46332	aa×bb	bb	bb	aa	ab	ab	aa	aa	bb	ab	ab	aa	aa	ab	bb	ab	aa	ab	aa	aa	ab	aa	aa	ab	ab	ab	ab	bb	ab	ab	bb	bb	aa	ab	bb	ab	ab	ab	ab	ab	bb	bb	ab	ab	ab	bb	ab
Marker157837	Sme2.5_00667.1	83544	aa×bb	bb	bb	aa	ab	ab	aa	aa	bb	ab	ab	aa	aa	ab	bb	ab	aa	ab	aa	aa	ab	aa	aa	ab	ab	ab	ab	bb	ab	ab	bb	bb	aa	ab	bb	ab	ab	ab	ab	ab	bb	bb	ab	ab	ab	bb	ab
Marker158279	Sme2.5_00670.1	39959	aa×bb	aa	ab	aa	aa	ab	ab	ab	aa	aa	ab	aa	ab	bb	aa	ab	aa	aa	ab	aa	ab	ab	bb	aa	ab	aa	aa	ab	aa	ab	aa	ab	ab	ab	aa	ab	ab	ab	aa	aa	ab	ab	ab	ab	ab	ab	aa
Marker158335	Sme2.5_00670.1	48795	aa×bb	aa	ab	aa	aa	ab	ab	ab	aa	aa	ab	aa	ab	bb	aa	ab	aa	aa	ab	aa	ab	ab	bb	aa	ab	aa	aa	ab	aa	ab	aa	ab	ab	ab	aa	ab	ab	ab	aa	aa	ab	ab	ab	ab	ab	ab	aa
Marker158337	Sme2.5_00670.1	49073	aa×bb	aa	ab	aa	aa	ab	ab	ab	aa	aa	ab	aa	ab	bb	aa	ab	aa	aa	ab	aa	ab	ab	bb	aa	ab	aa	aa	ab	aa	ab	aa	ab	ab	ab	aa	ab	ab	ab	aa	aa	ab	ab	ab	ab	ab	ab	aa
Marker158421	Sme2.5_00670.1	66224	aa×bb	aa	ab	aa	aa	ab	ab	aa	aa	aa	ab	aa	aa	bb	aa	ab	aa	aa	ab	aa	ab	bb	bb	aa	ab	aa	aa	ab	aa	ab	aa	bb	bb	ab	aa	ab	ab	ab	aa	aa	ab	ab	ab	ab	ab	ab	aa
Marker158911	Sme2.5_00672.1	39810	aa×bb	bb	bb	aa	ab	ab	aa	aa	bb	ab	ab	aa	aa	ab	bb	ab	aa	ab	aa	aa	ab	aa	aa	ab	ab	ab	ab	bb	ab	ab	bb	bb	aa	ab	bb	ab	ab	ab	ab	ab	bb	bb	ab	ab	ab	bb	ab
Marker158912	Sme2.5_00672.1	39830	aa×bb	bb	bb	aa	ab	ab	aa	aa	bb	ab	ab	aa	aa	ab	bb	ab	aa	ab	aa	aa	ab	aa	aa	ab	ab	ab	ab	bb	ab	ab	bb	bb	aa	ab	bb	ab	ab	ab	ab	ab	bb	bb	ab	ab	ab	bb	ab
Marker158942	Sme2.5_00672.1	83750	aa×bb	bb	bb	aa	ab	ab	aa	--	bb	ab	ab	aa	aa	ab	bb	ab	aa	ab	aa	aa	ab	aa	aa	ab	ab	ab	ab	bb	ab	ab	bb	--	aa	ab	bb	ab	ab	ab	ab	ab	bb	bb	ab	ab	ab	bb	ab
Marker159193	Sme2.5_00673.1	68734	aa×bb	ab	ab	ab	aa	bb	bb	ab	ab	bb	bb	bb	ab	aa	ab	bb	ab	ab	bb	aa	ab	bb	aa	bb	bb	ab	aa	ab	aa	aa	aa	bb	aa	aa	aa	ab	bb	ab	ab	bb	ab	ab	aa	bb	ab	ab	aa
Marker159274	Sme2.5_00673.1	88004	aa×bb	ab	ab	ab	aa	bb	bb	ab	ab	bb	bb	bb	ab	ab	ab	bb	ab	ab	bb	aa	ab	bb	aa	bb	bb	ab	aa	ab	aa	aa	aa	bb	aa	aa	aa	ab	bb	ab	ab	bb	ab	ab	aa	bb	ab	aa	ab
Marker159324	Sme2.5_00673.1	104653	aa×bb	ab	ab	ab	aa	bb	bb	ab	ab	bb	bb	bb	ab	ab	ab	bb	ab	ab	bb	aa	ab	bb	aa	bb	bb	ab	aa	ab	aa	aa	aa	bb	aa	aa	aa	ab	bb	ab	ab	bb	ab	ab	aa	bb	ab	aa	ab
Marker159338	Sme2.5_00673.1	108049	aa×bb	ab	ab	ab	aa	bb	bb	ab	ab	bb	bb	bb	ab	ab	ab	bb	ab	ab	bb	aa	ab	bb	aa	bb	bb	ab	aa	ab	aa	aa	aa	bb	aa	aa	aa	ab	bb	ab	ab	bb	ab	ab	aa	bb	ab	aa	ab
Marker159565	Sme2.5_00673.1	123424	aa×bb	ab	ab	ab	aa	bb	bb	ab	ab	bb	bb	bb	ab	ab	ab	bb	ab	ab	bb	aa	ab	bb	aa	bb	bb	ab	aa	ab	aa	aa	aa	bb	aa	aa	aa	ab	bb	ab	ab	bb	ab	ab	aa	bb	ab	aa	ab
Marker159566	Sme2.5_00673.1	123460	aa×bb	ab	ab	ab	aa	bb	bb	ab	ab	bb	bb	bb	ab	ab	ab	bb	ab	ab	bb	aa	ab	bb	aa	bb	bb	ab	aa	ab	aa	aa	aa	bb	aa	aa	aa	ab	bb	ab	ab	bb	ab	ab	aa	bb	ab	aa	ab
Marker160054	Sme2.5_00677.1	109985	aa×bb	ab	ab	aa	aa	aa	bb	ab	aa	bb	ab	ab	bb	bb	ab	ab	ab	ab	bb	bb	aa	bb	ab	bb	ab	ab	bb	ab	aa	ab	ab	ab	aa	bb	bb	aa	ab	aa	bb	ab	ab	aa	ab	ab	bb	aa	aa
Marker160100	Sme2.5_00678.1	3360	aa×bb	ab	bb	aa	aa	ab	ab	ab	ab	ab	ab	aa	ab	bb	aa	ab	ab	aa	bb	aa	ab	ab	bb	aa	aa	aa	ab	aa	aa	ab	aa	aa	ab	ab	aa	ab	ab	aa	ab	aa	ab	ab	aa	ab	bb	ab	ab
Marker160789	Sme2.5_00681.1	96874	aa×bb	ab	ab	ab	ab	ab	aa	bb	ab	ab	ab	bb	aa	aa	ab	aa	ab	ab	ab	bb	ab	ab	bb	ab	bb	ab	ab	aa	ab	ab	bb	bb	ab	aa	ab	ab	bb	--	ab	bb	ab	--	ab	ab	aa	ab	ab
Marker160832	Sme2.5_00681.1	112268	aa×bb	ab	ab	aa	ab	ab	aa	bb	ab	ab	ab	bb	aa	aa	bb	aa	ab	ab	ab	bb	ab	ab	bb	ab	bb	ab	ab	ab	ab	ab	bb	bb	ab	aa	ab	ab	bb	aa	ab	bb	ab	ab	ab	ab	aa	ab	ab
Marker160835	Sme2.5_00681.1	114614	aa×bb	ab	ab	aa	ab	bb	aa	bb	ab	ab	ab	bb	aa	aa	ab	ab	ab	ab	--	bb	ab	ab	--	ab	bb	ab	ab	ab	ab	ab	--	bb	ab	aa	ab	ab	bb	aa	ab	--	ab	ab	ab	ab	aa	ab	ab
Marker160845	Sme2.5_00681.1	120924	aa×bb	ab	ab	aa	ab	ab	aa	bb	ab	ab	ab	bb	aa	aa	bb	aa	ab	ab	ab	bb	ab	ab	bb	ab	bb	ab	ab	ab	ab	ab	bb	bb	ab	aa	ab	ab	bb	aa	ab	bb	ab	bb	ab	ab	aa	ab	ab
Marker160909	Sme2.5_00682.1	131790	aa×bb	ab	aa	aa	ab	aa	ab	aa	aa	bb	ab	ab	bb	bb	bb	bb	aa	ab	aa	ab	ab	aa	bb	ab	aa	bb	ab	ab	aa	aa	ab	--	aa	aa	bb	bb	bb	bb	ab	bb	ab	bb	ab	aa	bb	ab	ab
Marker161055	Sme2.5_00683.1	81945	aa×bb	ab	aa	aa	ab	aa	aa	--	ab	bb	bb	ab	--	aa	ab	ab	ab	aa	aa	ab	aa	aa	ab	bb	ab	bb	--	ab	ab	ab	aa	--	ab	ab	ab	ab	bb	ab	aa	ab	bb	ab	bb	bb	bb	ab	aa
Marker161056	Sme2.5_00683.1	81985	aa×bb	ab	aa	aa	ab	aa	aa	--	ab	bb	bb	ab	--	aa	ab	ab	ab	aa	aa	ab	aa	aa	ab	bb	ab	bb	--	ab	ab	ab	aa	--	ab	ab	ab	ab	bb	ab	aa	ab	bb	ab	bb	bb	bb	ab	aa
Marker161419	Sme2.5_00685.1	23739	aa×bb	ab	aa	ab	ab	ab	bb	aa	bb	bb	bb	ab	bb	aa	ab	ab	aa	aa	bb	ab	ab	ab	ab	bb	bb	ab	ab	ab	aa	ab	ab	aa	aa	aa	bb	aa	bb	ab	ab	ab	aa	ab	aa	bb	ab	bb	aa
Marker161546	Sme2.5_00685.1	68337	aa×bb	ab	aa	ab	ab	ab	bb	aa	bb	bb	bb	ab	bb	aa	ab	ab	aa	aa	bb	ab	ab	ab	ab	bb	bb	bb	bb	ab	aa	ab	--	--	aa	aa	bb	aa	bb	ab	ab	ab	aa	ab	aa	bb	ab	bb	aa
Marker161556	Sme2.5_00685.1	71929	aa×bb	ab	aa	ab	ab	ab	bb	aa	bb	bb	bb	ab	bb	aa	ab	ab	aa	aa	bb	ab	ab	ab	ab	bb	bb	ab	ab	ab	aa	ab	ab	ab	aa	aa	bb	aa	bb	ab	ab	ab	aa	ab	aa	bb	ab	bb	aa
Marker162207	Sme2.5_00691.1	74723	aa×bb	ab	aa	ab	ab	ab	bb	aa	bb	bb	bb	ab	bb	aa	ab	ab	aa	aa	bb	ab	ab	ab	ab	bb	bb	ab	ab	ab	aa	ab	ab	ab	aa	aa	bb	aa	bb	ab	ab	ab	aa	ab	aa	bb	ab	bb	aa
Marker162409	Sme2.5_00692.1	66103	aa×bb	ab	ab	aa	ab	bb	ab	ab	ab	bb	bb	aa	bb	bb	ab	aa	aa	ab	aa	ab	bb	ab	ab	ab	aa	ab	ab	aa	ab	ab	bb	bb	bb	ab	ab	aa	ab	bb	aa	ab	ab	ab	ab	ab	ab	ab	aa
Marker162904	Sme2.5_00700.1	118616	aa×bb	ab	bb	aa	aa	ab	ab	ab	ab	ab	ab	aa	ab	bb	aa	ab	ab	aa	bb	aa	ab	ab	bb	aa	ab	aa	ab	aa	aa	ab	aa	ab	ab	ab	aa	ab	ab	aa	ab	aa	ab	ab	aa	ab	bb	ab	ab
Marker162921	Sme2.5_00701.1	52530	aa×bb	bb	ab	ab	ab	ab	ab	aa	bb	ab	bb	bb	aa	ab	aa	bb	ab	ab	ab	ab	bb	ab	bb	aa	ab	aa	ab	bb	bb	ab	bb	aa	ab	aa	ab	ab	bb	ab	aa	aa	ab	ab	ab	bb	bb	ab	bb
Marker162970	Sme2.5_00701.1	60025	aa×bb	bb	ab	ab	ab	ab	ab	aa	bb	ab	bb	bb	aa	ab	aa	bb	ab	ab	ab	ab	bb	ab	bb	aa	ab	aa	ab	bb	bb	ab	bb	aa	ab	aa	ab	ab	bb	ab	aa	aa	ab	ab	ab	bb	bb	ab	bb
Marker162971	Sme2.5_00701.1	60068	aa×bb	bb	ab	ab	ab	ab	ab	aa	bb	ab	bb	bb	aa	ab	aa	bb	ab	ab	ab	ab	bb	ab	bb	aa	ab	aa	ab	bb	bb	ab	bb	aa	ab	aa	ab	ab	bb	ab	aa	aa	ab	ab	ab	bb	bb	ab	bb
Marker162975	Sme2.5_00701.1	60355	aa×bb	bb	ab	ab	ab	ab	ab	aa	bb	ab	bb	bb	aa	ab	aa	bb	ab	ab	ab	ab	bb	ab	bb	aa	ab	aa	ab	bb	bb	ab	bb	aa	ab	aa	ab	ab	bb	ab	aa	aa	ab	ab	ab	bb	bb	ab	bb
Marker165113	Sme2.5_00703.1	28471	aa×bb	bb	ab	ab	ab	bb	ab	aa	ab	bb	bb	aa	bb	bb	ab	aa	aa	ab	aa	ab	bb	ab	ab	ab	aa	ab	ab	aa	ab	aa	bb	bb	bb	ab	ab	aa	aa	bb	ab	ab	ab	ab	ab	ab	ab	ab	aa
Marker165138	Sme2.5_00703.1	72561	aa×bb	bb	ab	ab	ab	bb	ab	aa	ab	bb	bb	aa	bb	bb	ab	aa	aa	ab	aa	ab	bb	ab	ab	ab	aa	ab	ab	aa	bb	aa	bb	bb	bb	ab	ab	aa	aa	bb	ab	ab	ab	ab	ab	ab	ab	ab	aa
Marker165147	Sme2.5_00703.1	98191	aa×bb	bb	ab	ab	ab	bb	ab	aa	ab	bb	bb	aa	bb	bb	ab	aa	aa	ab	aa	ab	bb	ab	ab	ab	aa	ab	ab	aa	ab	aa	bb	bb	bb	ab	ab	aa	aa	bb	ab	ab	ab	ab	ab	ab	ab	ab	aa
Marker165587	Sme2.5_00706.1	102906	aa×bb	ab	bb	aa	aa	ab	ab	ab	ab	ab	ab	aa	ab	bb	aa	ab	ab	aa	bb	aa	ab	ab	bb	aa	aa	aa	bb	aa	aa	ab	aa	aa	ab	ab	aa	ab	ab	aa	ab	aa	ab	ab	aa	ab	bb	ab	ab
Marker165633	Sme2.5_00707.1	47813	aa×bb	ab	aa	ab	ab	ab	bb	aa	bb	bb	bb	ab	bb	aa	ab	ab	aa	aa	bb	ab	ab	ab	ab	bb	bb	ab	ab	ab	aa	ab	ab	ab	aa	aa	bb	aa	bb	ab	ab	ab	aa	ab	aa	bb	ab	bb	aa
Marker165881	Sme2.5_00709.1	86190	aa×bb	ab	aa	ab	ab	ab	bb	aa	bb	bb	bb	ab	bb	aa	ab	ab	aa	aa	bb	ab	ab	ab	ab	bb	bb	ab	ab	ab	aa	ab	ab	ab	aa	aa	bb	aa	bb	ab	ab	ab	aa	ab	aa	bb	ab	bb	aa
Marker166884	Sme2.5_00711.1	118054	aa×bb	aa	bb	ab	aa	aa	aa	bb	bb	bb	aa	bb	bb	bb	ab	aa	ab	ab	ab	aa	aa	ab	ab	ab	aa	bb	aa	bb	aa	aa	bb	aa	bb	bb	ab	aa	ab	aa	ab	ab	bb	aa	ab	aa	ab	ab	aa
Marker166885	Sme2.5_00711.1	118070	aa×bb	aa	bb	ab	aa	aa	aa	bb	bb	bb	aa	bb	bb	bb	ab	aa	ab	ab	ab	aa	aa	ab	ab	ab	aa	bb	aa	bb	aa	aa	bb	aa	bb	bb	ab	aa	ab	aa	ab	ab	bb	aa	ab	aa	ab	ab	aa
Marker166887	Sme2.5_00711.1	118103	aa×bb	aa	bb	ab	aa	aa	aa	bb	bb	bb	aa	bb	bb	bb	ab	aa	ab	ab	bb	aa	aa	ab	ab	ab	aa	bb	aa	bb	aa	aa	bb	aa	bb	bb	ab	aa	ab	aa	ab	ab	bb	aa	ab	aa	ab	ab	aa
Marker166891	Sme2.5_00711.1	119239	aa×bb	aa	bb	ab	aa	aa	aa	bb	bb	ab	aa	bb	bb	bb	ab	aa	ab	ab	aa	aa	aa	ab	ab	ab	aa	bb	aa	bb	ab	aa	bb	ab	ab	bb	ab	aa	ab	aa	ab	ab	bb	aa	ab	ab	ab	ab	aa
Marker167129	Sme2.5_00712.1	58692	aa×bb	aa	bb	ab	aa	aa	aa	bb	bb	bb	aa	bb	bb	bb	ab	aa	ab	ab	ab	aa	aa	ab	ab	ab	aa	bb	aa	bb	ab	aa	bb	aa	ab	bb	ab	aa	ab	aa	ab	ab	bb	aa	ab	ab	ab	ab	aa
Marker167151	Sme2.5_00712.1	61949	aa×bb	aa	bb	ab	aa	aa	aa	bb	bb	bb	aa	bb	bb	bb	ab	aa	ab	ab	ab	aa	aa	ab	ab	ab	aa	bb	aa	bb	ab	aa	bb	ab	ab	bb	ab	aa	ab	aa	ab	ab	bb	aa	ab	ab	ab	ab	aa
Marker167152	Sme2.5_00712.1	61959	aa×bb	aa	bb	ab	aa	aa	aa	bb	bb	bb	aa	bb	bb	bb	ab	aa	ab	ab	ab	aa	aa	ab	ab	ab	aa	bb	aa	bb	ab	aa	bb	--	ab	bb	ab	aa	ab	aa	ab	ab	bb	aa	ab	ab	ab	ab	aa
Marker167157	Sme2.5_00712.1	62708	aa×bb	aa	bb	ab	aa	aa	aa	bb	bb	bb	aa	bb	bb	bb	ab	aa	ab	ab	ab	aa	aa	ab	ab	ab	aa	bb	aa	bb	ab	aa	bb	ab	ab	bb	ab	aa	ab	aa	ab	ab	bb	aa	ab	ab	ab	ab	aa
Marker167158	Sme2.5_00712.1	62715	aa×bb	aa	bb	ab	aa	aa	aa	bb	bb	bb	aa	bb	bb	bb	ab	aa	ab	ab	ab	aa	aa	ab	ab	ab	aa	bb	aa	bb	ab	aa	bb	ab	ab	bb	ab	aa	ab	aa	ab	ab	bb	aa	ab	ab	ab	ab	aa
Marker167159	Sme2.5_00712.1	62728	aa×bb	aa	bb	ab	aa	aa	aa	bb	bb	bb	aa	bb	bb	bb	ab	aa	ab	ab	ab	aa	aa	ab	ab	ab	aa	bb	aa	bb	ab	aa	bb	aa	ab	bb	ab	aa	ab	aa	ab	ab	bb	aa	ab	ab	ab	ab	aa
Marker167666	Sme2.5_00714.1	112748	aa×bb	ab	aa	ab	ab	ab	bb	aa	bb	bb	bb	ab	bb	aa	ab	ab	aa	aa	bb	ab	ab	ab	ab	bb	bb	ab	ab	bb	aa	ab	ab	ab	aa	aa	bb	aa	bb	ab	ab	ab	aa	ab	aa	bb	ab	bb	aa
Marker167710	Sme2.5_00714.1	115862	aa×bb	ab	aa	ab	ab	ab	bb	aa	bb	bb	bb	ab	bb	aa	ab	ab	aa	aa	bb	ab	ab	ab	ab	bb	bb	ab	ab	bb	aa	ab	ab	ab	aa	aa	bb	aa	bb	ab	ab	ab	aa	ab	aa	bb	ab	bb	aa
Marker168993	Sme2.5_00722.1	47200	aa×bb	ab	aa	aa	ab	aa	ab	aa	aa	bb	ab	ab	bb	bb	bb	bb	aa	ab	aa	ab	ab	aa	bb	ab	aa	bb	ab	ab	aa	aa	ab	ab	ab	aa	bb	bb	bb	bb	ab	bb	ab	bb	ab	aa	ab	ab	ab
Marker169258	Sme2.5_00725.1	81517	aa×bb	aa	bb	ab	aa	aa	aa	bb	ab	bb	aa	bb	bb	bb	ab	aa	ab	ab	bb	aa	aa	ab	ab	ab	aa	bb	aa	bb	ab	aa	bb	aa	ab	bb	ab	aa	ab	aa	ab	bb	bb	aa	ab	ab	ab	ab	aa
Marker172635	Sme2.5_00733.1	10186	aa×bb	ab	ab	aa	aa	aa	bb	ab	aa	bb	ab	ab	bb	bb	ab	ab	ab	ab	bb	bb	aa	bb	ab	bb	ab	ab	bb	ab	aa	ab	ab	ab	aa	bb	bb	aa	ab	aa	bb	ab	ab	aa	ab	ab	bb	aa	aa
Marker172905	Sme2.5_00735.1	15275	aa×bb	bb	ab	ab	ab	bb	ab	aa	ab	bb	bb	aa	bb	bb	ab	aa	aa	ab	aa	ab	bb	ab	ab	ab	aa	ab	ab	aa	ab	aa	bb	bb	bb	ab	ab	aa	aa	bb	ab	ab	ab	ab	ab	ab	ab	ab	aa
Marker173909	Sme2.5_00742.1	97059	aa×bb	aa	bb	ab	aa	aa	aa	bb	ab	bb	aa	bb	bb	bb	ab	aa	ab	ab	bb	aa	aa	ab	ab	ab	aa	bb	aa	bb	ab	aa	bb	ab	ab	bb	ab	aa	ab	aa	ab	bb	bb	aa	ab	ab	ab	ab	aa
Marker174210	Sme2.5_00744.1	77793	aa×bb	aa	bb	ab	aa	aa	aa	bb	ab	bb	aa	bb	bb	bb	ab	aa	ab	ab	bb	aa	aa	ab	ab	ab	aa	bb	aa	bb	bb	aa	bb	--	ab	bb	ab	aa	ab	aa	ab	bb	bb	aa	ab	ab	ab	ab	aa
Marker174750	Sme2.5_00746.1	111164	aa×bb	bb	bb	bb	aa	bb	aa	ab	aa	ab	aa	ab	ab	bb	ab	bb	ab	ab	ab	bb	ab	aa	bb	bb	aa	ab	ab	ab	bb	bb	aa	aa	bb	aa	ab	aa	bb	ab	ab	ab	aa	ab	ab	bb	ab	ab	bb
Marker174751	Sme2.5_00746.1	111813	aa×bb	bb	bb	bb	aa	bb	aa	ab	aa	ab	aa	ab	ab	bb	ab	bb	ab	ab	ab	bb	ab	aa	bb	bb	aa	ab	ab	ab	bb	bb	aa	aa	bb	aa	ab	aa	ab	ab	ab	ab	aa	ab	ab	bb	ab	ab	bb
Marker176164	Sme2.5_00755.1	108819	aa×bb	bb	ab	aa	bb	aa	aa	aa	ab	ab	bb	bb	bb	bb	aa	ab	bb	aa	bb	ab	bb	bb	aa	ab	bb	ab	ab	aa	ab	ab	bb	--	bb	bb	bb	bb	ab	ab	bb	aa	bb	ab	aa	bb	aa	aa	ab
Marker176313	Sme2.5_00756.1	47003	aa×bb	bb	bb	aa	ab	ab	aa	--	bb	ab	ab	ab	aa	ab	bb	aa	aa	ab	--	ab	ab	aa	aa	bb	bb	ab	aa	aa	bb	aa	bb	bb	aa	bb	bb	ab	bb	ab	ab	bb	bb	bb	bb	ab	ab	bb	bb
Marker176832	Sme2.5_00760.1	9513	aa×bb	ab	aa	ab	ab	ab	bb	aa	bb	bb	bb	ab	bb	aa	ab	ab	aa	aa	bb	ab	ab	ab	ab	bb	bb	ab	ab	ab	aa	ab	ab	bb	aa	aa	bb	aa	bb	ab	bb	ab	aa	ab	aa	bb	ab	bb	aa
Marker176833	Sme2.5_00760.1	9819	aa×bb	ab	aa	ab	ab	ab	bb	aa	bb	bb	bb	ab	bb	aa	ab	ab	aa	aa	bb	ab	ab	ab	ab	bb	bb	ab	ab	ab	aa	ab	ab	bb	aa	aa	bb	aa	bb	ab	bb	ab	aa	ab	aa	bb	ab	bb	aa
Marker176916	Sme2.5_00760.1	29071	aa×bb	ab	aa	ab	ab	ab	bb	aa	bb	bb	bb	ab	bb	aa	ab	ab	aa	aa	bb	ab	ab	ab	ab	bb	bb	ab	ab	ab	aa	ab	ab	bb	aa	aa	bb	aa	bb	ab	ab	ab	aa	ab	aa	bb	ab	bb	aa
Marker177042	Sme2.5_00760.1	72942	aa×bb	ab	aa	ab	ab	ab	bb	aa	bb	bb	bb	ab	bb	aa	ab	ab	aa	aa	bb	ab	ab	ab	ab	bb	bb	ab	ab	ab	aa	ab	ab	bb	aa	aa	bb	aa	bb	ab	ab	ab	aa	ab	aa	bb	ab	bb	aa
Marker177053	Sme2.5_00760.1	77884	aa×bb	ab	aa	ab	ab	ab	bb	aa	bb	bb	bb	ab	bb	aa	ab	ab	aa	aa	bb	ab	ab	ab	ab	bb	bb	ab	ab	ab	aa	ab	ab	ab	aa	aa	bb	aa	bb	ab	ab	ab	aa	ab	aa	bb	ab	bb	aa
Marker177089	Sme2.5_00760.1	89827	aa×bb	ab	aa	ab	ab	ab	bb	aa	bb	bb	bb	ab	bb	aa	ab	ab	aa	aa	bb	ab	ab	ab	ab	bb	bb	ab	ab	ab	aa	ab	ab	ab	aa	aa	bb	aa	bb	ab	ab	ab	aa	ab	aa	bb	ab	bb	aa
Marker177337	Sme2.5_00761.1	75353	aa×bb	bb	bb	aa	ab	ab	aa	aa	bb	ab	ab	aa	aa	ab	bb	ab	aa	ab	aa	aa	ab	aa	aa	ab	ab	ab	ab	bb	ab	ab	bb	bb	aa	ab	bb	ab	ab	ab	ab	ab	bb	bb	ab	ab	ab	bb	ab
Marker178354	Sme2.5_00764.1	31473	aa×bb	ab	ab	aa	ab	aa	aa	bb	bb	ab	ab	ab	bb	bb	bb	aa	bb	ab	aa	ab	aa	ab	aa	ab	bb	ab	ab	bb	ab	bb	bb	--	ab	ab	ab	bb	ab	aa	ab	ab	aa	bb	bb	ab	ab	ab	bb
Marker178355	Sme2.5_00764.1	31491	aa×bb	ab	ab	aa	ab	aa	aa	bb	bb	ab	ab	ab	bb	bb	bb	aa	bb	ab	aa	ab	aa	ab	aa	ab	bb	ab	ab	bb	ab	bb	bb	--	ab	ab	ab	bb	ab	aa	ab	ab	aa	bb	bb	ab	ab	ab	bb
Marker178414	Sme2.5_00764.1	45321	aa×bb	ab	ab	aa	ab	aa	aa	bb	bb	ab	ab	ab	bb	bb	bb	aa	bb	ab	aa	ab	aa	ab	aa	ab	bb	ab	ab	bb	ab	bb	ab	ab	ab	ab	bb	bb	ab	aa	ab	ab	aa	bb	bb	ab	ab	ab	bb
Marker178417	Sme2.5_00764.1	45700	aa×bb	ab	ab	aa	ab	aa	aa	bb	bb	ab	ab	ab	bb	bb	bb	aa	bb	ab	aa	ab	aa	ab	aa	ab	bb	ab	ab	bb	ab	bb	ab	ab	ab	ab	bb	bb	ab	aa	ab	ab	aa	bb	bb	ab	ab	ab	bb
Marker178689	Sme2.5_00764.1	105563	aa×bb	ab	ab	aa	ab	aa	aa	bb	bb	ab	ab	ab	bb	bb	bb	aa	bb	ab	aa	ab	aa	ab	aa	ab	bb	ab	ab	bb	ab	bb	ab	ab	ab	ab	ab	bb	ab	aa	ab	ab	aa	bb	bb	ab	ab	ab	bb
Marker178738	Sme2.5_00765.1	72579	aa×bb	bb	ab	ab	ab	bb	ab	aa	ab	ab	bb	aa	bb	bb	ab	aa	aa	ab	aa	ab	bb	ab	ab	ab	aa	ab	ab	aa	ab	ab	bb	bb	bb	ab	ab	aa	aa	bb	ab	ab	ab	ab	ab	ab	ab	ab	aa
Marker178746	Sme2.5_00765.1	76368	aa×bb	bb	ab	ab	ab	bb	ab	aa	ab	bb	bb	aa	bb	bb	ab	aa	aa	ab	aa	ab	bb	ab	ab	ab	aa	ab	ab	aa	ab	ab	bb	bb	bb	ab	ab	aa	aa	bb	ab	ab	ab	ab	ab	ab	ab	ab	aa
Marker178770	Sme2.5_00765.1	85856	aa×bb	bb	ab	ab	ab	bb	ab	aa	aa	bb	bb	aa	bb	bb	ab	aa	aa	bb	aa	ab	bb	ab	ab	ab	aa	ab	ab	aa	ab	ab	--	bb	bb	ab	ab	aa	aa	bb	ab	ab	ab	ab	ab	ab	ab	ab	aa
Marker178812	Sme2.5_00765.1	101955	aa×bb	bb	ab	ab	aa	bb	ab	--	bb	bb	bb	aa	bb	bb	ab	aa	aa	ab	aa	ab	bb	ab	ab	ab	aa	ab	--	aa	aa	aa	bb	bb	bb	ab	ab	aa	aa	bb	ab	ab	ab	ab	ab	ab	ab	ab	aa
Marker178823	Sme2.5_00765.1	108604	aa×bb	bb	ab	ab	ab	bb	ab	aa	ab	bb	bb	aa	bb	bb	ab	aa	aa	ab	aa	ab	bb	ab	ab	ab	aa	ab	ab	aa	ab	ab	bb	bb	bb	ab	ab	aa	aa	bb	ab	ab	ab	ab	ab	ab	ab	ab	aa
Marker178835	Sme2.5_00765.1	113423	aa×bb	bb	ab	ab	ab	bb	ab	aa	ab	bb	bb	aa	bb	bb	ab	aa	aa	ab	aa	ab	bb	ab	ab	ab	aa	ab	ab	aa	ab	ab	bb	bb	bb	ab	ab	aa	aa	bb	ab	ab	ab	ab	ab	ab	ab	ab	aa
Marker178836	Sme2.5_00765.1	113430	aa×bb	bb	ab	ab	ab	bb	ab	aa	ab	ab	bb	aa	bb	bb	ab	aa	aa	ab	aa	ab	bb	ab	ab	ab	aa	ab	ab	aa	ab	ab	bb	bb	bb	ab	ab	aa	aa	bb	ab	ab	ab	ab	ab	ab	ab	ab	aa
Marker178901	Sme2.5_00766.1	100335	aa×bb	bb	bb	aa	ab	ab	aa	aa	bb	ab	ab	aa	aa	ab	bb	ab	aa	ab	aa	aa	ab	aa	aa	ab	ab	ab	ab	bb	ab	ab	bb	bb	aa	ab	bb	ab	ab	ab	ab	ab	bb	bb	ab	ab	ab	bb	ab
Marker179059	Sme2.5_00767.1	15314	aa×bb	ab	ab	aa	ab	aa	ab	bb	ab	ab	ab	ab	bb	bb	ab	aa	bb	bb	ab	ab	aa	ab	aa	ab	bb	ab	ab	bb	aa	bb	ab	ab	ab	ab	ab	bb	ab	ab	ab	ab	aa	ab	bb	ab	ab	ab	bb
Marker179326	Sme2.5_00767.1	39226	aa×bb	ab	ab	aa	ab	aa	ab	bb	ab	ab	ab	ab	bb	bb	ab	aa	bb	bb	ab	ab	aa	ab	aa	ab	bb	ab	ab	bb	aa	bb	ab	aa	aa	ab	ab	bb	aa	aa	ab	ab	aa	ab	bb	ab	ab	ab	bb
Marker179328	Sme2.5_00767.1	39637	aa×bb	ab	ab	aa	ab	aa	ab	bb	ab	ab	ab	ab	bb	bb	ab	aa	bb	bb	ab	ab	aa	ab	aa	ab	bb	aa	ab	bb	aa	bb	ab	aa	aa	ab	ab	bb	aa	aa	ab	ab	aa	ab	bb	ab	ab	ab	bb
Marker179329	Sme2.5_00767.1	39652	aa×bb	ab	ab	aa	ab	aa	ab	bb	ab	ab	ab	ab	bb	bb	ab	aa	bb	bb	ab	ab	aa	ab	aa	ab	bb	ab	ab	bb	aa	bb	ab	aa	aa	ab	ab	bb	aa	ab	ab	ab	aa	ab	bb	ab	ab	ab	bb
Marker180737	Sme2.5_00779.1	56175	aa×bb	--	aa	bb	aa	ab	ab	ab	bb	ab	ab	ab	bb	ab	ab	aa	ab	ab	ab	bb	ab	ab	ab	bb	bb	aa	aa	aa	bb	aa	aa	--	aa	bb	ab	ab	bb	aa	aa	bb	--	ab	bb	aa	ab	--	bb
Marker180789	Sme2.5_00779.1	125849	aa×bb	ab	aa	bb	aa	ab	ab	ab	bb	ab	ab	ab	bb	ab	ab	aa	ab	ab	ab	bb	ab	ab	ab	bb	bb	--	aa	aa	bb	aa	aa	--	aa	bb	ab	ab	bb	aa	aa	bb	bb	ab	bb	aa	ab	aa	bb
Marker180904	Sme2.5_00782.1	25920	aa×bb	aa	bb	--	bb	bb	aa	bb	ab	ab	bb	bb	aa	aa	ab	ab	aa	bb	aa	bb	ab	ab	ab	ab	ab	ab	ab	ab	ab	bb	aa	--	ab	ab	aa	ab	bb	--	ab	ab	bb	bb	ab	bb	bb	ab	aa
Marker181251	Sme2.5_00784.1	53615	aa×bb	bb	ab	ab	ab	bb	ab	aa	ab	ab	bb	aa	bb	bb	ab	aa	aa	ab	aa	ab	bb	ab	ab	ab	aa	ab	ab	aa	ab	ab	bb	bb	bb	ab	ab	aa	aa	bb	ab	ab	ab	ab	ab	ab	ab	ab	aa
Marker181431	Sme2.5_00785.1	82228	aa×bb	aa	ab	ab	ab	ab	ab	bb	ab	ab	bb	ab	bb	bb	aa	ab	ab	bb	ab	ab	ab	ab	ab	ab	aa	ab	ab	aa	ab	ab	ab	bb	bb	ab	bb	aa	bb	--	ab	ab	ab	ab	bb	ab	aa	aa	ab
Marker181442	Sme2.5_00785.1	87986	aa×bb	aa	ab	ab	ab	ab	ab	bb	ab	ab	bb	ab	bb	bb	aa	ab	ab	bb	ab	ab	ab	ab	ab	ab	aa	ab	ab	aa	ab	ab	ab	bb	bb	ab	bb	aa	bb	bb	ab	ab	ab	ab	bb	ab	aa	aa	ab
Marker181959	Sme2.5_00789.1	183284	aa×bb	bb	ab	ab	aa	ab	ab	ab	ab	ab	bb	ab	--	bb	bb	aa	ab	aa	--	bb	bb	aa	ab	ab	aa	ab	ab	ab	bb	ab	ab	--	ab	ab	aa	ab	aa	aa	ab	aa	ab	bb	bb	ab	ab	ab	ab
Marker182023	Sme2.5_00790.1	1780	aa×bb	bb	ab	ab	ab	bb	ab	aa	ab	bb	bb	aa	bb	bb	ab	aa	aa	ab	aa	ab	bb	ab	ab	ab	aa	ab	ab	aa	ab	ab	bb	bb	bb	ab	ab	aa	aa	bb	ab	ab	ab	ab	ab	ab	ab	ab	aa
Marker182024	Sme2.5_00790.1	1801	aa×bb	bb	ab	ab	ab	bb	ab	aa	ab	bb	bb	aa	bb	bb	ab	aa	aa	ab	aa	ab	bb	ab	ab	ab	aa	ab	ab	aa	ab	ab	bb	bb	bb	ab	ab	aa	aa	bb	ab	ab	ab	ab	ab	ab	ab	ab	aa
Marker182056	Sme2.5_00790.1	10424	aa×bb	bb	ab	ab	ab	bb	ab	aa	ab	bb	bb	aa	bb	bb	ab	aa	aa	ab	aa	ab	bb	ab	ab	ab	aa	ab	ab	aa	ab	ab	bb	bb	bb	ab	ab	aa	aa	bb	aa	ab	ab	ab	ab	ab	ab	ab	aa
Marker182057	Sme2.5_00790.1	10750	aa×bb	bb	ab	ab	ab	bb	ab	aa	ab	bb	bb	aa	bb	bb	ab	aa	aa	ab	aa	ab	bb	ab	ab	ab	aa	ab	ab	aa	ab	ab	bb	bb	bb	ab	ab	aa	aa	bb	aa	ab	ab	ab	ab	ab	ab	ab	aa
Marker182066	Sme2.5_00790.1	13857	aa×bb	bb	ab	ab	ab	bb	ab	aa	ab	ab	bb	aa	bb	bb	ab	aa	aa	ab	aa	ab	bb	ab	ab	ab	aa	ab	ab	aa	ab	ab	bb	bb	bb	ab	ab	aa	aa	bb	ab	ab	ab	ab	ab	ab	ab	ab	aa
Marker182122	Sme2.5_00790.1	38671	aa×bb	bb	ab	ab	ab	bb	ab	aa	ab	bb	bb	aa	bb	bb	ab	aa	aa	ab	aa	ab	bb	ab	ab	ab	aa	ab	ab	aa	ab	ab	bb	bb	bb	ab	ab	aa	aa	bb	ab	ab	ab	ab	ab	ab	ab	ab	aa
Marker182177	Sme2.5_00790.1	60049	aa×bb	bb	ab	ab	ab	bb	ab	aa	ab	bb	bb	aa	bb	bb	ab	aa	aa	ab	aa	ab	bb	ab	ab	ab	aa	ab	ab	aa	ab	ab	bb	bb	bb	ab	ab	aa	aa	bb	ab	ab	ab	ab	ab	ab	ab	ab	aa
Marker182221	Sme2.5_00790.1	74773	aa×bb	bb	ab	ab	ab	bb	ab	aa	ab	bb	bb	aa	bb	bb	ab	aa	aa	ab	aa	ab	bb	ab	ab	ab	aa	ab	ab	aa	ab	ab	bb	bb	bb	ab	ab	aa	aa	bb	ab	ab	ab	ab	ab	ab	ab	ab	aa
Marker182225	Sme2.5_00790.1	78080	aa×bb	bb	ab	ab	aa	bb	ab	--	bb	bb	bb	aa	bb	bb	ab	aa	aa	ab	aa	ab	bb	ab	ab	ab	aa	ab	bb	aa	ab	aa	bb	bb	bb	ab	ab	aa	aa	bb	ab	ab	ab	ab	ab	ab	ab	ab	aa
Marker182239	Sme2.5_00790.1	83879	aa×bb	bb	ab	ab	ab	bb	ab	aa	ab	bb	bb	aa	bb	bb	ab	aa	aa	ab	aa	ab	bb	ab	ab	ab	aa	ab	ab	aa	ab	aa	bb	bb	bb	ab	ab	aa	aa	bb	ab	ab	ab	ab	ab	ab	ab	bb	aa
Marker182334	Sme2.5_00790.1	109111	aa×bb	bb	ab	ab	ab	bb	ab	aa	ab	bb	bb	aa	bb	bb	ab	aa	aa	ab	aa	ab	bb	ab	ab	ab	aa	ab	ab	aa	ab	ab	bb	bb	bb	ab	ab	aa	aa	bb	ab	ab	ab	ab	ab	ab	ab	ab	aa
Marker182654	Sme2.5_00792.1	72894	aa×bb	bb	ab	ab	ab	bb	ab	aa	aa	ab	ab	bb	aa	bb	aa	bb	ab	ab	bb	ab	bb	ab	bb	ab	ab	aa	ab	bb	bb	ab	bb	--	ab	aa	bb	ab	bb	ab	ab	ab	ab	aa	aa	bb	bb	ab	bb
Marker183026	Sme2.5_00796.1	24794	aa×bb	aa	bb	ab	aa	aa	aa	bb	ab	ab	aa	bb	bb	bb	ab	aa	ab	ab	bb	aa	aa	ab	ab	ab	aa	bb	aa	bb	ab	aa	bb	ab	ab	bb	ab	aa	ab	aa	ab	bb	bb	aa	ab	ab	ab	ab	aa
Marker183033	Sme2.5_00796.1	44190	aa×bb	aa	bb	ab	aa	aa	aa	bb	ab	bb	aa	bb	bb	bb	ab	aa	ab	ab	bb	aa	aa	ab	ab	ab	aa	bb	aa	bb	ab	aa	bb	ab	ab	bb	ab	aa	ab	aa	ab	bb	bb	aa	ab	ab	ab	ab	aa
Marker183684	Sme2.5_00798.1	39915	aa×bb	ab	ab	ab	aa	aa	bb	ab	aa	ab	bb	ab	bb	bb	ab	ab	ab	bb	bb	bb	ab	ab	ab	ab	bb	ab	bb	ab	ab	ab	aa	ab	aa	bb	bb	ab	ab	aa	bb	ab	ab	aa	bb	ab	bb	aa	aa
Marker183688	Sme2.5_00798.1	40210	aa×bb	ab	ab	ab	aa	aa	bb	ab	aa	bb	bb	ab	bb	bb	ab	ab	ab	bb	bb	bb	ab	ab	ab	ab	bb	ab	bb	ab	ab	ab	aa	ab	aa	bb	bb	ab	ab	aa	bb	ab	ab	aa	bb	ab	bb	aa	aa
Marker183711	Sme2.5_00798.1	42747	aa×bb	ab	ab	ab	aa	aa	bb	ab	aa	ab	bb	ab	bb	bb	ab	ab	ab	bb	bb	bb	ab	ab	ab	ab	bb	ab	bb	ab	ab	ab	aa	ab	aa	bb	bb	ab	ab	aa	bb	ab	ab	aa	bb	ab	bb	aa	aa
Marker186723	Sme2.5_00804.1	1097	aa×bb	aa	bb	ab	aa	ab	aa	bb	ab	bb	aa	bb	bb	bb	ab	aa	ab	ab	bb	aa	aa	ab	ab	ab	aa	bb	aa	bb	ab	aa	bb	ab	ab	bb	ab	aa	ab	aa	ab	bb	bb	aa	ab	ab	ab	ab	aa
Marker187662	Sme2.5_00808.1	67610	aa×bb	bb	bb	aa	ab	ab	aa	aa	bb	ab	ab	aa	aa	ab	bb	ab	aa	ab	aa	aa	ab	aa	aa	ab	ab	ab	ab	bb	ab	ab	bb	bb	aa	ab	bb	ab	ab	ab	ab	ab	bb	bb	ab	ab	ab	bb	ab
Marker187714	Sme2.5_00809.1	10171	aa×bb	bb	ab	ab	ab	bb	ab	aa	ab	bb	bb	aa	bb	bb	ab	aa	aa	ab	aa	ab	bb	ab	ab	ab	aa	ab	ab	aa	ab	ab	bb	bb	bb	ab	ab	aa	aa	bb	aa	ab	ab	ab	ab	ab	ab	ab	aa
Marker187755	Sme2.5_00809.1	34041	aa×bb	bb	ab	ab	ab	bb	ab	aa	ab	bb	bb	aa	bb	bb	ab	aa	aa	ab	aa	ab	bb	ab	ab	ab	aa	ab	ab	aa	ab	ab	bb	bb	bb	ab	ab	aa	aa	bb	ab	ab	ab	ab	ab	ab	ab	ab	aa
Marker187762	Sme2.5_00809.1	35220	aa×bb	bb	ab	ab	ab	bb	ab	aa	ab	bb	bb	aa	bb	bb	ab	aa	aa	ab	aa	ab	bb	ab	ab	ab	aa	ab	ab	aa	ab	ab	bb	bb	bb	ab	ab	aa	aa	bb	ab	ab	ab	ab	ab	ab	ab	ab	aa
Marker187953	Sme2.5_00809.1	117007	aa×bb	bb	ab	ab	ab	bb	ab	aa	ab	bb	bb	aa	bb	bb	ab	aa	aa	ab	aa	ab	bb	ab	ab	ab	aa	ab	ab	aa	ab	ab	bb	bb	bb	ab	ab	aa	aa	bb	ab	ab	ab	ab	ab	ab	ab	ab	aa
Marker188413	Sme2.5_00812.1	76391	aa×bb	ab	aa	ab	ab	ab	bb	aa	bb	bb	bb	ab	bb	aa	ab	ab	aa	aa	bb	ab	ab	ab	ab	bb	bb	ab	ab	ab	aa	ab	ab	ab	aa	aa	bb	aa	bb	ab	ab	ab	aa	ab	aa	bb	ab	bb	aa
Marker188452	Sme2.5_00812.1	85159	aa×bb	ab	aa	ab	ab	ab	bb	aa	bb	bb	bb	ab	bb	aa	ab	ab	aa	aa	bb	ab	ab	ab	ab	bb	bb	ab	ab	ab	aa	ab	ab	aa	aa	aa	bb	aa	bb	aa	ab	ab	aa	ab	aa	bb	ab	bb	aa
Marker190019	Sme2.5_00823.1	143665	aa×bb	ab	aa	ab	ab	ab	bb	aa	bb	bb	bb	ab	bb	aa	ab	ab	aa	aa	bb	ab	ab	ab	ab	bb	bb	ab	ab	ab	aa	ab	ab	bb	aa	aa	bb	aa	bb	ab	bb	ab	aa	ab	aa	bb	ab	bb	aa
Marker190324	Sme2.5_00827.1	14511	aa×bb	bb	ab	aa	bb	aa	aa	aa	ab	ab	bb	bb	bb	bb	aa	ab	bb	aa	bb	ab	bb	bb	aa	ab	bb	ab	ab	aa	ab	ab	ab	aa	bb	bb	bb	bb	ab	ab	bb	aa	bb	ab	aa	bb	aa	aa	ab
Marker190414	Sme2.5_00827.1	45826	aa×bb	bb	ab	aa	bb	aa	aa	aa	ab	ab	bb	bb	bb	bb	aa	ab	bb	aa	bb	ab	bb	bb	aa	ab	bb	ab	ab	aa	ab	ab	bb	aa	bb	bb	bb	bb	ab	ab	bb	aa	bb	ab	aa	bb	aa	aa	ab
Marker190507	Sme2.5_00828.1	14109	aa×bb	ab	aa	ab	bb	ab	bb	ab	ab	ab	ab	ab	bb	bb	bb	aa	aa	ab	bb	bb	bb	aa	ab	ab	ab	bb	bb	bb	ab	ab	ab	ab	ab	aa	ab	ab	ab	aa	ab	ab	ab	bb	ab	ab	aa	aa	ab
Marker191649	Sme2.5_00834.1	26082	aa×bb	ab	ab	bb	aa	ab	ab	ab	ab	ab	ab	aa	aa	bb	aa	ab	ab	aa	bb	aa	aa	ab	bb	aa	ab	ab	ab	aa	aa	bb	ab	aa	ab	ab	aa	ab	aa	bb	ab	aa	ab	ab	aa	aa	bb	ab	ab
Marker191718	Sme2.5_00834.1	70874	aa×bb	aa	ab	bb	bb	aa	bb	ab	aa	ab	ab	ab	bb	aa	bb	bb	ab	bb	bb	ab	bb	ab	bb	ab	ab	bb	aa	ab	aa	ab	aa	aa	ab	aa	ab	aa	bb	ab	ab	ab	ab	ab	ab	ab	aa	ab	aa
Marker192704	Sme2.5_00841.1	118149	aa×bb	bb	bb	bb	aa	bb	aa	ab	aa	ab	aa	ab	ab	bb	ab	bb	ab	ab	ab	bb	ab	aa	bb	ab	aa	ab	ab	ab	bb	bb	aa	aa	bb	aa	ab	aa	ab	ab	ab	ab	aa	ab	ab	bb	ab	ab	bb
Marker192869	Sme2.5_00843.1	84713	aa×bb	aa	ab	ab	ab	ab	ab	bb	ab	ab	bb	ab	bb	bb	aa	bb	bb	bb	ab	bb	aa	ab	ab	ab	aa	ab	ab	aa	bb	ab	ab	bb	aa	bb	bb	aa	bb	aa	ab	ab	ab	ab	bb	bb	aa	aa	ab
Marker193963	Sme2.5_00848.1	110831	aa×bb	bb	bb	aa	ab	aa	aa	--	bb	ab	ab	--	aa	ab	bb	ab	aa	ab	aa	ab	ab	aa	aa	ab	bb	ab	ab	bb	ab	ab	bb	--	aa	bb	bb	ab	bb	ab	ab	ab	bb	bb	bb	ab	ab	bb	ab
Marker193969	Sme2.5_00848.1	111250	aa×bb	bb	bb	aa	ab	aa	aa	--	bb	ab	ab	--	aa	ab	bb	ab	aa	ab	aa	ab	ab	aa	aa	ab	bb	ab	ab	bb	ab	ab	bb	--	aa	bb	bb	ab	bb	ab	ab	ab	bb	bb	bb	ab	ab	bb	ab
Marker193989	Sme2.5_00849.1	14518	aa×bb	bb	bb	aa	ab	ab	aa	aa	bb	ab	ab	aa	aa	ab	bb	ab	aa	ab	aa	aa	ab	aa	aa	ab	ab	ab	ab	bb	ab	ab	bb	bb	aa	ab	bb	ab	ab	ab	ab	ab	bb	bb	ab	ab	ab	bb	ab
Marker193995	Sme2.5_00849.1	40894	aa×bb	bb	bb	aa	ab	ab	aa	aa	bb	ab	ab	aa	--	ab	bb	ab	aa	ab	aa	aa	ab	aa	aa	ab	ab	ab	ab	bb	ab	ab	bb	--	aa	ab	bb	bb	ab	ab	ab	ab	bb	bb	ab	ab	ab	bb	aa
Marker194014	Sme2.5_00849.1	64501	aa×bb	bb	bb	aa	ab	ab	aa	aa	bb	ab	ab	aa	aa	ab	bb	ab	aa	ab	aa	aa	ab	aa	aa	ab	ab	ab	ab	bb	ab	ab	bb	bb	aa	ab	bb	ab	ab	ab	ab	ab	bb	bb	ab	ab	ab	bb	ab
Marker194787	Sme2.5_00853.1	97845	aa×bb	ab	aa	ab	ab	bb	bb	aa	bb	bb	bb	ab	bb	ab	bb	aa	ab	bb	ab	ab	ab	ab	ab	bb	bb	ab	aa	bb	aa	aa	ab	bb	ab	ab	bb	bb	bb	ab	ab	ab	aa	ab	aa	aa	ab	ab	aa
Marker195112	Sme2.5_00856.1	34429	aa×bb	ab	ab	aa	ab	aa	ab	bb	ab	ab	ab	ab	bb	bb	ab	aa	bb	ab	ab	ab	aa	ab	aa	ab	bb	ab	ab	bb	aa	bb	ab	bb	ab	ab	ab	bb	ab	ab	ab	ab	aa	ab	bb	ab	ab	ab	bb
Marker195651	Sme2.5_00861.1	94140	aa×bb	aa	aa	ab	ab	ab	ab	bb	ab	aa	ab	ab	bb	ab	aa	bb	bb	bb	bb	bb	aa	ab	bb	ab	ab	ab	ab	ab	bb	ab	ab	aa	aa	bb	bb	aa	bb	aa	bb	ab	ab	aa	bb	bb	aa	ab	ab
Marker195653	Sme2.5_00861.1	94483	aa×bb	aa	aa	ab	ab	ab	ab	bb	ab	aa	ab	ab	bb	ab	aa	bb	bb	bb	bb	bb	aa	ab	bb	ab	ab	ab	ab	ab	bb	ab	ab	aa	aa	bb	bb	aa	bb	aa	bb	ab	ab	aa	bb	bb	aa	ab	ab
Marker195716	Sme2.5_00861.1	110456	aa×bb	aa	aa	ab	ab	ab	ab	bb	ab	ab	ab	ab	bb	ab	aa	bb	bb	bb	bb	bb	aa	ab	bb	ab	ab	ab	ab	ab	bb	ab	ab	aa	aa	bb	bb	aa	bb	aa	bb	ab	ab	aa	bb	bb	aa	ab	ab
Marker195850	Sme2.5_00861.1	138348	aa×bb	aa	aa	ab	ab	ab	ab	bb	ab	ab	ab	ab	bb	ab	aa	bb	bb	bb	bb	bb	aa	ab	bb	ab	ab	ab	ab	ab	bb	ab	ab	aa	aa	bb	bb	aa	bb	aa	bb	ab	ab	aa	bb	bb	aa	aa	ab
Marker195889	Sme2.5_00862.1	62160	aa×bb	ab	aa	ab	bb	ab	bb	ab	ab	ab	ab	ab	bb	bb	bb	aa	aa	ab	bb	bb	bb	aa	ab	ab	ab	bb	bb	bb	ab	ab	ab	ab	ab	aa	ab	ab	ab	aa	ab	ab	ab	bb	ab	ab	aa	aa	ab
Marker197162	Sme2.5_00864.1	110564	aa×bb	aa	bb	ab	aa	aa	aa	bb	ab	bb	aa	bb	bb	bb	ab	aa	ab	ab	bb	aa	aa	ab	ab	ab	aa	bb	aa	bb	ab	aa	bb	ab	ab	bb	ab	aa	ab	aa	ab	bb	bb	aa	ab	ab	ab	ab	aa
Marker197288	Sme2.5_00866.1	65889	aa×bb	ab	aa	ab	ab	ab	bb	aa	bb	bb	bb	ab	bb	aa	ab	ab	aa	aa	bb	aa	ab	ab	ab	bb	bb	ab	ab	ab	aa	ab	bb	ab	aa	aa	bb	aa	bb	ab	ab	ab	aa	ab	aa	bb	ab	bb	aa
Marker197304	Sme2.5_00866.1	76677	aa×bb	ab	aa	ab	ab	ab	bb	aa	bb	ab	bb	ab	bb	aa	ab	ab	aa	aa	bb	ab	ab	ab	ab	bb	bb	ab	ab	ab	aa	ab	ab	ab	aa	aa	bb	aa	bb	ab	ab	ab	aa	ab	aa	bb	ab	bb	aa
Marker197487	Sme2.5_00866.1	131496	aa×bb	ab	aa	ab	ab	ab	bb	aa	bb	bb	bb	ab	bb	aa	ab	ab	aa	aa	bb	ab	ab	ab	ab	bb	bb	ab	ab	ab	aa	ab	ab	ab	aa	aa	bb	aa	bb	ab	ab	ab	aa	ab	aa	bb	ab	bb	aa
Marker199199	Sme2.5_00874.1	44556	aa×bb	ab	ab	aa	aa	aa	bb	ab	aa	ab	ab	ab	bb	bb	ab	ab	ab	ab	bb	bb	aa	bb	ab	bb	ab	ab	bb	ab	aa	ab	ab	ab	aa	bb	bb	aa	ab	aa	bb	ab	ab	aa	ab	ab	bb	aa	aa
Marker199385	Sme2.5_00877.1	1951	aa×bb	aa	aa	ab	ab	bb	ab	--	aa	aa	ab	--	bb	ab	aa	ab	bb	bb	bb	bb	aa	ab	bb	ab	ab	bb	ab	ab	bb	ab	--	--	aa	aa	--	aa	bb	aa	bb	bb	ab	aa	bb	aa	aa	ab	ab
Marker199681	Sme2.5_00879.1	7415	aa×bb	bb	ab	ab	ab	bb	ab	aa	ab	ab	bb	aa	bb	bb	ab	aa	aa	ab	aa	ab	bb	ab	ab	ab	aa	ab	ab	aa	ab	ab	bb	bb	bb	ab	ab	aa	aa	bb	ab	ab	ab	ab	ab	ab	ab	ab	aa
Marker199730	Sme2.5_00879.1	29618	aa×bb	bb	ab	ab	ab	bb	ab	aa	ab	bb	bb	aa	bb	bb	ab	aa	aa	ab	aa	ab	bb	ab	ab	ab	aa	ab	bb	aa	ab	ab	bb	bb	bb	ab	ab	aa	aa	bb	ab	ab	ab	ab	ab	ab	ab	ab	aa
Marker199779	Sme2.5_00879.1	50802	aa×bb	bb	ab	ab	ab	bb	ab	aa	ab	bb	bb	aa	bb	bb	ab	aa	aa	ab	aa	ab	bb	ab	ab	ab	aa	ab	ab	aa	ab	aa	bb	bb	bb	ab	ab	aa	aa	bb	ab	ab	ab	ab	ab	ab	ab	ab	aa
Marker200264	Sme2.5_00881.1	69802	aa×bb	aa	bb	ab	aa	aa	aa	bb	ab	bb	aa	bb	bb	bb	ab	aa	ab	ab	bb	aa	aa	ab	ab	ab	aa	bb	aa	bb	ab	aa	bb	ab	ab	bb	ab	aa	ab	aa	ab	bb	bb	aa	ab	ab	ab	ab	aa
Marker201601	Sme2.5_00886.1	66007	aa×bb	aa	bb	ab	aa	aa	aa	bb	ab	ab	aa	bb	bb	bb	ab	aa	ab	ab	bb	aa	aa	ab	ab	ab	aa	bb	aa	bb	ab	aa	bb	ab	ab	bb	ab	aa	ab	aa	ab	bb	bb	aa	ab	ab	ab	ab	aa
Marker202141	Sme2.5_00890.1	73087	aa×bb	ab	bb	aa	aa	ab	ab	ab	ab	ab	ab	aa	ab	bb	aa	ab	ab	aa	bb	aa	ab	ab	bb	aa	aa	aa	ab	aa	aa	ab	aa	ab	ab	ab	aa	ab	ab	aa	ab	aa	ab	ab	aa	ab	bb	ab	ab
Marker202371	Sme2.5_00893.1	6247	aa×bb	ab	aa	ab	ab	ab	bb	aa	bb	bb	bb	ab	bb	aa	ab	ab	aa	aa	bb	ab	ab	ab	ab	bb	bb	ab	ab	ab	aa	ab	ab	ab	aa	aa	bb	aa	bb	ab	ab	ab	aa	ab	aa	bb	ab	bb	aa
Marker202394	Sme2.5_00893.1	8242	aa×bb	ab	aa	ab	ab	ab	bb	aa	bb	bb	bb	bb	bb	aa	ab	ab	aa	aa	--	ab	ab	ab	ab	bb	bb	ab	ab	ab	aa	ab	bb	--	aa	aa	bb	aa	bb	aa	ab	ab	aa	ab	aa	bb	ab	bb	aa
Marker202395	Sme2.5_00893.1	8263	aa×bb	ab	aa	ab	ab	ab	bb	aa	bb	bb	bb	bb	bb	aa	ab	ab	aa	aa	--	ab	ab	ab	ab	bb	bb	ab	ab	ab	aa	ab	bb	--	aa	aa	bb	aa	bb	aa	ab	ab	aa	ab	aa	bb	ab	bb	aa
Marker202396	Sme2.5_00893.1	8282	aa×bb	ab	aa	ab	ab	ab	bb	aa	bb	bb	bb	bb	bb	aa	ab	ab	aa	aa	--	ab	ab	ab	ab	bb	bb	ab	ab	ab	aa	ab	bb	--	aa	aa	bb	aa	bb	aa	ab	ab	aa	ab	aa	bb	ab	bb	aa
Marker202467	Sme2.5_00893.1	13577	aa×bb	ab	aa	ab	ab	ab	bb	aa	bb	bb	bb	ab	bb	aa	ab	ab	aa	aa	bb	ab	ab	ab	ab	bb	bb	ab	ab	ab	aa	ab	ab	ab	aa	aa	bb	aa	bb	ab	ab	ab	aa	ab	aa	bb	ab	bb	aa
Marker202476	Sme2.5_00893.1	14105	aa×bb	ab	aa	ab	ab	ab	bb	aa	bb	bb	bb	ab	bb	aa	ab	ab	aa	aa	bb	ab	ab	ab	ab	bb	bb	ab	ab	ab	aa	ab	ab	ab	aa	aa	bb	aa	bb	ab	ab	ab	aa	ab	aa	bb	ab	bb	aa
Marker202643	Sme2.5_00893.1	30798	aa×bb	ab	aa	ab	ab	ab	bb	aa	bb	bb	bb	ab	bb	aa	ab	ab	aa	aa	bb	ab	ab	ab	ab	bb	bb	ab	ab	ab	aa	ab	ab	ab	aa	aa	bb	aa	bb	ab	ab	ab	aa	ab	aa	bb	ab	bb	aa
Marker203285	Sme2.5_00893.1	84761	aa×bb	ab	aa	ab	ab	ab	bb	aa	bb	bb	bb	ab	bb	aa	ab	ab	aa	aa	bb	ab	ab	ab	ab	bb	bb	ab	ab	ab	aa	ab	ab	ab	aa	aa	bb	aa	bb	ab	ab	ab	aa	ab	aa	bb	ab	bb	aa
Marker203351	Sme2.5_00893.1	90369	aa×bb	ab	aa	ab	ab	ab	bb	aa	bb	bb	bb	ab	bb	aa	ab	ab	aa	aa	bb	ab	ab	ab	ab	bb	bb	ab	ab	ab	aa	ab	ab	ab	aa	aa	bb	aa	bb	ab	ab	ab	aa	ab	aa	bb	ab	bb	aa
Marker203947	Sme2.5_00896.1	28184	aa×bb	ab	aa	aa	ab	aa	ab	ab	aa	bb	bb	ab	bb	aa	ab	ab	ab	aa	aa	ab	aa	aa	bb	ab	bb	bb	bb	aa	bb	ab	aa	bb	bb	ab	ab	bb	ab	ab	aa	ab	bb	ab	bb	bb	aa	ab	ab
Marker204287	Sme2.5_00897.1	109906	aa×bb	ab	--	aa	ab	aa	ab	--	aa	bb	bb	--	bb	aa	ab	ab	ab	aa	aa	ab	aa	aa	ab	bb	bb	bb	--	ab	--	--	aa	--	ab	ab	ab	ab	--	--	aa	ab	bb	ab	bb	bb	bb	ab	aa
Marker204288	Sme2.5_00897.1	109921	aa×bb	ab	--	aa	ab	aa	ab	--	aa	bb	bb	--	bb	aa	ab	ab	ab	aa	aa	ab	aa	aa	ab	bb	bb	bb	--	ab	--	--	aa	--	ab	ab	ab	ab	--	--	aa	ab	bb	ab	bb	bb	bb	ab	aa
Marker204331	Sme2.5_00898.1	88742	aa×bb	bb	ab	ab	ab	bb	ab	aa	ab	bb	bb	aa	bb	bb	ab	aa	aa	ab	aa	ab	bb	ab	ab	ab	aa	ab	ab	aa	ab	ab	bb	bb	bb	ab	ab	aa	aa	bb	ab	ab	ab	ab	ab	ab	ab	ab	aa
Marker204577	Sme2.5_00900.1	39587	aa×bb	ab	ab	ab	aa	aa	bb	ab	aa	bb	bb	ab	bb	bb	ab	ab	ab	bb	bb	bb	ab	ab	ab	ab	bb	ab	bb	ab	ab	ab	aa	ab	aa	bb	bb	ab	ab	aa	bb	ab	ab	aa	bb	ab	bb	aa	aa
Marker204660	Sme2.5_00900.1	54926	aa×bb	ab	ab	ab	aa	aa	bb	--	aa	ab	bb	ab	bb	bb	ab	ab	ab	bb	bb	bb	ab	ab	ab	ab	bb	ab	bb	ab	ab	ab	aa	--	aa	bb	bb	--	ab	aa	bb	ab	ab	aa	bb	ab	bb	aa	aa
Marker204679	Sme2.5_00900.1	62626	aa×bb	ab	ab	ab	aa	aa	bb	ab	aa	ab	bb	ab	bb	bb	ab	ab	ab	bb	bb	bb	ab	ab	ab	ab	bb	ab	bb	ab	ab	ab	aa	--	aa	bb	bb	ab	ab	aa	bb	ab	ab	aa	bb	ab	bb	aa	aa
Marker204928	Sme2.5_00900.1	110805	aa×bb	ab	aa	ab	ab	ab	bb	aa	bb	ab	bb	ab	bb	aa	ab	ab	aa	aa	bb	ab	ab	ab	ab	bb	bb	ab	ab	ab	aa	ab	ab	ab	aa	aa	bb	aa	bb	ab	ab	ab	aa	ab	aa	bb	ab	bb	aa
Marker204961	Sme2.5_00900.1	119590	aa×bb	ab	aa	ab	ab	ab	bb	aa	bb	bb	bb	ab	bb	aa	ab	ab	aa	aa	bb	ab	ab	ab	ab	bb	bb	ab	ab	ab	aa	ab	bb	ab	aa	aa	bb	aa	bb	ab	ab	ab	aa	ab	aa	bb	ab	bb	aa
Marker205000	Sme2.5_00900.1	126137	aa×bb	ab	aa	ab	ab	ab	bb	aa	bb	bb	bb	ab	bb	aa	ab	ab	aa	aa	bb	ab	ab	ab	ab	bb	bb	ab	bb	ab	aa	ab	ab	ab	aa	aa	bb	aa	bb	ab	bb	ab	aa	ab	aa	bb	ab	bb	aa
Marker205001	Sme2.5_00900.1	126222	aa×bb	ab	aa	ab	ab	ab	bb	aa	bb	bb	bb	ab	bb	aa	ab	ab	aa	aa	bb	ab	ab	ab	ab	bb	bb	ab	bb	ab	aa	ab	ab	bb	aa	aa	bb	aa	bb	ab	bb	ab	aa	ab	aa	bb	ab	bb	aa
Marker205003	Sme2.5_00900.1	126480	aa×bb	ab	aa	ab	ab	ab	bb	aa	bb	bb	bb	ab	bb	aa	ab	ab	aa	aa	bb	ab	ab	ab	ab	bb	bb	ab	bb	ab	aa	ab	ab	bb	aa	aa	bb	aa	bb	ab	bb	ab	aa	ab	aa	bb	ab	bb	aa
Marker205005	Sme2.5_00900.1	126515	aa×bb	ab	aa	ab	ab	ab	bb	aa	bb	bb	bb	ab	bb	aa	ab	ab	aa	aa	bb	ab	ab	ab	ab	bb	bb	ab	bb	ab	aa	ab	ab	bb	aa	aa	bb	aa	bb	ab	bb	ab	aa	ab	aa	bb	ab	bb	aa
Marker205420	Sme2.5_00902.1	119130	aa×bb	aa	bb	ab	bb	bb	aa	bb	ab	ab	bb	bb	aa	aa	ab	ab	aa	bb	aa	bb	ab	ab	ab	ab	ab	ab	ab	ab	ab	bb	aa	bb	ab	ab	aa	ab	bb	bb	ab	ab	bb	bb	ab	bb	bb	ab	aa
Marker205442	Sme2.5_00902.1	130375	aa×bb	ab	aa	ab	ab	ab	bb	aa	bb	bb	bb	ab	bb	aa	ab	ab	aa	aa	bb	ab	ab	ab	ab	bb	bb	ab	ab	ab	aa	ab	ab	ab	aa	aa	bb	aa	bb	ab	ab	ab	aa	ab	aa	bb	ab	bb	aa
Marker206742	Sme2.5_00906.1	7182	aa×bb	aa	bb	ab	aa	aa	aa	bb	ab	bb	aa	bb	ab	bb	ab	aa	ab	ab	bb	aa	aa	ab	ab	bb	aa	bb	aa	bb	ab	aa	bb	ab	ab	bb	ab	aa	ab	aa	ab	bb	bb	aa	ab	ab	ab	ab	aa
Marker206950	Sme2.5_00906.1	25026	aa×bb	aa	bb	ab	aa	aa	aa	bb	ab	bb	aa	bb	ab	bb	ab	aa	ab	ab	bb	aa	aa	ab	ab	bb	aa	bb	aa	bb	ab	aa	bb	ab	ab	bb	ab	aa	ab	aa	ab	bb	bb	aa	ab	ab	ab	ab	aa
Marker206951	Sme2.5_00906.1	25045	aa×bb	aa	bb	ab	aa	aa	aa	bb	ab	bb	aa	bb	ab	bb	ab	aa	ab	ab	bb	aa	aa	ab	ab	bb	aa	bb	aa	bb	ab	aa	bb	ab	ab	bb	ab	aa	ab	aa	ab	bb	bb	aa	ab	ab	ab	ab	aa
Marker207203	Sme2.5_00906.1	60676	aa×bb	aa	bb	ab	aa	aa	aa	bb	ab	bb	aa	bb	ab	bb	ab	aa	ab	ab	bb	aa	aa	ab	ab	bb	aa	bb	aa	bb	aa	aa	bb	ab	ab	bb	ab	aa	ab	aa	ab	bb	bb	aa	ab	ab	ab	ab	aa
Marker207416	Sme2.5_00906.1	84156	aa×bb	aa	bb	ab	aa	aa	aa	bb	ab	bb	aa	bb	ab	bb	ab	aa	ab	ab	bb	aa	aa	ab	ab	bb	aa	bb	aa	bb	aa	aa	bb	ab	ab	bb	ab	aa	ab	aa	ab	bb	bb	aa	ab	ab	ab	ab	aa
Marker207510	Sme2.5_00906.1	99699	aa×bb	aa	bb	ab	aa	aa	aa	bb	ab	bb	aa	bb	ab	bb	ab	aa	ab	ab	bb	aa	aa	ab	ab	bb	aa	bb	aa	bb	aa	aa	bb	ab	ab	bb	ab	aa	ab	aa	ab	bb	bb	aa	ab	ab	ab	ab	aa
Marker207518	Sme2.5_00906.1	100002	aa×bb	aa	bb	ab	aa	aa	aa	bb	ab	bb	aa	bb	ab	bb	ab	aa	ab	ab	bb	aa	aa	ab	ab	bb	aa	bb	aa	bb	aa	aa	bb	ab	ab	bb	ab	aa	ab	aa	ab	bb	bb	aa	ab	ab	ab	ab	aa
Marker207519	Sme2.5_00906.1	100038	aa×bb	aa	bb	ab	aa	aa	aa	bb	ab	bb	aa	bb	ab	bb	ab	aa	ab	ab	bb	aa	aa	ab	ab	bb	aa	bb	aa	bb	aa	aa	bb	ab	ab	bb	ab	aa	ab	aa	ab	bb	bb	aa	ab	ab	ab	ab	aa
Marker207520	Sme2.5_00906.1	100050	aa×bb	aa	bb	ab	aa	aa	aa	bb	ab	bb	aa	bb	ab	bb	ab	aa	ab	ab	bb	aa	aa	ab	ab	bb	aa	bb	aa	bb	aa	aa	bb	ab	ab	bb	ab	aa	ab	aa	ab	bb	bb	aa	ab	ab	ab	ab	aa
Marker207533	Sme2.5_00906.1	102073	aa×bb	aa	bb	ab	aa	aa	aa	bb	ab	bb	aa	bb	ab	bb	ab	aa	ab	ab	bb	aa	aa	ab	ab	bb	aa	bb	aa	bb	aa	aa	bb	ab	ab	bb	ab	aa	ab	aa	ab	bb	bb	aa	ab	ab	ab	ab	aa
Marker207537	Sme2.5_00906.1	102476	aa×bb	aa	bb	ab	aa	aa	aa	bb	ab	bb	aa	bb	ab	bb	ab	aa	ab	ab	bb	aa	aa	ab	ab	bb	aa	bb	aa	bb	aa	aa	bb	ab	ab	bb	ab	aa	ab	aa	ab	bb	bb	aa	ab	ab	ab	ab	aa
Marker207538	Sme2.5_00906.1	102499	aa×bb	aa	bb	ab	aa	aa	aa	bb	ab	bb	aa	bb	ab	bb	ab	aa	ab	ab	bb	aa	aa	ab	ab	bb	aa	bb	aa	bb	aa	aa	bb	ab	ab	bb	ab	aa	ab	aa	ab	bb	bb	aa	ab	ab	ab	ab	aa
Marker207639	Sme2.5_00907.1	57237	aa×bb	ab	aa	aa	ab	aa	ab	bb	ab	ab	ab	ab	bb	bb	ab	aa	bb	bb	ab	ab	aa	ab	aa	ab	bb	--	ab	bb	aa	bb	ab	aa	aa	ab	ab	bb	ab	aa	ab	ab	aa	ab	bb	ab	ab	ab	bb
Marker208353	Sme2.5_00909.1	27901	aa×bb	ab	ab	aa	aa	aa	bb	ab	ab	bb	bb	ab	bb	bb	ab	ab	ab	ab	ab	bb	aa	ab	ab	bb	bb	ab	bb	bb	aa	ab	ab	aa	aa	bb	ab	aa	ab	aa	bb	aa	ab	bb	ab	ab	bb	aa	ab
Marker208425	Sme2.5_00909.1	44361	aa×bb	ab	ab	aa	aa	aa	bb	bb	ab	bb	bb	ab	bb	bb	ab	ab	ab	ab	ab	bb	aa	ab	ab	bb	bb	ab	bb	bb	aa	ab	ab	aa	aa	bb	ab	aa	bb	aa	bb	aa	ab	bb	ab	ab	ab	aa	ab
Marker208426	Sme2.5_00909.1	44372	aa×bb	ab	ab	aa	aa	aa	bb	bb	ab	bb	bb	ab	bb	bb	ab	ab	ab	ab	ab	bb	aa	ab	ab	bb	bb	ab	bb	bb	aa	ab	ab	aa	aa	bb	ab	aa	bb	aa	bb	aa	ab	bb	ab	ab	ab	aa	ab
Marker208649	Sme2.5_00909.1	103974	aa×bb	ab	ab	aa	aa	aa	bb	ab	ab	bb	bb	ab	bb	bb	ab	ab	ab	ab	ab	bb	aa	ab	ab	bb	bb	ab	bb	bb	aa	ab	ab	aa	aa	bb	ab	aa	ab	aa	bb	aa	ab	bb	ab	ab	bb	aa	ab
Marker208670	Sme2.5_00909.1	117529	aa×bb	ab	ab	aa	aa	aa	bb	--	--	--	--	--	bb	bb	--	ab	ab	ab	--	bb	aa	bb	ab	bb	bb	--	bb	bb	aa	ab	--	--	aa	bb	--	aa	ab	aa	bb	aa	ab	bb	ab	ab	bb	aa	ab
Marker208671	Sme2.5_00909.1	117548	aa×bb	ab	ab	aa	aa	aa	bb	--	--	bb	--	--	bb	bb	--	ab	ab	ab	--	bb	aa	bb	ab	bb	bb	--	bb	bb	aa	ab	--	--	aa	bb	--	aa	ab	aa	bb	aa	ab	bb	ab	ab	bb	aa	ab
Marker209431	Sme2.5_00914.1	118328	aa×bb	ab	aa	ab	ab	ab	bb	--	bb	bb	bb	bb	bb	aa	ab	ab	aa	aa	bb	ab	ab	ab	ab	bb	bb	ab	ab	ab	aa	ab	ab	--	aa	aa	bb	aa	bb	ab	ab	ab	aa	bb	aa	bb	ab	bb	aa
Marker209457	Sme2.5_00914.1	125201	aa×bb	ab	aa	ab	ab	ab	bb	aa	bb	bb	bb	ab	bb	aa	ab	ab	aa	aa	bb	ab	ab	ab	ab	bb	bb	ab	ab	ab	aa	ab	ab	ab	aa	aa	bb	aa	bb	ab	ab	ab	aa	ab	aa	bb	ab	bb	aa
Marker209710	Sme2.5_00915.1	9559	aa×bb	ab	aa	ab	ab	aa	ab	ab	aa	bb	bb	bb	bb	aa	ab	ab	ab	aa	bb	ab	aa	aa	bb	ab	bb	ab	bb	aa	bb	ab	ab	ab	bb	ab	ab	bb	ab	ab	ab	ab	ab	ab	bb	bb	aa	ab	ab
Marker209711	Sme2.5_00915.1	9608	aa×bb	ab	aa	ab	ab	aa	ab	ab	aa	bb	bb	bb	bb	aa	ab	ab	ab	aa	bb	ab	aa	aa	bb	ab	bb	ab	bb	aa	bb	ab	ab	ab	bb	ab	ab	bb	ab	ab	ab	ab	ab	ab	bb	bb	aa	ab	ab
Marker209712	Sme2.5_00915.1	9661	aa×bb	ab	aa	ab	ab	aa	ab	ab	aa	bb	bb	ab	bb	aa	ab	ab	ab	aa	bb	ab	aa	aa	bb	ab	bb	ab	bb	aa	bb	ab	ab	bb	bb	ab	ab	bb	ab	ab	ab	ab	ab	ab	bb	bb	aa	ab	ab
Marker209713	Sme2.5_00915.1	9697	aa×bb	ab	aa	ab	ab	aa	ab	ab	aa	bb	bb	ab	bb	aa	ab	ab	ab	aa	bb	ab	aa	aa	bb	ab	bb	ab	bb	aa	bb	ab	ab	bb	bb	ab	ab	bb	ab	ab	ab	ab	ab	ab	bb	bb	aa	ab	ab
Marker209714	Sme2.5_00915.1	10013	aa×bb	ab	aa	ab	ab	aa	ab	ab	aa	bb	bb	ab	bb	aa	ab	ab	ab	aa	bb	ab	aa	aa	bb	ab	bb	ab	bb	aa	bb	ab	ab	bb	bb	ab	ab	bb	ab	ab	ab	ab	ab	ab	bb	bb	aa	ab	ab
Marker209799	Sme2.5_00915.1	20368	aa×bb	ab	aa	ab	ab	aa	ab	ab	aa	bb	bb	ab	bb	aa	ab	ab	ab	aa	bb	ab	aa	aa	bb	ab	bb	ab	bb	aa	bb	ab	ab	bb	bb	ab	ab	bb	ab	ab	ab	ab	ab	ab	bb	bb	aa	ab	ab
Marker209974	Sme2.5_00915.1	53666	aa×bb	ab	aa	ab	ab	aa	ab	ab	aa	bb	bb	bb	bb	aa	ab	ab	ab	aa	bb	ab	aa	aa	bb	ab	bb	ab	bb	aa	bb	ab	ab	ab	bb	ab	ab	bb	ab	ab	ab	ab	ab	ab	bb	bb	aa	ab	ab
Marker209975	Sme2.5_00915.1	53688	aa×bb	ab	aa	ab	ab	aa	ab	ab	aa	bb	bb	bb	bb	aa	ab	ab	ab	aa	bb	ab	aa	aa	bb	ab	bb	ab	bb	aa	bb	ab	ab	ab	bb	ab	ab	bb	ab	ab	ab	ab	ab	ab	bb	bb	aa	ab	ab
Marker210380	Sme2.5_00915.1	99921	aa×bb	ab	aa	ab	ab	aa	ab	ab	aa	bb	bb	bb	bb	aa	ab	ab	ab	aa	bb	ab	aa	aa	bb	ab	bb	ab	bb	aa	bb	ab	ab	bb	bb	ab	ab	bb	ab	ab	ab	ab	ab	ab	bb	bb	aa	ab	ab
Marker210385	Sme2.5_00915.1	100206	aa×bb	ab	aa	ab	ab	aa	ab	ab	aa	bb	bb	bb	bb	aa	ab	ab	ab	aa	bb	ab	aa	aa	bb	ab	bb	ab	bb	aa	bb	ab	ab	bb	bb	ab	ab	bb	ab	ab	ab	ab	ab	ab	bb	bb	aa	ab	ab
Marker210386	Sme2.5_00915.1	100239	aa×bb	ab	aa	ab	ab	aa	ab	ab	aa	bb	bb	bb	bb	aa	ab	ab	ab	aa	bb	ab	aa	aa	bb	ab	bb	ab	bb	aa	bb	ab	ab	bb	bb	ab	ab	bb	ab	ab	ab	ab	ab	ab	bb	bb	aa	ab	ab
Marker210387	Sme2.5_00915.1	100256	aa×bb	ab	aa	ab	ab	aa	ab	ab	aa	bb	bb	bb	bb	aa	ab	ab	ab	aa	bb	ab	aa	aa	bb	ab	bb	ab	bb	aa	bb	ab	ab	bb	bb	ab	ab	bb	ab	ab	ab	ab	ab	ab	bb	bb	aa	ab	ab
Marker210783	Sme2.5_00919.1	72706	aa×bb	ab	aa	ab	ab	ab	bb	aa	bb	bb	bb	ab	bb	aa	ab	ab	aa	aa	bb	ab	ab	ab	ab	bb	bb	ab	ab	ab	aa	ab	ab	aa	aa	aa	bb	aa	bb	ab	ab	ab	aa	ab	aa	bb	ab	bb	aa
Marker211291	Sme2.5_00923.1	27231	aa×bb	aa	bb	ab	aa	aa	aa	bb	bb	bb	aa	bb	ab	bb	ab	aa	ab	ab	ab	aa	aa	ab	ab	ab	aa	ab	aa	bb	ab	aa	bb	ab	ab	bb	ab	aa	ab	aa	ab	ab	bb	aa	ab	ab	ab	ab	aa
Marker212354	Sme2.5_00931.1	34137	aa×bb	ab	aa	ab	ab	aa	ab	ab	aa	ab	bb	bb	bb	aa	bb	ab	ab	aa	bb	aa	aa	aa	bb	ab	bb	ab	bb	aa	bb	ab	ab	bb	bb	ab	ab	bb	ab	ab	ab	ab	ab	ab	bb	bb	aa	ab	ab
Marker212655	Sme2.5_00934.1	11060	aa×bb	aa	ab	bb	bb	ab	bb	--	aa	ab	aa	bb	bb	aa	bb	bb	ab	bb	bb	ab	bb	ab	ab	bb	aa	ab	aa	ab	aa	ab	aa	aa	ab	bb	bb	aa	bb	ab	bb	bb	ab	bb	ab	bb	ab	ab	aa
Marker212656	Sme2.5_00934.1	11114	aa×bb	aa	ab	bb	bb	ab	bb	--	aa	ab	aa	bb	bb	aa	bb	bb	ab	bb	bb	ab	bb	ab	ab	bb	aa	ab	aa	ab	aa	ab	aa	aa	ab	bb	bb	aa	bb	ab	bb	bb	ab	bb	ab	bb	ab	ab	aa
Marker214517	Sme2.5_00937.1	101294	aa×bb	aa	bb	ab	aa	aa	aa	bb	ab	bb	aa	bb	bb	bb	ab	aa	ab	ab	bb	aa	aa	ab	ab	ab	aa	bb	aa	bb	ab	aa	bb	ab	ab	bb	ab	aa	ab	aa	ab	bb	bb	aa	ab	ab	ab	ab	aa
Marker214519	Sme2.5_00937.1	101612	aa×bb	aa	bb	ab	aa	aa	aa	bb	ab	bb	aa	bb	bb	bb	ab	aa	ab	ab	bb	aa	aa	ab	ab	ab	aa	bb	aa	bb	ab	aa	bb	ab	ab	bb	ab	aa	ab	aa	ab	bb	bb	aa	ab	ab	ab	ab	aa
Marker214520	Sme2.5_00937.1	101757	aa×bb	aa	bb	ab	aa	aa	aa	bb	ab	bb	aa	bb	bb	bb	ab	aa	ab	ab	bb	aa	aa	ab	ab	ab	aa	bb	aa	bb	ab	aa	bb	ab	ab	bb	ab	aa	ab	aa	ab	bb	bb	aa	ab	ab	ab	ab	aa
Marker214523	Sme2.5_00937.1	102024	aa×bb	aa	bb	ab	aa	aa	aa	bb	ab	bb	aa	bb	bb	bb	ab	aa	ab	ab	bb	aa	aa	ab	ab	ab	aa	bb	aa	bb	ab	aa	bb	ab	ab	bb	ab	aa	ab	aa	ab	bb	bb	aa	ab	ab	ab	ab	aa
Marker214615	Sme2.5_00937.1	109078	aa×bb	aa	bb	ab	aa	aa	aa	bb	ab	bb	aa	bb	bb	bb	ab	aa	ab	ab	bb	aa	aa	ab	ab	ab	aa	bb	aa	bb	ab	aa	bb	ab	ab	bb	ab	aa	ab	aa	ab	bb	bb	aa	ab	ab	ab	ab	aa
Marker214616	Sme2.5_00937.1	109136	aa×bb	aa	bb	ab	aa	aa	aa	bb	ab	bb	aa	bb	bb	bb	ab	aa	ab	ab	bb	aa	aa	ab	ab	ab	aa	bb	aa	bb	ab	aa	bb	ab	ab	bb	ab	aa	ab	aa	ab	bb	bb	aa	ab	ab	ab	ab	aa
Marker214621	Sme2.5_00937.1	109484	aa×bb	aa	bb	ab	aa	aa	aa	bb	ab	bb	aa	bb	bb	bb	ab	aa	ab	ab	bb	aa	aa	ab	ab	ab	aa	bb	aa	bb	ab	aa	bb	ab	ab	bb	ab	aa	ab	aa	ab	bb	bb	aa	ab	ab	ab	ab	aa
Marker214648	Sme2.5_00937.1	113499	aa×bb	aa	bb	ab	aa	aa	aa	bb	ab	bb	aa	bb	bb	bb	ab	aa	ab	ab	bb	aa	aa	ab	ab	ab	aa	bb	aa	bb	ab	aa	bb	ab	ab	bb	ab	aa	ab	aa	ab	bb	bb	aa	ab	ab	ab	ab	aa
Marker214655	Sme2.5_00937.1	113797	aa×bb	aa	bb	ab	aa	aa	aa	bb	ab	bb	aa	bb	bb	bb	ab	aa	ab	ab	bb	aa	aa	ab	ab	ab	aa	bb	aa	bb	ab	aa	bb	ab	ab	bb	ab	aa	ab	aa	ab	bb	bb	aa	ab	ab	ab	ab	aa
Marker214789	Sme2.5_00937.1	125798	aa×bb	aa	bb	ab	aa	aa	aa	bb	ab	bb	aa	bb	bb	bb	ab	aa	ab	ab	bb	aa	aa	ab	ab	ab	aa	bb	aa	bb	ab	aa	bb	ab	ab	bb	ab	aa	ab	aa	ab	bb	bb	aa	ab	ab	ab	ab	aa
Marker215080	Sme2.5_00940.1	132415	aa×bb	bb	ab	ab	ab	ab	ab	aa	aa	ab	bb	bb	aa	ab	aa	bb	ab	ab	ab	ab	bb	ab	bb	aa	ab	aa	ab	bb	bb	ab	bb	aa	ab	aa	ab	ab	bb	ab	aa	aa	ab	ab	ab	bb	bb	ab	bb
Marker215081	Sme2.5_00940.1	132746	aa×bb	bb	ab	ab	ab	ab	ab	aa	aa	ab	bb	bb	aa	ab	aa	bb	ab	ab	ab	ab	bb	ab	bb	aa	ab	aa	ab	bb	bb	ab	bb	aa	ab	aa	ab	ab	bb	ab	aa	aa	ab	ab	ab	bb	bb	ab	bb
Marker215116	Sme2.5_00940.1	136375	aa×bb	bb	ab	ab	ab	ab	ab	--	aa	ab	bb	bb	aa	--	aa	bb	ab	ab	--	ab	bb	ab	bb	aa	ab	aa	ab	bb	bb	ab	bb	aa	ab	aa	ab	ab	bb	ab	aa	aa	ab	ab	ab	bb	bb	ab	bb
Marker215118	Sme2.5_00940.1	136620	aa×bb	bb	ab	ab	ab	ab	ab	--	aa	ab	bb	bb	aa	--	aa	bb	ab	ab	--	ab	bb	ab	bb	aa	ab	aa	ab	bb	bb	ab	bb	aa	ab	aa	ab	ab	bb	ab	aa	aa	ab	ab	ab	bb	bb	ab	bb
Marker215119	Sme2.5_00940.1	136654	aa×bb	bb	ab	ab	ab	ab	ab	--	aa	ab	bb	bb	aa	--	aa	bb	ab	ab	--	ab	bb	ab	bb	aa	ab	aa	ab	bb	bb	ab	bb	aa	ab	aa	ab	ab	bb	ab	aa	aa	ab	ab	ab	bb	bb	ab	bb
Marker215120	Sme2.5_00940.1	136711	aa×bb	bb	ab	ab	ab	bb	ab	aa	aa	ab	bb	bb	aa	--	aa	bb	ab	ab	--	ab	bb	ab	bb	aa	ab	aa	ab	bb	bb	ab	bb	aa	ab	aa	ab	ab	bb	ab	aa	aa	bb	ab	ab	bb	bb	ab	bb
Marker216333	Sme2.5_00944.1	22265	aa×bb	ab	--	ab	ab	ab	bb	--	bb	bb	bb	bb	bb	aa	ab	ab	ab	aa	bb	ab	ab	ab	--	bb	bb	aa	ab	ab	aa	aa	ab	--	aa	aa	ab	aa	bb	ab	ab	bb	aa	ab	aa	bb	ab	bb	aa
Marker216404	Sme2.5_00944.1	34547	aa×bb	ab	aa	ab	ab	ab	bb	--	bb	bb	bb	bb	bb	aa	ab	ab	ab	aa	bb	ab	ab	ab	ab	bb	bb	aa	ab	ab	ab	aa	ab	--	aa	aa	ab	aa	bb	ab	ab	bb	aa	ab	aa	bb	ab	bb	aa
Marker216550	Sme2.5_00944.1	58365	aa×bb	ab	aa	ab	ab	ab	bb	aa	bb	bb	bb	bb	bb	aa	ab	ab	ab	aa	bb	ab	ab	ab	ab	bb	bb	aa	ab	ab	ab	aa	ab	ab	aa	aa	ab	aa	bb	ab	ab	bb	aa	ab	aa	bb	ab	bb	aa
Marker216553	Sme2.5_00944.1	58665	aa×bb	ab	aa	ab	ab	ab	bb	aa	bb	bb	bb	bb	bb	aa	ab	ab	ab	aa	bb	ab	ab	ab	ab	bb	bb	aa	ab	ab	ab	aa	ab	ab	aa	aa	ab	aa	bb	ab	ab	bb	aa	ab	aa	bb	ab	bb	aa
Marker216843	Sme2.5_00945.1	10421	aa×bb	ab	aa	ab	ab	ab	bb	aa	bb	bb	bb	ab	bb	aa	ab	ab	aa	aa	bb	ab	ab	ab	ab	bb	bb	ab	ab	ab	aa	ab	ab	ab	aa	aa	bb	aa	bb	ab	ab	ab	aa	ab	aa	bb	ab	bb	aa
Marker216889	Sme2.5_00945.1	17148	aa×bb	ab	aa	ab	ab	ab	bb	aa	bb	bb	bb	ab	bb	aa	ab	ab	aa	aa	bb	ab	ab	ab	ab	bb	bb	ab	ab	ab	aa	ab	ab	ab	aa	aa	bb	aa	bb	ab	ab	ab	aa	ab	aa	bb	ab	bb	aa
Marker217248	Sme2.5_00946.1	37741	aa×bb	bb	ab	aa	ab	bb	ab	--	aa	bb	ab	aa	bb	ab	aa	aa	ab	aa	bb	bb	aa	ab	ab	ab	ab	bb	ab	ab	bb	ab	aa	--	aa	aa	ab	aa	aa	aa	bb	bb	ab	aa	bb	aa	ab	ab	bb
Marker217256	Sme2.5_00946.1	39960	aa×bb	bb	ab	aa	ab	bb	ab	aa	aa	bb	ab	aa	bb	ab	aa	aa	ab	aa	bb	bb	ab	ab	ab	ab	ab	bb	ab	ab	bb	ab	aa	aa	aa	aa	ab	aa	aa	aa	bb	bb	ab	ab	bb	aa	ab	ab	bb
Marker217406	Sme2.5_00947.1	11520	aa×bb	ab	aa	ab	ab	ab	bb	aa	bb	ab	bb	ab	bb	aa	ab	ab	aa	aa	bb	ab	ab	ab	ab	bb	bb	ab	ab	ab	aa	ab	ab	ab	aa	aa	bb	aa	bb	ab	ab	ab	aa	ab	aa	bb	ab	bb	aa
Marker217412	Sme2.5_00947.1	12206	aa×bb	ab	aa	ab	ab	ab	bb	aa	bb	ab	bb	ab	bb	aa	ab	ab	aa	aa	bb	ab	ab	ab	ab	bb	bb	ab	ab	ab	aa	ab	ab	ab	aa	aa	bb	aa	bb	ab	ab	ab	aa	ab	aa	bb	ab	bb	aa
Marker217439	Sme2.5_00947.1	16001	aa×bb	ab	aa	ab	ab	ab	bb	aa	bb	ab	bb	ab	bb	aa	ab	ab	aa	aa	bb	ab	ab	ab	ab	bb	bb	ab	ab	ab	aa	ab	ab	ab	aa	aa	bb	aa	bb	ab	ab	ab	aa	ab	aa	bb	ab	bb	aa
Marker217440	Sme2.5_00947.1	16023	aa×bb	ab	aa	ab	ab	ab	bb	aa	bb	bb	bb	ab	bb	aa	ab	ab	aa	aa	bb	ab	ab	ab	ab	bb	bb	ab	ab	ab	aa	ab	ab	ab	aa	aa	bb	aa	bb	ab	ab	ab	aa	ab	aa	bb	ab	bb	aa
Marker217481	Sme2.5_00947.1	21008	aa×bb	ab	aa	ab	ab	ab	bb	aa	bb	bb	bb	ab	bb	aa	ab	ab	aa	aa	bb	ab	ab	ab	ab	bb	bb	ab	ab	ab	aa	ab	aa	aa	aa	aa	bb	aa	bb	ab	bb	ab	aa	ab	aa	bb	ab	bb	aa
Marker217551	Sme2.5_00947.1	27820	aa×bb	ab	aa	ab	ab	ab	bb	aa	bb	bb	bb	ab	bb	aa	ab	ab	aa	aa	bb	ab	ab	ab	ab	bb	bb	ab	ab	ab	aa	ab	ab	ab	aa	aa	bb	aa	bb	ab	ab	ab	aa	ab	aa	bb	ab	bb	aa
Marker217611	Sme2.5_00947.1	35242	aa×bb	ab	aa	ab	ab	ab	bb	aa	bb	bb	bb	ab	bb	aa	ab	ab	aa	aa	bb	ab	ab	ab	ab	bb	bb	ab	ab	ab	aa	ab	ab	ab	aa	aa	bb	aa	bb	ab	ab	ab	aa	ab	aa	bb	ab	bb	aa
Marker217941	Sme2.5_00947.1	70110	aa×bb	ab	aa	ab	ab	ab	bb	aa	bb	bb	bb	ab	bb	aa	ab	ab	aa	aa	bb	ab	ab	ab	ab	bb	bb	ab	ab	ab	aa	ab	ab	ab	aa	aa	bb	aa	bb	ab	ab	ab	aa	ab	aa	bb	ab	bb	aa
Marker218286	Sme2.5_00947.1	105870	aa×bb	ab	aa	ab	ab	ab	bb	aa	bb	bb	bb	ab	bb	aa	ab	ab	aa	aa	bb	ab	ab	ab	ab	bb	bb	ab	ab	ab	aa	ab	ab	ab	aa	aa	bb	aa	bb	ab	ab	ab	aa	ab	aa	bb	ab	bb	aa
Marker218384	Sme2.5_00948.1	84352	aa×bb	bb	bb	aa	ab	ab	aa	aa	bb	ab	ab	aa	aa	ab	bb	ab	aa	ab	aa	aa	ab	aa	aa	ab	ab	ab	ab	bb	ab	ab	bb	bb	aa	ab	bb	ab	ab	ab	ab	ab	bb	bb	ab	ab	ab	bb	ab
Marker218486	Sme2.5_00949.1	126301	aa×bb	aa	bb	ab	aa	aa	aa	bb	ab	bb	aa	bb	bb	bb	ab	aa	ab	ab	bb	aa	aa	ab	ab	ab	aa	bb	aa	bb	ab	aa	bb	ab	ab	bb	ab	aa	ab	aa	ab	bb	bb	aa	ab	ab	ab	ab	aa
Marker219232	Sme2.5_00955.1	99278	aa×bb	ab	ab	ab	aa	ab	bb	--	ab	bb	bb	bb	bb	aa	ab	ab	ab	aa	bb	aa	ab	ab	aa	bb	bb	ab	ab	ab	aa	aa	bb	bb	aa	aa	ab	aa	bb	ab	ab	bb	aa	ab	aa	bb	ab	bb	aa
Marker220737	Sme2.5_00962.1	31440	aa×bb	aa	ab	bb	bb	aa	bb	ab	aa	ab	ab	ab	bb	aa	bb	bb	--	bb	bb	ab	bb	aa	ab	bb	ab	bb	aa	ab	aa	ab	aa	ab	ab	--	ab	aa	bb	ab	bb	--	ab	bb	ab	bb	aa	--	aa
Marker220739	Sme2.5_00962.1	31752	aa×bb	aa	ab	bb	bb	aa	bb	ab	aa	ab	ab	ab	bb	aa	bb	bb	--	bb	bb	ab	bb	aa	ab	bb	ab	bb	aa	ab	aa	ab	aa	ab	ab	--	ab	aa	bb	ab	bb	--	ab	bb	ab	bb	aa	--	aa
Marker221269	Sme2.5_00966.1	6247	aa×bb	ab	ab	aa	ab	aa	aa	bb	bb	ab	ab	ab	bb	bb	ab	aa	bb	ab	aa	ab	aa	ab	aa	ab	bb	ab	ab	bb	aa	bb	ab	--	ab	ab	ab	bb	ab	ab	ab	ab	aa	ab	bb	ab	ab	ab	bb
Marker221274	Sme2.5_00966.1	12535	aa×bb	ab	ab	aa	ab	aa	aa	bb	bb	ab	ab	ab	bb	bb	ab	aa	bb	ab	--	ab	aa	ab	aa	ab	bb	ab	ab	bb	aa	bb	--	--	ab	ab	ab	bb	ab	ab	ab	ab	aa	ab	bb	ab	ab	ab	bb
Marker221466	Sme2.5_00966.1	74069	aa×bb	ab	ab	aa	ab	aa	aa	bb	bb	ab	ab	ab	bb	--	bb	aa	bb	ab	aa	ab	aa	ab	aa	ab	bb	ab	ab	bb	ab	bb	bb	--	ab	ab	ab	bb	ab	ab	ab	ab	aa	ab	bb	ab	ab	ab	bb
Marker221522	Sme2.5_00966.1	83884	aa×bb	ab	ab	aa	ab	aa	aa	bb	bb	ab	ab	ab	bb	ab	bb	aa	bb	ab	aa	ab	aa	ab	aa	ab	bb	ab	ab	bb	ab	bb	bb	--	ab	ab	ab	bb	ab	ab	ab	ab	aa	bb	bb	ab	ab	ab	bb
Marker221527	Sme2.5_00966.1	84305	aa×bb	ab	ab	aa	ab	aa	aa	bb	bb	ab	ab	ab	bb	ab	ab	aa	bb	ab	aa	ab	aa	ab	aa	ab	bb	ab	ab	bb	ab	bb	bb	--	ab	ab	ab	bb	ab	ab	ab	ab	aa	ab	bb	ab	ab	ab	bb
Marker222831	Sme2.5_00978.1	57069	aa×bb	aa	ab	ab	ab	aa	ab	--	bb	ab	ab	ab	ab	aa	aa	bb	aa	ab	aa	bb	bb	aa	ab	ab	aa	bb	ab	bb	aa	bb	aa	--	ab	ab	ab	bb	bb	bb	aa	aa	ab	bb	ab	ab	aa	ab	bb
Marker222882	Sme2.5_00979.1	10093	aa×bb	ab	aa	ab	ab	ab	bb	aa	bb	bb	bb	ab	bb	aa	ab	ab	aa	aa	bb	ab	ab	ab	ab	bb	bb	ab	ab	ab	aa	ab	ab	aa	aa	aa	bb	aa	bb	ab	ab	ab	aa	ab	aa	bb	ab	bb	aa
Marker222883	Sme2.5_00979.1	10109	aa×bb	ab	aa	ab	ab	ab	bb	aa	bb	bb	bb	ab	bb	aa	ab	ab	aa	aa	bb	ab	ab	ab	ab	bb	bb	ab	ab	ab	aa	ab	ab	aa	aa	aa	bb	aa	bb	ab	ab	ab	aa	ab	aa	bb	ab	bb	aa
Marker222889	Sme2.5_00979.1	13072	aa×bb	ab	aa	ab	ab	ab	bb	aa	bb	ab	bb	ab	bb	aa	ab	ab	aa	aa	bb	ab	ab	ab	ab	bb	bb	ab	ab	ab	aa	ab	ab	ab	aa	aa	bb	aa	bb	ab	ab	ab	aa	ab	aa	bb	ab	bb	aa
Marker222936	Sme2.5_00979.1	28475	aa×bb	ab	aa	ab	ab	ab	bb	aa	bb	bb	bb	ab	bb	aa	ab	ab	aa	aa	bb	ab	ab	ab	ab	bb	bb	ab	ab	ab	aa	ab	ab	ab	aa	aa	bb	aa	bb	ab	ab	ab	aa	ab	aa	bb	ab	bb	aa
Marker223057	Sme2.5_00979.1	61871	aa×bb	ab	aa	ab	ab	ab	bb	aa	bb	bb	bb	ab	bb	aa	ab	ab	aa	aa	bb	ab	ab	ab	ab	bb	bb	ab	ab	ab	aa	ab	ab	ab	aa	aa	bb	aa	bb	ab	ab	ab	aa	bb	aa	bb	ab	bb	aa
Marker223273	Sme2.5_00979.1	140152	aa×bb	ab	aa	ab	ab	ab	bb	aa	bb	bb	bb	ab	bb	aa	ab	ab	aa	aa	bb	ab	ab	ab	ab	bb	bb	ab	ab	ab	aa	ab	ab	ab	aa	aa	bb	aa	bb	ab	ab	ab	aa	ab	aa	bb	ab	bb	aa
Marker223885	Sme2.5_00984.1	72772	aa×bb	bb	ab	ab	ab	ab	aa	aa	ab	ab	bb	ab	aa	ab	bb	ab	ab	bb	bb	ab	ab	ab	ab	ab	bb	bb	bb	bb	bb	ab	ab	aa	bb	bb	ab	bb	ab	aa	aa	bb	ab	ab	ab	ab	ab	aa	ab
Marker224383	Sme2.5_00987.1	15184	aa×bb	aa	bb	ab	aa	aa	aa	bb	ab	bb	aa	bb	bb	bb	ab	aa	ab	ab	bb	aa	aa	ab	ab	ab	aa	bb	aa	bb	ab	aa	bb	aa	ab	bb	ab	aa	ab	aa	ab	bb	bb	aa	ab	ab	ab	ab	aa
Marker224485	Sme2.5_00987.1	47110	aa×bb	aa	bb	ab	aa	aa	aa	bb	bb	bb	aa	bb	bb	bb	ab	aa	ab	ab	ab	aa	aa	ab	ab	ab	aa	bb	aa	bb	aa	aa	bb	--	bb	bb	ab	aa	ab	aa	ab	ab	bb	aa	ab	aa	ab	ab	aa
Marker224486	Sme2.5_00987.1	47166	aa×bb	aa	bb	ab	aa	aa	aa	bb	bb	bb	aa	bb	bb	bb	ab	aa	ab	ab	ab	aa	aa	ab	ab	ab	aa	bb	aa	bb	aa	aa	bb	--	bb	bb	ab	aa	ab	aa	ab	ab	bb	aa	ab	ab	ab	ab	aa
Marker224488	Sme2.5_00987.1	47407	aa×bb	aa	bb	ab	aa	aa	aa	bb	bb	bb	aa	bb	bb	bb	ab	aa	ab	ab	ab	aa	aa	ab	ab	ab	aa	bb	aa	bb	aa	aa	bb	--	bb	bb	ab	aa	ab	aa	ab	ab	bb	aa	ab	aa	ab	ab	aa
Marker224489	Sme2.5_00987.1	47453	aa×bb	aa	bb	ab	aa	aa	aa	bb	bb	bb	aa	bb	bb	bb	ab	aa	ab	ab	ab	aa	aa	ab	ab	ab	aa	bb	aa	bb	aa	aa	bb	--	bb	bb	ab	aa	ab	aa	ab	ab	bb	aa	ab	aa	ab	ab	aa
Marker224490	Sme2.5_00987.1	47495	aa×bb	aa	bb	ab	aa	aa	aa	bb	bb	bb	aa	bb	bb	bb	ab	aa	ab	ab	ab	aa	aa	ab	ab	ab	aa	bb	aa	bb	aa	aa	bb	--	bb	bb	ab	aa	ab	aa	ab	ab	bb	aa	ab	aa	ab	ab	aa
Marker224500	Sme2.5_00987.1	48612	aa×bb	aa	bb	ab	aa	aa	aa	bb	bb	bb	aa	bb	bb	bb	ab	aa	ab	ab	ab	aa	aa	ab	ab	ab	aa	bb	aa	bb	ab	aa	bb	aa	ab	bb	ab	aa	ab	aa	ab	ab	bb	aa	ab	ab	ab	ab	aa
Marker224506	Sme2.5_00987.1	48992	aa×bb	aa	bb	ab	aa	aa	aa	bb	bb	bb	aa	bb	bb	bb	ab	aa	ab	ab	ab	aa	aa	ab	ab	ab	aa	bb	aa	bb	ab	aa	bb	aa	ab	bb	ab	aa	ab	aa	ab	ab	bb	aa	ab	ab	ab	ab	aa
Marker225129	Sme2.5_00991.1	101742	aa×bb	aa	bb	ab	aa	aa	aa	bb	ab	bb	aa	bb	bb	bb	ab	aa	ab	ab	bb	aa	aa	ab	ab	ab	aa	bb	aa	bb	ab	aa	bb	ab	ab	bb	ab	aa	ab	aa	ab	bb	bb	aa	ab	ab	ab	ab	aa
Marker225132	Sme2.5_00991.1	102047	aa×bb	aa	bb	ab	aa	aa	aa	bb	ab	bb	aa	bb	bb	bb	ab	aa	ab	ab	bb	aa	aa	ab	ab	ab	aa	bb	aa	bb	ab	aa	bb	ab	ab	bb	ab	aa	ab	aa	ab	bb	bb	aa	ab	ab	ab	ab	aa
Marker225133	Sme2.5_00991.1	102105	aa×bb	aa	bb	ab	aa	aa	aa	bb	ab	bb	aa	bb	bb	bb	ab	aa	ab	ab	bb	aa	aa	ab	ab	ab	aa	bb	aa	bb	ab	aa	bb	ab	ab	bb	ab	aa	ab	aa	ab	bb	bb	aa	ab	ab	ab	ab	aa
Marker225174	Sme2.5_00992.1	4373	aa×bb	ab	aa	ab	ab	ab	bb	aa	bb	bb	bb	ab	bb	aa	ab	ab	aa	aa	bb	ab	ab	ab	ab	bb	bb	ab	ab	ab	aa	ab	ab	ab	aa	aa	bb	aa	bb	ab	ab	ab	aa	ab	aa	bb	ab	bb	aa
Marker225256	Sme2.5_00992.1	24104	aa×bb	ab	aa	ab	ab	ab	bb	aa	bb	bb	bb	ab	bb	aa	ab	ab	aa	aa	bb	ab	ab	ab	ab	bb	bb	ab	ab	ab	aa	ab	ab	ab	aa	aa	bb	aa	bb	ab	ab	ab	aa	ab	aa	bb	ab	bb	aa
Marker225523	Sme2.5_00992.1	102320	aa×bb	ab	aa	ab	ab	ab	bb	aa	bb	ab	bb	ab	bb	aa	ab	ab	aa	aa	bb	ab	ab	ab	ab	bb	bb	ab	ab	ab	aa	ab	ab	bb	aa	aa	bb	aa	bb	ab	ab	ab	aa	ab	aa	bb	ab	bb	aa
Marker225534	Sme2.5_00992.1	104693	aa×bb	ab	aa	ab	ab	ab	bb	aa	bb	bb	bb	ab	bb	aa	ab	ab	aa	aa	bb	ab	ab	ab	ab	bb	bb	ab	ab	ab	aa	ab	ab	aa	aa	aa	bb	aa	bb	ab	ab	ab	aa	ab	aa	bb	ab	bb	aa
Marker225536	Sme2.5_00992.1	105040	aa×bb	ab	aa	ab	ab	ab	bb	aa	bb	bb	bb	ab	bb	aa	ab	ab	aa	aa	bb	ab	ab	ab	ab	bb	bb	ab	ab	ab	aa	ab	ab	aa	aa	aa	bb	aa	bb	ab	ab	ab	aa	ab	aa	bb	ab	bb	aa
Marker225549	Sme2.5_00992.1	107925	aa×bb	ab	aa	ab	ab	ab	bb	aa	bb	bb	bb	ab	bb	aa	ab	ab	aa	aa	bb	ab	ab	ab	ab	bb	bb	ab	ab	ab	aa	ab	ab	ab	aa	aa	bb	aa	bb	ab	ab	ab	aa	ab	aa	bb	ab	bb	aa
Marker225550	Sme2.5_00992.1	108053	aa×bb	ab	aa	ab	ab	ab	bb	aa	bb	bb	bb	ab	bb	aa	ab	ab	aa	aa	bb	ab	ab	ab	ab	bb	bb	ab	ab	ab	aa	ab	ab	ab	aa	aa	bb	aa	bb	ab	ab	ab	aa	ab	aa	bb	ab	bb	aa
Marker225598	Sme2.5_00992.1	125946	aa×bb	ab	aa	ab	ab	ab	bb	aa	bb	bb	bb	ab	bb	aa	ab	ab	aa	aa	bb	ab	ab	ab	ab	bb	bb	ab	ab	ab	aa	ab	ab	ab	aa	aa	bb	aa	bb	ab	ab	ab	aa	ab	aa	bb	ab	bb	aa
Marker225672	Sme2.5_00992.1	147203	aa×bb	ab	aa	ab	ab	ab	bb	aa	bb	bb	bb	ab	bb	aa	ab	ab	aa	aa	bb	ab	ab	ab	ab	bb	bb	bb	ab	ab	aa	ab	ab	--	aa	aa	bb	aa	bb	ab	ab	ab	aa	ab	aa	bb	ab	bb	aa
Marker225699	Sme2.5_00992.1	157120	aa×bb	ab	aa	ab	ab	ab	bb	aa	bb	bb	bb	ab	bb	aa	ab	ab	aa	aa	bb	ab	ab	ab	ab	bb	bb	ab	ab	ab	aa	ab	ab	ab	aa	aa	bb	aa	bb	ab	ab	ab	aa	ab	aa	bb	ab	bb	aa
Marker225770	Sme2.5_00992.1	180179	aa×bb	ab	aa	ab	ab	ab	bb	aa	bb	bb	bb	ab	bb	ab	ab	ab	aa	aa	bb	ab	ab	ab	ab	bb	bb	ab	ab	ab	aa	ab	ab	ab	aa	aa	bb	aa	bb	ab	ab	ab	aa	ab	aa	bb	ab	bb	aa
Marker225806	Sme2.5_00992.1	193018	aa×bb	ab	aa	ab	ab	ab	bb	aa	bb	ab	bb	ab	bb	aa	ab	ab	aa	aa	bb	ab	ab	ab	ab	bb	bb	ab	ab	ab	aa	ab	ab	aa	aa	aa	bb	aa	bb	ab	ab	ab	aa	ab	aa	bb	ab	bb	aa
Marker225826	Sme2.5_00992.1	203289	aa×bb	ab	aa	ab	ab	ab	bb	aa	bb	bb	bb	ab	bb	aa	ab	ab	aa	aa	bb	ab	ab	ab	ab	bb	bb	ab	ab	ab	aa	ab	ab	ab	aa	aa	bb	aa	bb	ab	ab	ab	aa	ab	aa	bb	ab	bb	aa
Marker225847	Sme2.5_00992.1	211712	aa×bb	ab	aa	ab	ab	ab	bb	aa	bb	bb	bb	ab	bb	aa	ab	ab	aa	aa	bb	ab	ab	ab	ab	bb	bb	ab	ab	ab	aa	ab	ab	ab	aa	aa	bb	aa	bb	ab	ab	ab	aa	bb	aa	bb	ab	bb	aa
Marker225869	Sme2.5_00992.1	218187	aa×bb	ab	aa	ab	ab	ab	bb	aa	bb	bb	bb	ab	bb	ab	ab	ab	aa	aa	bb	ab	ab	ab	ab	bb	bb	ab	ab	ab	aa	ab	ab	ab	aa	aa	bb	aa	bb	ab	ab	ab	aa	ab	aa	bb	ab	bb	aa
Marker225912	Sme2.5_00992.1	227765	aa×bb	ab	aa	ab	ab	ab	bb	aa	bb	bb	bb	ab	bb	aa	ab	ab	aa	aa	bb	ab	ab	ab	ab	bb	bb	ab	ab	ab	aa	ab	ab	ab	aa	aa	bb	aa	bb	ab	ab	ab	aa	ab	aa	bb	ab	bb	aa
Marker225917	Sme2.5_00992.1	229969	aa×bb	ab	aa	ab	ab	ab	bb	aa	bb	bb	bb	ab	bb	aa	ab	ab	aa	aa	bb	ab	ab	ab	ab	bb	bb	ab	ab	ab	aa	ab	ab	ab	aa	aa	bb	aa	bb	ab	ab	ab	aa	ab	aa	bb	ab	bb	aa
Marker226023	Sme2.5_00992.1	259439	aa×bb	ab	aa	ab	ab	ab	bb	aa	bb	ab	bb	ab	bb	aa	ab	ab	aa	aa	bb	ab	ab	ab	ab	bb	bb	ab	ab	ab	aa	ab	ab	ab	aa	aa	bb	aa	bb	ab	ab	ab	aa	ab	aa	bb	ab	bb	aa
Marker226799	Sme2.5_00996.1	497	aa×bb	ab	aa	ab	ab	ab	bb	aa	bb	bb	bb	ab	bb	aa	ab	ab	aa	aa	bb	ab	ab	ab	ab	bb	bb	ab	ab	ab	aa	ab	ab	aa	aa	aa	bb	aa	bb	ab	bb	ab	aa	ab	aa	bb	ab	bb	aa
Marker226846	Sme2.5_00996.1	6018	aa×bb	ab	aa	ab	ab	ab	bb	aa	bb	bb	bb	ab	bb	aa	ab	ab	aa	aa	bb	ab	ab	ab	ab	bb	bb	ab	ab	ab	aa	ab	ab	aa	aa	aa	bb	aa	bb	ab	ab	ab	aa	ab	aa	bb	ab	bb	aa
Marker226951	Sme2.5_00996.1	20096	aa×bb	ab	aa	ab	ab	ab	bb	aa	bb	bb	bb	ab	bb	aa	ab	ab	aa	aa	bb	ab	ab	ab	ab	bb	bb	ab	aa	ab	aa	ab	ab	aa	aa	aa	bb	aa	bb	aa	ab	ab	aa	ab	aa	bb	ab	bb	aa
Marker227057	Sme2.5_00996.1	40171	aa×bb	ab	aa	ab	ab	ab	bb	aa	bb	ab	bb	ab	bb	aa	ab	ab	aa	aa	bb	ab	ab	ab	ab	bb	bb	ab	ab	ab	aa	ab	ab	ab	aa	aa	bb	aa	bb	ab	ab	ab	aa	ab	aa	bb	ab	bb	aa
Marker227073	Sme2.5_00996.1	46979	aa×bb	ab	aa	ab	ab	ab	bb	aa	bb	bb	bb	ab	bb	aa	ab	ab	aa	aa	bb	ab	ab	ab	ab	bb	bb	ab	ab	ab	aa	ab	ab	ab	aa	aa	bb	aa	bb	ab	ab	ab	aa	ab	aa	bb	ab	bb	aa
Marker227162	Sme2.5_00996.1	75706	aa×bb	ab	aa	ab	ab	ab	bb	aa	bb	ab	bb	ab	bb	aa	ab	ab	aa	aa	bb	ab	ab	ab	ab	bb	bb	ab	ab	ab	aa	ab	ab	ab	aa	aa	bb	aa	bb	ab	ab	ab	aa	ab	aa	bb	ab	bb	aa
Marker227214	Sme2.5_00996.1	92180	aa×bb	ab	aa	ab	ab	ab	bb	aa	bb	bb	bb	ab	bb	aa	ab	ab	aa	aa	bb	ab	ab	ab	ab	bb	bb	ab	ab	ab	aa	ab	ab	bb	aa	aa	bb	aa	bb	ab	ab	ab	aa	ab	aa	bb	ab	bb	aa
Marker227222	Sme2.5_00996.1	94209	aa×bb	ab	aa	ab	ab	ab	bb	aa	bb	bb	bb	ab	bb	aa	ab	ab	aa	aa	bb	ab	ab	ab	ab	bb	bb	ab	ab	ab	aa	ab	ab	ab	aa	aa	bb	aa	bb	ab	ab	ab	aa	ab	aa	bb	ab	bb	aa
Marker227248	Sme2.5_00996.1	102330	aa×bb	ab	aa	ab	ab	ab	bb	aa	bb	ab	bb	ab	bb	aa	ab	ab	aa	aa	bb	ab	ab	ab	ab	bb	bb	ab	ab	ab	aa	ab	ab	ab	aa	aa	bb	aa	bb	ab	ab	ab	aa	ab	aa	bb	ab	bb	aa
Marker227259	Sme2.5_00996.1	104896	aa×bb	ab	aa	ab	ab	ab	bb	aa	bb	bb	bb	ab	bb	aa	ab	ab	aa	aa	bb	ab	ab	ab	ab	bb	bb	ab	ab	ab	aa	ab	ab	ab	aa	aa	bb	aa	bb	ab	ab	ab	aa	ab	aa	bb	ab	bb	aa
Marker227329	Sme2.5_00996.1	127656	aa×bb	ab	aa	ab	ab	ab	bb	aa	bb	ab	bb	ab	bb	aa	ab	ab	aa	aa	bb	ab	ab	ab	ab	bb	bb	ab	ab	ab	aa	ab	ab	ab	aa	aa	bb	aa	bb	ab	ab	ab	aa	ab	aa	bb	ab	bb	aa
Marker227336	Sme2.5_00996.1	130219	aa×bb	ab	aa	ab	ab	ab	bb	aa	bb	bb	bb	ab	bb	aa	ab	ab	aa	aa	bb	ab	ab	ab	ab	bb	bb	ab	ab	ab	aa	ab	ab	ab	aa	aa	bb	aa	bb	ab	ab	ab	aa	ab	aa	bb	ab	bb	aa
Marker227953	Sme2.5_00999.1	50106	aa×bb	ab	ab	bb	aa	ab	ab	bb	ab	ab	ab	aa	aa	bb	aa	ab	ab	aa	bb	aa	aa	ab	bb	ab	bb	ab	bb	aa	aa	ab	aa	aa	ab	ab	bb	bb	aa	bb	ab	aa	ab	ab	aa	aa	bb	ab	ab
Marker228185	Sme2.5_01000.1	62963	aa×bb	bb	ab	ab	ab	bb	ab	aa	ab	bb	bb	aa	bb	bb	ab	aa	aa	ab	aa	ab	bb	ab	ab	ab	aa	ab	bb	aa	ab	aa	bb	bb	bb	ab	ab	aa	aa	bb	ab	ab	ab	ab	ab	ab	ab	ab	aa
Marker228207	Sme2.5_01000.1	76575	aa×bb	bb	ab	ab	ab	bb	ab	aa	ab	ab	bb	aa	bb	bb	ab	aa	aa	ab	aa	ab	bb	ab	ab	ab	aa	ab	ab	aa	ab	aa	bb	bb	bb	ab	ab	aa	aa	bb	ab	ab	ab	ab	ab	ab	ab	ab	aa
Marker228256	Sme2.5_01000.1	105690	aa×bb	bb	ab	ab	ab	bb	ab	aa	ab	bb	bb	aa	bb	bb	ab	aa	aa	ab	aa	ab	bb	ab	ab	ab	aa	ab	ab	aa	ab	aa	bb	bb	bb	ab	ab	aa	aa	bb	ab	ab	ab	ab	ab	ab	ab	ab	aa
Marker228567	Sme2.5_01003.1	31786	aa×bb	ab	aa	ab	ab	ab	bb	aa	bb	bb	bb	ab	bb	aa	ab	ab	aa	aa	bb	ab	ab	ab	ab	bb	bb	ab	ab	ab	aa	ab	ab	ab	aa	aa	bb	aa	bb	ab	ab	ab	aa	ab	aa	bb	ab	bb	aa
Marker228691	Sme2.5_01003.1	44998	aa×bb	ab	aa	ab	ab	ab	bb	aa	bb	bb	bb	ab	bb	aa	ab	ab	aa	aa	bb	ab	ab	ab	ab	bb	bb	ab	ab	ab	aa	ab	ab	ab	aa	aa	bb	aa	bb	ab	ab	ab	aa	ab	aa	bb	ab	bb	aa
Marker228692	Sme2.5_01003.1	45060	aa×bb	ab	aa	ab	ab	ab	bb	aa	bb	bb	bb	ab	bb	aa	ab	ab	aa	aa	bb	ab	ab	ab	ab	bb	bb	ab	ab	ab	aa	ab	ab	ab	aa	aa	bb	aa	bb	ab	ab	ab	aa	ab	aa	bb	ab	bb	aa
Marker228746	Sme2.5_01003.1	51638	aa×bb	ab	aa	ab	ab	ab	bb	aa	bb	bb	bb	ab	bb	aa	ab	ab	aa	aa	bb	ab	ab	ab	ab	bb	bb	ab	ab	ab	aa	ab	bb	ab	aa	aa	bb	aa	bb	aa	ab	ab	aa	aa	aa	bb	ab	bb	aa
Marker228747	Sme2.5_01003.1	52032	aa×bb	ab	aa	ab	ab	ab	bb	aa	bb	bb	bb	ab	bb	aa	ab	ab	aa	aa	bb	ab	ab	ab	ab	bb	bb	ab	ab	ab	aa	ab	ab	aa	aa	aa	bb	aa	bb	ab	ab	ab	aa	ab	aa	bb	ab	bb	aa
Marker228955	Sme2.5_01005.1	31140	aa×bb	bb	bb	aa	bb	ab	aa	aa	bb	ab	ab	aa	--	ab	bb	ab	aa	ab	aa	aa	ab	aa	aa	ab	ab	ab	aa	bb	ab	ab	bb	bb	aa	ab	bb	ab	ab	ab	ab	ab	bb	bb	ab	ab	ab	bb	ab
Marker229513	Sme2.5_01009.1	32892	aa×bb	ab	bb	aa	aa	ab	ab	ab	ab	ab	ab	aa	ab	bb	aa	ab	ab	aa	bb	aa	ab	ab	bb	aa	aa	aa	ab	aa	aa	ab	aa	ab	ab	ab	aa	ab	ab	aa	ab	aa	ab	ab	aa	ab	bb	ab	ab
Marker229544	Sme2.5_01010.1	12471	aa×bb	bb	bb	aa	ab	ab	aa	aa	bb	ab	ab	aa	aa	ab	bb	ab	aa	ab	aa	aa	ab	aa	aa	ab	ab	ab	ab	bb	ab	ab	bb	bb	aa	ab	bb	ab	ab	ab	ab	ab	bb	bb	ab	ab	ab	bb	ab
Marker229551	Sme2.5_01010.1	25740	aa×bb	bb	bb	aa	ab	ab	aa	aa	bb	ab	ab	aa	aa	ab	bb	ab	aa	ab	aa	aa	ab	aa	aa	ab	ab	ab	ab	bb	ab	ab	bb	bb	aa	ab	bb	ab	ab	ab	ab	ab	bb	bb	ab	ab	ab	bb	ab
Marker229567	Sme2.5_01010.1	50671	aa×bb	bb	bb	aa	ab	ab	aa	aa	bb	ab	ab	aa	aa	ab	bb	ab	aa	ab	aa	aa	ab	aa	aa	ab	ab	ab	ab	bb	ab	ab	bb	bb	aa	ab	bb	ab	ab	ab	ab	ab	bb	bb	ab	ab	ab	bb	ab
Marker229607	Sme2.5_01010.1	97651	aa×bb	bb	bb	aa	ab	ab	aa	aa	bb	ab	ab	aa	aa	ab	bb	ab	aa	ab	aa	aa	ab	aa	aa	ab	ab	ab	ab	bb	ab	ab	bb	bb	aa	ab	bb	ab	ab	ab	ab	ab	bb	bb	ab	ab	ab	bb	ab
Marker229934	Sme2.5_01013.1	38385	aa×bb	aa	ab	ab	aa	ab	aa	bb	bb	ab	ab	aa	bb	bb	ab	aa	ab	aa	aa	aa	bb	ab	ab	ab	ab	bb	aa	aa	bb	bb	ab	bb	ab	aa	bb	ab	bb	bb	ab	bb	ab	ab	bb	aa	ab	ab	aa
Marker230409	Sme2.5_01018.1	15317	aa×bb	bb	bb	aa	ab	ab	aa	aa	bb	ab	ab	aa	aa	ab	bb	ab	aa	ab	aa	aa	ab	aa	aa	ab	ab	ab	ab	bb	ab	ab	bb	bb	aa	ab	bb	ab	ab	ab	ab	ab	bb	bb	ab	ab	ab	bb	ab
Marker230478	Sme2.5_01018.1	102528	aa×bb	bb	bb	aa	ab	ab	aa	aa	bb	ab	ab	aa	aa	ab	bb	ab	aa	ab	aa	aa	ab	aa	aa	ab	ab	ab	ab	bb	ab	ab	bb	bb	aa	ab	bb	ab	ab	ab	ab	ab	bb	bb	ab	ab	ab	bb	ab
Marker231206	Sme2.5_01022.1	90902	aa×bb	aa	aa	ab	ab	aa	ab	aa	bb	ab	bb	ab	bb	aa	bb	ab	ab	aa	bb	aa	aa	aa	bb	ab	ab	ab	ab	ab	bb	aa	bb	bb	bb	bb	ab	bb	ab	aa	ab	ab	bb	ab	ab	bb	aa	ab	aa
Marker231215	Sme2.5_01022.1	91898	aa×bb	aa	aa	ab	ab	aa	ab	ab	bb	ab	bb	ab	bb	aa	bb	ab	ab	aa	ab	aa	aa	aa	bb	ab	ab	ab	ab	ab	bb	ab	ab	bb	bb	bb	ab	bb	ab	aa	ab	ab	bb	ab	ab	bb	aa	ab	aa
Marker231217	Sme2.5_01022.1	92226	aa×bb	aa	aa	ab	ab	aa	ab	ab	bb	ab	bb	ab	bb	aa	bb	ab	ab	aa	ab	aa	aa	aa	bb	ab	ab	ab	ab	ab	bb	ab	ab	bb	bb	bb	ab	bb	ab	aa	ab	ab	bb	ab	ab	bb	aa	ab	aa
Marker231227	Sme2.5_01022.1	95778	aa×bb	aa	aa	ab	ab	aa	ab	ab	bb	ab	bb	bb	bb	aa	bb	ab	ab	aa	ab	aa	aa	aa	bb	ab	bb	ab	bb	ab	bb	ab	--	bb	bb	bb	ab	bb	bb	ab	ab	ab	bb	ab	ab	bb	aa	ab	aa
Marker231582	Sme2.5_01028.1	34985	aa×bb	ab	aa	ab	ab	ab	bb	aa	bb	bb	bb	ab	bb	aa	ab	ab	aa	aa	bb	ab	ab	ab	ab	bb	bb	ab	ab	ab	aa	ab	ab	ab	aa	aa	bb	aa	bb	ab	ab	ab	aa	ab	aa	bb	ab	bb	aa
Marker231629	Sme2.5_01029.1	2638	aa×bb	--	bb	ab	ab	ab	aa	bb	ab	--	ab	bb	--	--	ab	ab	bb	bb	bb	bb	aa	ab	bb	ab	--	bb	ab	aa	--	aa	bb	--	ab	bb	aa	bb	ab	--	--	--	ab	bb	bb	ab	bb	ab	ab
Marker231635	Sme2.5_01029.1	3945	aa×bb	aa	bb	ab	bb	ab	aa	bb	ab	bb	ab	bb	aa	ab	ab	ab	bb	bb	bb	bb	ab	ab	bb	ab	ab	bb	ab	ab	ab	aa	bb	bb	ab	bb	aa	bb	ab	ab	ab	ab	ab	bb	bb	ab	bb	ab	ab
Marker232743	Sme2.5_01038.1	98205	aa×bb	ab	aa	ab	ab	ab	bb	aa	bb	bb	bb	ab	bb	aa	ab	ab	aa	aa	bb	ab	ab	ab	ab	bb	bb	ab	ab	ab	aa	ab	ab	ab	aa	aa	bb	aa	bb	ab	ab	ab	aa	ab	aa	bb	ab	bb	aa
Marker234099	Sme2.5_01047.1	56418	aa×bb	ab	aa	ab	ab	ab	bb	aa	bb	bb	bb	ab	bb	aa	aa	ab	aa	aa	bb	ab	ab	ab	ab	bb	bb	ab	ab	ab	aa	ab	ab	aa	aa	aa	bb	aa	bb	ab	ab	ab	aa	ab	aa	bb	ab	bb	aa
Marker234184	Sme2.5_01047.1	87329	aa×bb	ab	aa	ab	ab	ab	bb	aa	bb	bb	bb	ab	bb	aa	ab	ab	aa	aa	bb	ab	ab	ab	ab	bb	bb	ab	ab	ab	aa	ab	ab	ab	aa	aa	bb	aa	bb	ab	ab	ab	aa	ab	aa	bb	ab	bb	aa
Marker234221	Sme2.5_01047.1	100322	aa×bb	ab	aa	ab	ab	ab	bb	aa	bb	ab	bb	ab	bb	aa	ab	ab	aa	aa	bb	ab	ab	ab	ab	bb	bb	ab	ab	ab	aa	ab	ab	ab	aa	aa	bb	aa	bb	ab	ab	ab	aa	ab	aa	bb	ab	bb	aa
Marker234222	Sme2.5_01047.1	101177	aa×bb	ab	aa	ab	ab	ab	bb	aa	bb	bb	bb	ab	bb	aa	ab	ab	aa	aa	bb	ab	ab	ab	ab	bb	bb	ab	ab	ab	aa	ab	ab	ab	aa	aa	bb	aa	bb	ab	ab	ab	aa	ab	aa	bb	ab	bb	aa
Marker234315	Sme2.5_01048.1	50655	aa×bb	bb	bb	aa	ab	ab	aa	aa	bb	ab	ab	aa	aa	ab	bb	ab	aa	ab	aa	aa	ab	aa	aa	ab	ab	ab	ab	bb	ab	ab	bb	bb	aa	ab	bb	ab	ab	ab	ab	ab	bb	bb	ab	ab	ab	bb	ab
Marker234316	Sme2.5_01048.1	50667	aa×bb	bb	bb	aa	ab	ab	aa	aa	bb	ab	ab	aa	aa	ab	bb	ab	aa	ab	aa	aa	ab	aa	aa	ab	ab	ab	ab	bb	ab	ab	bb	bb	aa	ab	bb	ab	ab	ab	ab	ab	bb	bb	ab	ab	ab	bb	ab
Marker234380	Sme2.5_01049.1	66881	aa×bb	aa	bb	ab	aa	aa	aa	bb	ab	ab	aa	bb	bb	bb	ab	aa	ab	ab	bb	aa	aa	ab	ab	ab	aa	bb	aa	bb	ab	aa	bb	aa	ab	bb	ab	aa	ab	aa	ab	bb	bb	aa	ab	ab	ab	ab	aa
Marker234468	Sme2.5_01050.1	41134	aa×bb	bb	bb	aa	ab	ab	aa	aa	bb	ab	ab	aa	aa	ab	bb	ab	aa	ab	aa	aa	ab	aa	aa	ab	ab	ab	ab	bb	ab	ab	bb	bb	aa	ab	bb	ab	ab	ab	ab	ab	bb	bb	ab	ab	ab	bb	ab
Marker234667	Sme2.5_01052.1	90951	aa×bb	bb	ab	ab	aa	ab	ab	ab	ab	ab	bb	ab	ab	bb	bb	aa	aa	ab	--	bb	bb	aa	ab	ab	aa	ab	bb	ab	bb	ab	ab	aa	ab	ab	aa	ab	aa	aa	ab	aa	ab	bb	ab	ab	aa	aa	ab
Marker234746	Sme2.5_01053.1	56018	aa×bb	aa	bb	ab	aa	aa	aa	bb	ab	bb	aa	bb	bb	bb	ab	aa	ab	ab	bb	aa	aa	ab	ab	ab	aa	bb	aa	bb	ab	aa	bb	ab	ab	bb	ab	aa	ab	aa	ab	bb	bb	aa	ab	ab	ab	ab	aa
Marker234753	Sme2.5_01053.1	69278	aa×bb	aa	bb	ab	aa	aa	aa	bb	ab	bb	aa	bb	bb	bb	ab	aa	ab	ab	bb	aa	aa	ab	ab	ab	aa	bb	aa	bb	ab	aa	bb	ab	ab	bb	ab	aa	ab	aa	ab	bb	bb	aa	ab	ab	ab	ab	aa
Marker235412	Sme2.5_01056.1	72178	aa×bb	aa	bb	ab	bb	ab	aa	bb	ab	--	ab	bb	aa	ab	ab	ab	bb	bb	bb	bb	ab	ab	bb	ab	ab	bb	--	ab	ab	aa	bb	--	ab	bb	aa	bb	ab	ab	ab	ab	ab	bb	bb	ab	bb	ab	ab
Marker235921	Sme2.5_01060.1	4910	aa×bb	aa	bb	ab	aa	aa	aa	bb	ab	bb	aa	bb	bb	bb	ab	aa	ab	ab	bb	aa	aa	ab	ab	ab	aa	bb	aa	bb	aa	aa	bb	ab	ab	bb	ab	aa	ab	aa	ab	bb	bb	aa	ab	ab	ab	ab	aa
Marker236429	Sme2.5_01066.1	66100	aa×bb	bb	ab	ab	aa	bb	ab	aa	bb	bb	bb	aa	bb	bb	ab	aa	aa	ab	aa	ab	bb	ab	ab	ab	aa	ab	bb	aa	ab	aa	bb	--	bb	ab	ab	aa	aa	bb	ab	ab	ab	ab	ab	ab	ab	ab	aa
Marker236753	Sme2.5_01069.1	53527	aa×bb	ab	bb	aa	aa	ab	ab	ab	ab	ab	ab	aa	ab	bb	aa	ab	ab	aa	bb	aa	ab	ab	bb	aa	aa	aa	ab	aa	aa	bb	aa	aa	aa	ab	aa	ab	ab	aa	ab	aa	ab	ab	aa	ab	bb	ab	ab
Marker237028	Sme2.5_01071.1	92089	aa×bb	ab	ab	aa	ab	ab	ab	bb	ab	ab	ab	bb	aa	aa	bb	aa	ab	ab	ab	bb	ab	bb	ab	ab	ab	ab	ab	ab	ab	ab	bb	bb	ab	aa	ab	ab	bb	aa	ab	bb	ab	ab	ab	ab	aa	ab	ab
Marker238151	Sme2.5_01075.1	87350	aa×bb	aa	bb	ab	aa	aa	aa	bb	ab	bb	aa	bb	bb	bb	ab	aa	ab	ab	bb	aa	aa	ab	ab	ab	aa	bb	aa	bb	ab	aa	bb	ab	ab	bb	ab	aa	ab	aa	ab	bb	bb	aa	ab	ab	ab	ab	aa
Marker238348	Sme2.5_01076.1	96853	aa×bb	ab	bb	aa	aa	ab	ab	ab	ab	ab	ab	aa	ab	bb	aa	ab	ab	aa	bb	aa	ab	ab	bb	aa	aa	aa	bb	aa	aa	ab	aa	ab	ab	ab	aa	ab	ab	aa	ab	aa	ab	ab	aa	ab	bb	ab	ab
Marker239661	Sme2.5_01084.1	11058	aa×bb	--	ab	aa	ab	bb	ab	aa	aa	bb	ab	aa	bb	ab	aa	aa	ab	aa	bb	bb	ab	ab	ab	ab	aa	bb	ab	ab	bb	ab	aa	--	aa	aa	ab	aa	aa	aa	bb	bb	ab	ab	bb	aa	aa	ab	bb
Marker239741	Sme2.5_01084.1	91963	aa×bb	bb	ab	aa	ab	bb	ab	aa	aa	bb	ab	aa	bb	ab	aa	aa	ab	aa	bb	bb	ab	ab	ab	ab	aa	bb	ab	ab	bb	ab	aa	aa	aa	aa	ab	aa	aa	aa	bb	bb	ab	ab	bb	aa	ab	ab	bb
Marker240392	Sme2.5_01087.1	35791	aa×bb	ab	ab	ab	aa	aa	bb	ab	aa	ab	bb	ab	bb	bb	ab	ab	ab	ab	bb	bb	ab	ab	ab	bb	ab	ab	bb	ab	aa	ab	aa	ab	aa	bb	bb	ab	ab	aa	bb	ab	ab	aa	ab	ab	bb	aa	aa
Marker240429	Sme2.5_01087.1	39957	aa×bb	ab	ab	ab	aa	aa	bb	ab	aa	ab	bb	ab	bb	bb	ab	ab	ab	ab	bb	bb	ab	ab	ab	bb	ab	ab	bb	ab	aa	ab	aa	ab	aa	bb	bb	ab	ab	aa	bb	ab	ab	aa	ab	ab	bb	aa	aa
Marker240445	Sme2.5_01087.1	41748	aa×bb	ab	ab	ab	aa	aa	bb	--	aa	ab	bb	bb	bb	bb	ab	ab	ab	ab	bb	bb	ab	ab	ab	bb	ab	ab	bb	ab	aa	ab	aa	--	aa	bb	bb	aa	ab	aa	bb	ab	ab	aa	ab	ab	bb	aa	aa
Marker240446	Sme2.5_01087.1	41832	aa×bb	ab	ab	ab	aa	aa	bb	--	aa	ab	bb	bb	bb	bb	ab	ab	ab	ab	bb	bb	ab	ab	ab	bb	ab	ab	bb	ab	aa	ab	aa	--	aa	bb	bb	aa	ab	aa	bb	ab	ab	aa	ab	ab	bb	aa	aa
Marker240563	Sme2.5_01087.1	51681	aa×bb	ab	ab	ab	aa	aa	bb	ab	aa	bb	bb	ab	bb	bb	ab	ab	ab	ab	bb	bb	ab	ab	ab	bb	ab	ab	bb	ab	aa	ab	aa	ab	aa	bb	bb	ab	ab	aa	bb	ab	ab	aa	ab	ab	bb	aa	aa
Marker240699	Sme2.5_01087.1	68961	aa×bb	ab	ab	ab	aa	aa	bb	--	aa	bb	bb	ab	bb	bb	ab	ab	ab	ab	bb	bb	ab	ab	ab	bb	ab	ab	bb	ab	aa	ab	aa	--	aa	bb	bb	ab	ab	aa	bb	ab	ab	aa	ab	ab	bb	aa	aa
Marker241233	Sme2.5_01089.1	31010	aa×bb	ab	aa	ab	ab	ab	bb	aa	bb	bb	bb	ab	bb	aa	ab	ab	aa	aa	bb	ab	ab	ab	ab	bb	bb	ab	ab	ab	aa	ab	bb	ab	aa	aa	bb	aa	bb	ab	ab	ab	aa	ab	aa	bb	ab	bb	aa
Marker241314	Sme2.5_01089.1	42900	aa×bb	ab	aa	ab	ab	ab	bb	aa	bb	bb	bb	ab	bb	aa	ab	ab	aa	aa	bb	ab	ab	ab	ab	bb	bb	ab	ab	ab	aa	ab	ab	--	aa	aa	bb	aa	bb	ab	ab	ab	aa	ab	aa	bb	ab	bb	aa
Marker241346	Sme2.5_01089.1	55157	aa×bb	ab	aa	ab	ab	ab	bb	aa	bb	bb	bb	ab	bb	aa	ab	ab	aa	aa	bb	ab	ab	ab	ab	bb	bb	ab	ab	ab	aa	ab	bb	ab	aa	aa	bb	aa	bb	ab	ab	ab	aa	ab	aa	bb	ab	bb	aa
Marker241443	Sme2.5_01089.1	86357	aa×bb	ab	aa	ab	ab	ab	bb	aa	bb	bb	bb	ab	bb	aa	ab	ab	aa	aa	bb	ab	ab	ab	ab	bb	bb	ab	ab	ab	aa	ab	ab	bb	aa	aa	bb	aa	bb	ab	ab	ab	aa	ab	aa	bb	ab	bb	aa
Marker241631	Sme2.5_01089.1	142646	aa×bb	ab	aa	ab	ab	ab	bb	aa	bb	bb	bb	ab	bb	aa	ab	ab	aa	aa	bb	ab	ab	ab	ab	bb	bb	ab	ab	ab	aa	ab	ab	aa	aa	aa	bb	aa	bb	ab	ab	ab	aa	ab	aa	bb	ab	bb	aa
Marker241663	Sme2.5_01089.1	146297	aa×bb	ab	aa	ab	ab	ab	bb	aa	bb	bb	bb	ab	bb	aa	ab	ab	aa	aa	bb	ab	ab	ab	ab	bb	bb	ab	ab	ab	aa	ab	ab	ab	aa	aa	bb	aa	bb	ab	ab	ab	aa	ab	aa	bb	ab	bb	aa
Marker241731	Sme2.5_01090.1	23653	aa×bb	ab	ab	aa	aa	aa	bb	ab	aa	bb	ab	ab	bb	bb	ab	ab	ab	ab	bb	bb	aa	bb	ab	bb	ab	ab	bb	ab	aa	ab	ab	ab	aa	bb	bb	aa	ab	aa	bb	ab	ab	aa	ab	ab	bb	aa	aa
Marker241849	Sme2.5_01090.1	95020	aa×bb	ab	ab	aa	ab	aa	ab	bb	ab	ab	ab	ab	bb	ab	ab	aa	bb	bb	ab	ab	aa	ab	aa	ab	bb	ab	ab	bb	aa	bb	ab	ab	ab	ab	ab	bb	ab	ab	ab	ab	aa	ab	bb	ab	ab	ab	bb
Marker242984	Sme2.5_01092.1	3859	aa×bb	ab	aa	ab	ab	ab	bb	aa	bb	bb	bb	ab	bb	aa	ab	ab	aa	aa	bb	ab	ab	ab	ab	bb	bb	ab	ab	ab	aa	ab	ab	ab	aa	aa	bb	aa	bb	ab	bb	ab	aa	ab	aa	bb	ab	bb	aa
Marker243004	Sme2.5_01092.1	14110	aa×bb	ab	aa	ab	ab	ab	bb	aa	bb	bb	bb	ab	bb	aa	ab	ab	aa	aa	bb	ab	ab	ab	ab	bb	bb	ab	ab	ab	aa	ab	ab	aa	aa	aa	bb	aa	bb	ab	ab	ab	aa	ab	aa	bb	ab	bb	aa
Marker243006	Sme2.5_01092.1	14435	aa×bb	ab	aa	ab	ab	ab	bb	aa	bb	bb	bb	ab	bb	aa	ab	ab	aa	aa	bb	ab	ab	ab	ab	bb	bb	ab	ab	ab	aa	ab	ab	aa	aa	aa	bb	aa	bb	ab	ab	ab	aa	ab	aa	bb	ab	bb	aa
Marker243033	Sme2.5_01092.1	21688	aa×bb	ab	aa	ab	ab	ab	bb	aa	bb	bb	bb	ab	bb	aa	ab	ab	aa	aa	bb	ab	ab	ab	ab	bb	bb	ab	ab	ab	aa	ab	ab	ab	aa	aa	bb	aa	bb	ab	ab	ab	aa	ab	aa	bb	ab	bb	aa
Marker244677	Sme2.5_01098.1	63567	aa×bb	bb	ab	ab	ab	ab	aa	aa	ab	bb	bb	ab	--	ab	bb	ab	ab	bb	bb	ab	ab	aa	bb	ab	bb	bb	bb	bb	bb	ab	ab	aa	bb	bb	ab	bb	ab	aa	aa	bb	ab	ab	ab	ab	ab	aa	ab
Marker244687	Sme2.5_01098.1	75603	aa×bb	bb	ab	ab	ab	ab	aa	aa	ab	bb	bb	ab	--	ab	bb	ab	ab	bb	bb	ab	ab	aa	bb	ab	bb	bb	bb	bb	bb	ab	ab	--	bb	bb	ab	bb	ab	aa	aa	bb	ab	ab	ab	ab	ab	aa	ab
Marker245059	Sme2.5_01101.1	6230	aa×bb	bb	bb	aa	ab	ab	aa	aa	bb	ab	ab	aa	aa	ab	bb	ab	aa	ab	aa	aa	ab	aa	aa	ab	ab	ab	ab	bb	ab	ab	bb	bb	aa	ab	bb	ab	ab	ab	ab	ab	bb	bb	ab	ab	ab	bb	ab
Marker245087	Sme2.5_01101.1	14822	aa×bb	bb	bb	aa	ab	ab	aa	aa	bb	ab	ab	aa	aa	ab	bb	ab	aa	ab	aa	aa	ab	aa	aa	ab	ab	ab	ab	bb	ab	ab	bb	bb	aa	ab	bb	ab	ab	ab	ab	ab	bb	bb	ab	ab	ab	bb	ab
Marker245139	Sme2.5_01101.1	36950	aa×bb	bb	bb	aa	ab	ab	aa	--	bb	ab	ab	aa	aa	ab	bb	ab	aa	ab	aa	aa	ab	aa	aa	ab	ab	ab	ab	bb	ab	ab	bb	--	aa	ab	bb	aa	ab	--	ab	ab	bb	bb	ab	ab	ab	bb	ab
Marker245804	Sme2.5_01104.1	41749	aa×bb	aa	bb	ab	aa	aa	aa	bb	ab	bb	aa	bb	ab	bb	ab	aa	ab	ab	bb	aa	aa	ab	ab	bb	aa	bb	aa	bb	aa	aa	bb	ab	ab	bb	ab	aa	ab	aa	ab	bb	bb	aa	ab	ab	ab	ab	aa
Marker246185	Sme2.5_01107.1	6698	aa×bb	ab	aa	ab	ab	ab	bb	aa	bb	bb	bb	ab	bb	aa	ab	ab	aa	aa	bb	ab	ab	ab	ab	bb	bb	ab	ab	ab	aa	ab	ab	bb	aa	aa	bb	aa	bb	ab	ab	ab	aa	ab	aa	bb	ab	bb	aa
Marker246254	Sme2.5_01107.1	20866	aa×bb	ab	aa	ab	ab	ab	bb	aa	bb	bb	bb	ab	bb	aa	ab	ab	aa	aa	bb	ab	ab	ab	ab	bb	bb	ab	ab	ab	aa	ab	ab	ab	aa	aa	bb	aa	bb	ab	ab	ab	aa	ab	aa	bb	ab	bb	aa
Marker246258	Sme2.5_01107.1	21825	aa×bb	ab	aa	ab	ab	ab	bb	aa	bb	bb	bb	ab	bb	aa	ab	ab	aa	aa	bb	ab	ab	ab	ab	bb	bb	bb	bb	ab	aa	ab	ab	--	aa	aa	bb	aa	bb	ab	ab	ab	aa	ab	aa	bb	ab	bb	aa
Marker246318	Sme2.5_01107.1	48453	aa×bb	ab	aa	ab	ab	ab	bb	aa	bb	bb	bb	ab	bb	aa	ab	ab	aa	aa	bb	ab	ab	ab	ab	bb	bb	ab	ab	ab	aa	ab	ab	ab	aa	aa	bb	aa	bb	ab	ab	ab	aa	ab	aa	bb	ab	bb	aa
Marker246365	Sme2.5_01107.1	62967	aa×bb	ab	aa	ab	aa	ab	bb	--	bb	bb	bb	ab	bb	aa	ab	ab	aa	aa	bb	ab	ab	ab	ab	bb	bb	ab	ab	ab	aa	ab	ab	--	aa	aa	bb	aa	bb	ab	bb	ab	aa	ab	aa	bb	ab	bb	aa
Marker246414	Sme2.5_01107.1	75197	aa×bb	ab	aa	ab	ab	ab	bb	aa	bb	bb	bb	ab	bb	aa	ab	ab	aa	aa	bb	ab	ab	ab	ab	bb	bb	ab	ab	ab	aa	ab	ab	aa	aa	aa	bb	aa	bb	ab	ab	ab	aa	ab	aa	bb	ab	bb	aa
Marker246436	Sme2.5_01107.1	80785	aa×bb	ab	aa	ab	ab	ab	bb	aa	bb	bb	bb	ab	bb	aa	ab	ab	aa	aa	bb	ab	ab	ab	ab	bb	bb	ab	ab	ab	aa	ab	ab	bb	aa	aa	bb	aa	bb	ab	bb	ab	aa	ab	aa	bb	ab	bb	aa
Marker246437	Sme2.5_01107.1	80805	aa×bb	ab	aa	ab	ab	ab	bb	aa	bb	bb	bb	ab	bb	aa	ab	ab	aa	aa	bb	ab	ab	ab	ab	bb	bb	ab	ab	ab	aa	ab	ab	bb	aa	aa	bb	aa	bb	ab	bb	ab	aa	ab	aa	bb	ab	bb	aa
Marker246439	Sme2.5_01107.1	81087	aa×bb	ab	aa	ab	ab	ab	bb	aa	bb	bb	bb	ab	bb	aa	ab	ab	aa	aa	bb	ab	ab	ab	ab	bb	bb	ab	ab	ab	aa	ab	ab	bb	aa	aa	bb	aa	bb	ab	bb	ab	aa	ab	aa	bb	ab	bb	aa
Marker246736	Sme2.5_01110.1	94366	aa×bb	bb	bb	aa	ab	bb	aa	aa	bb	ab	ab	aa	aa	ab	bb	ab	aa	ab	aa	aa	ab	aa	ab	ab	ab	ab	ab	bb	ab	aa	bb	bb	aa	ab	bb	ab	ab	ab	ab	ab	bb	bb	ab	ab	ab	bb	ab
Marker246737	Sme2.5_01110.1	94424	aa×bb	bb	bb	aa	ab	bb	aa	aa	bb	ab	ab	aa	aa	ab	bb	ab	aa	ab	aa	aa	ab	aa	ab	ab	ab	ab	ab	bb	ab	aa	bb	bb	aa	ab	bb	ab	ab	ab	ab	ab	bb	bb	ab	ab	ab	bb	ab
Marker248022	Sme2.5_01124.1	13713	aa×bb	ab	aa	ab	ab	ab	bb	aa	bb	bb	bb	ab	bb	aa	ab	ab	aa	aa	bb	ab	ab	ab	ab	bb	bb	ab	ab	ab	aa	ab	ab	aa	aa	aa	bb	aa	bb	ab	ab	ab	aa	ab	aa	bb	ab	bb	aa
Marker248302	Sme2.5_01126.1	20890	aa×bb	bb	bb	aa	ab	ab	aa	aa	bb	ab	ab	aa	aa	ab	bb	ab	aa	ab	aa	aa	ab	aa	aa	ab	ab	ab	ab	bb	ab	ab	bb	bb	aa	ab	bb	ab	ab	ab	aa	ab	bb	bb	ab	ab	ab	bb	ab
Marker248322	Sme2.5_01126.1	49579	aa×bb	bb	bb	aa	ab	ab	aa	aa	bb	ab	ab	aa	aa	ab	bb	ab	aa	ab	aa	aa	ab	aa	aa	ab	ab	ab	ab	bb	ab	ab	bb	bb	aa	ab	bb	ab	ab	ab	ab	ab	bb	bb	ab	ab	ab	bb	ab
Marker248459	Sme2.5_01128.1	12681	aa×bb	bb	ab	ab	ab	bb	ab	aa	ab	bb	bb	aa	bb	bb	ab	aa	aa	ab	aa	ab	bb	ab	ab	ab	aa	ab	ab	aa	ab	ab	bb	bb	bb	ab	ab	aa	aa	bb	ab	ab	ab	ab	ab	ab	ab	ab	aa
Marker248549	Sme2.5_01128.1	74030	aa×bb	bb	ab	ab	ab	bb	ab	aa	ab	bb	bb	aa	bb	bb	ab	aa	aa	ab	aa	ab	bb	ab	ab	ab	aa	ab	ab	aa	ab	ab	bb	bb	bb	ab	ab	aa	aa	bb	ab	ab	ab	ab	ab	ab	ab	ab	aa
Marker248903	Sme2.5_01130.1	21373	aa×bb	aa	ab	aa	aa	ab	ab	--	aa	aa	ab	aa	ab	bb	aa	ab	aa	aa	ab	aa	ab	ab	bb	aa	ab	aa	aa	ab	aa	ab	--	ab	ab	ab	aa	ab	ab	ab	aa	aa	ab	ab	ab	ab	ab	ab	aa
Marker248917	Sme2.5_01130.1	24513	aa×bb	aa	ab	aa	aa	ab	ab	--	aa	aa	ab	aa	--	bb	aa	ab	ab	aa	--	aa	ab	ab	bb	aa	ab	aa	aa	ab	aa	ab	aa	--	ab	ab	aa	ab	ab	ab	aa	aa	ab	ab	ab	ab	ab	ab	aa
Marker249143	Sme2.5_01131.1	65595	aa×bb	bb	bb	aa	ab	ab	aa	aa	bb	ab	ab	aa	aa	ab	bb	ab	aa	ab	aa	aa	ab	aa	aa	ab	ab	ab	ab	bb	ab	ab	bb	--	aa	ab	bb	ab	ab	ab	ab	ab	bb	bb	ab	ab	ab	bb	ab
Marker249144	Sme2.5_01131.1	67321	aa×bb	bb	bb	aa	ab	ab	aa	aa	bb	ab	ab	aa	aa	ab	bb	ab	aa	ab	aa	aa	ab	aa	aa	ab	ab	ab	ab	bb	ab	ab	bb	bb	aa	ab	bb	ab	ab	ab	ab	ab	bb	bb	ab	ab	ab	bb	ab
Marker249208	Sme2.5_01132.1	17849	aa×bb	bb	bb	aa	ab	ab	aa	aa	bb	ab	ab	aa	aa	ab	bb	ab	aa	ab	aa	aa	ab	aa	aa	ab	ab	ab	ab	bb	ab	ab	bb	bb	aa	ab	bb	ab	ab	ab	ab	ab	bb	bb	ab	ab	ab	bb	ab
Marker249222	Sme2.5_01132.1	23357	aa×bb	bb	bb	aa	ab	ab	aa	aa	bb	ab	ab	aa	aa	ab	bb	ab	aa	ab	aa	aa	ab	aa	aa	ab	ab	ab	ab	bb	ab	ab	bb	bb	aa	ab	bb	ab	ab	ab	ab	ab	bb	bb	ab	ab	ab	bb	aa
Marker249514	Sme2.5_01133.1	71338	aa×bb	bb	bb	aa	--	bb	aa	aa	bb	ab	ab	aa	--	ab	bb	ab	aa	ab	aa	aa	ab	aa	ab	ab	ab	ab	ab	bb	ab	aa	bb	--	aa	ab	bb	ab	ab	ab	ab	ab	bb	bb	ab	ab	ab	bb	ab
Marker249758	Sme2.5_01136.1	77059	aa×bb	aa	bb	ab	aa	aa	aa	bb	ab	bb	aa	bb	bb	bb	ab	aa	ab	ab	bb	aa	aa	ab	ab	ab	aa	bb	aa	bb	ab	aa	bb	ab	ab	bb	ab	aa	ab	aa	ab	bb	bb	aa	ab	ab	ab	ab	aa
Marker250299	Sme2.5_01139.1	116604	aa×bb	aa	ab	ab	ab	ab	ab	bb	ab	ab	bb	ab	bb	bb	aa	ab	ab	bb	ab	ab	ab	ab	ab	ab	aa	ab	ab	aa	ab	ab	ab	bb	bb	ab	bb	aa	bb	bb	ab	ab	ab	ab	bb	ab	aa	aa	ab
Marker250339	Sme2.5_01139.1	120739	aa×bb	aa	ab	ab	ab	ab	ab	bb	ab	ab	bb	ab	bb	bb	aa	ab	ab	bb	ab	ab	ab	ab	ab	ab	aa	ab	ab	aa	ab	ab	ab	bb	bb	ab	bb	aa	bb	bb	ab	ab	ab	ab	bb	ab	aa	aa	ab
Marker250424	Sme2.5_01140.1	9441	aa×bb	aa	bb	ab	aa	aa	aa	bb	ab	bb	aa	bb	bb	bb	ab	aa	ab	ab	bb	aa	aa	ab	ab	ab	aa	bb	aa	bb	ab	aa	bb	ab	ab	bb	ab	aa	ab	aa	ab	bb	bb	aa	ab	ab	ab	ab	aa
Marker250427	Sme2.5_01140.1	9765	aa×bb	aa	bb	ab	aa	aa	aa	bb	ab	bb	aa	bb	bb	bb	ab	aa	ab	ab	bb	aa	aa	ab	ab	ab	aa	bb	aa	bb	ab	aa	bb	ab	ab	bb	ab	aa	ab	aa	ab	bb	bb	aa	ab	ab	ab	ab	aa
Marker250474	Sme2.5_01140.1	14698	aa×bb	aa	bb	ab	aa	aa	aa	bb	ab	bb	aa	bb	bb	bb	ab	aa	ab	ab	bb	aa	aa	ab	ab	ab	aa	bb	aa	bb	ab	aa	bb	--	bb	bb	--	aa	ab	aa	ab	bb	bb	aa	ab	ab	ab	ab	aa
Marker250489	Sme2.5_01140.1	15971	aa×bb	aa	bb	ab	aa	aa	aa	bb	ab	bb	aa	bb	bb	bb	ab	aa	ab	ab	bb	aa	aa	ab	ab	ab	aa	bb	aa	bb	ab	aa	bb	ab	ab	bb	ab	aa	ab	aa	ab	bb	bb	aa	ab	ab	ab	ab	aa
Marker250494	Sme2.5_01140.1	16315	aa×bb	aa	bb	ab	aa	aa	aa	bb	ab	bb	aa	bb	bb	bb	ab	aa	ab	ab	bb	aa	aa	ab	ab	ab	aa	bb	aa	bb	ab	aa	bb	ab	ab	bb	ab	aa	ab	aa	ab	bb	bb	aa	ab	ab	ab	ab	aa
Marker250575	Sme2.5_01140.1	25011	aa×bb	aa	bb	ab	aa	aa	aa	bb	ab	bb	aa	bb	bb	bb	ab	aa	ab	ab	bb	aa	aa	ab	ab	ab	aa	bb	aa	bb	aa	aa	bb	bb	ab	bb	ab	aa	ab	aa	ab	bb	bb	aa	ab	ab	ab	ab	aa
Marker250576	Sme2.5_01140.1	25046	aa×bb	aa	bb	ab	aa	aa	aa	bb	ab	bb	aa	bb	bb	bb	ab	aa	ab	ab	bb	aa	aa	ab	ab	ab	aa	bb	aa	bb	aa	aa	bb	bb	ab	bb	ab	aa	ab	aa	ab	bb	bb	aa	ab	ab	ab	ab	aa
Marker250577	Sme2.5_01140.1	25369	aa×bb	aa	bb	ab	aa	aa	aa	bb	ab	bb	aa	bb	bb	bb	ab	aa	ab	ab	bb	aa	aa	ab	ab	ab	aa	bb	aa	bb	aa	aa	bb	bb	ab	bb	ab	aa	ab	aa	ab	bb	bb	aa	ab	ab	ab	ab	aa
Marker250578	Sme2.5_01140.1	25394	aa×bb	aa	bb	ab	aa	aa	aa	bb	ab	bb	aa	bb	bb	bb	ab	aa	ab	ab	bb	aa	aa	ab	ab	ab	aa	bb	aa	bb	aa	aa	bb	bb	ab	bb	ab	aa	ab	aa	ab	bb	bb	aa	ab	ab	ab	ab	aa
Marker250599	Sme2.5_01140.1	28370	aa×bb	aa	bb	ab	aa	aa	aa	bb	ab	bb	aa	bb	bb	bb	ab	aa	ab	ab	bb	aa	aa	ab	ab	ab	aa	bb	aa	bb	ab	aa	bb	bb	bb	bb	ab	aa	ab	aa	ab	bb	bb	aa	ab	ab	ab	ab	aa
Marker250779	Sme2.5_01140.1	47021	aa×bb	aa	bb	ab	aa	aa	aa	bb	ab	bb	aa	bb	bb	bb	ab	aa	ab	ab	bb	aa	aa	ab	ab	ab	aa	bb	aa	bb	ab	aa	bb	ab	ab	bb	ab	aa	ab	aa	ab	bb	bb	aa	ab	ab	ab	ab	aa
Marker250781	Sme2.5_01140.1	47335	aa×bb	aa	bb	ab	aa	aa	aa	bb	ab	bb	aa	bb	bb	bb	ab	aa	ab	ab	bb	aa	aa	ab	ab	ab	aa	bb	aa	bb	ab	aa	bb	ab	ab	bb	ab	aa	ab	aa	ab	bb	bb	aa	ab	ab	ab	ab	aa
Marker250795	Sme2.5_01140.1	49333	aa×bb	aa	bb	ab	aa	aa	aa	bb	ab	bb	aa	bb	bb	bb	ab	aa	ab	ab	bb	aa	aa	ab	ab	ab	aa	bb	aa	bb	ab	aa	bb	ab	ab	bb	ab	aa	ab	aa	ab	bb	bb	aa	ab	ab	ab	ab	aa
Marker250796	Sme2.5_01140.1	49404	aa×bb	aa	bb	ab	aa	aa	aa	bb	ab	bb	aa	bb	bb	bb	ab	aa	ab	ab	bb	aa	aa	ab	ab	ab	aa	bb	aa	bb	ab	aa	bb	ab	ab	bb	ab	aa	ab	aa	ab	bb	bb	aa	ab	ab	ab	ab	aa
Marker250810	Sme2.5_01140.1	55516	aa×bb	aa	bb	ab	aa	aa	aa	bb	ab	bb	aa	bb	bb	bb	ab	aa	ab	ab	bb	aa	aa	ab	ab	ab	aa	bb	aa	bb	bb	aa	bb	--	ab	bb	ab	aa	bb	aa	ab	bb	bb	aa	bb	ab	ab	ab	aa
Marker250835	Sme2.5_01140.1	62910	aa×bb	aa	bb	ab	aa	aa	aa	bb	ab	ab	aa	bb	bb	bb	ab	aa	ab	ab	bb	aa	aa	ab	ab	ab	aa	bb	aa	bb	bb	aa	bb	--	ab	bb	ab	aa	ab	aa	ab	bb	bb	aa	ab	ab	ab	ab	aa
Marker250836	Sme2.5_01140.1	62980	aa×bb	aa	bb	ab	aa	aa	aa	bb	ab	ab	aa	bb	bb	bb	ab	aa	ab	ab	bb	aa	aa	ab	ab	ab	aa	bb	aa	bb	bb	aa	bb	--	ab	bb	ab	aa	bb	aa	ab	bb	bb	aa	ab	ab	ab	ab	aa
Marker250842	Sme2.5_01140.1	63348	aa×bb	aa	bb	ab	aa	aa	aa	bb	ab	ab	aa	bb	bb	bb	ab	aa	ab	ab	bb	aa	aa	ab	ab	ab	aa	bb	aa	bb	bb	aa	bb	--	ab	bb	ab	aa	bb	aa	ab	bb	bb	aa	ab	ab	ab	ab	aa
Marker250848	Sme2.5_01140.1	63992	aa×bb	aa	bb	ab	aa	aa	aa	bb	ab	bb	aa	bb	bb	bb	ab	aa	ab	ab	bb	aa	aa	ab	ab	ab	aa	bb	aa	bb	ab	aa	bb	ab	ab	bb	ab	aa	ab	aa	ab	bb	bb	aa	ab	ab	ab	ab	aa
Marker250875	Sme2.5_01140.1	67683	aa×bb	aa	bb	ab	aa	aa	aa	bb	ab	bb	aa	bb	bb	bb	ab	aa	ab	ab	bb	aa	aa	ab	ab	ab	aa	bb	aa	bb	ab	aa	bb	bb	ab	bb	aa	aa	ab	aa	ab	bb	bb	aa	ab	ab	ab	ab	aa
Marker250876	Sme2.5_01140.1	67708	aa×bb	aa	bb	ab	aa	aa	aa	bb	ab	bb	aa	bb	bb	bb	ab	aa	ab	ab	bb	aa	aa	ab	ab	ab	aa	bb	aa	bb	ab	aa	bb	aa	ab	bb	aa	aa	ab	aa	ab	bb	bb	aa	ab	ab	ab	ab	aa
Marker250877	Sme2.5_01140.1	67719	aa×bb	aa	bb	ab	aa	aa	aa	bb	ab	bb	aa	bb	bb	bb	ab	aa	ab	ab	bb	aa	aa	ab	ab	ab	aa	bb	aa	bb	ab	aa	bb	aa	ab	bb	aa	aa	ab	aa	ab	bb	bb	aa	ab	ab	ab	ab	aa
Marker250885	Sme2.5_01140.1	68000	aa×bb	aa	bb	ab	aa	aa	aa	bb	ab	bb	aa	bb	bb	bb	ab	aa	ab	ab	bb	aa	aa	ab	ab	ab	aa	bb	aa	bb	ab	aa	bb	aa	ab	bb	aa	aa	ab	aa	ab	bb	bb	aa	ab	ab	ab	ab	aa
Marker250920	Sme2.5_01140.1	71728	aa×bb	aa	bb	ab	aa	aa	aa	bb	ab	bb	aa	bb	bb	bb	ab	aa	ab	ab	bb	aa	aa	ab	ab	ab	aa	bb	aa	bb	aa	aa	bb	ab	ab	bb	ab	aa	ab	aa	ab	bb	bb	aa	ab	ab	ab	ab	aa
Marker250922	Sme2.5_01140.1	72143	aa×bb	aa	bb	ab	aa	aa	aa	bb	ab	bb	aa	bb	bb	bb	ab	aa	ab	ab	bb	aa	aa	ab	ab	ab	aa	bb	aa	bb	aa	aa	bb	ab	ab	bb	ab	aa	ab	aa	ab	bb	bb	aa	ab	ab	ab	ab	aa
Marker250923	Sme2.5_01140.1	72508	aa×bb	aa	bb	ab	aa	aa	aa	bb	ab	bb	aa	bb	bb	bb	ab	aa	ab	ab	bb	aa	aa	ab	ab	ab	aa	bb	aa	bb	aa	aa	bb	ab	aa	bb	ab	aa	ab	aa	ab	bb	bb	aa	ab	ab	ab	ab	aa
Marker251007	Sme2.5_01140.1	99139	aa×bb	aa	bb	ab	aa	aa	aa	bb	ab	bb	aa	bb	bb	bb	ab	aa	ab	ab	bb	aa	aa	ab	ab	ab	aa	bb	aa	bb	ab	aa	bb	ab	ab	bb	ab	aa	ab	aa	ab	bb	bb	aa	ab	ab	ab	ab	aa
Marker251221	Sme2.5_01141.1	122716	aa×bb	ab	aa	aa	ab	aa	ab	aa	aa	bb	ab	ab	bb	bb	bb	bb	aa	ab	aa	ab	ab	aa	bb	ab	aa	bb	ab	ab	aa	aa	ab	aa	ab	aa	bb	bb	bb	ab	ab	bb	ab	bb	ab	aa	ab	ab	ab
Marker251222	Sme2.5_01141.1	123657	aa×bb	ab	aa	aa	ab	aa	ab	aa	aa	bb	ab	ab	bb	bb	bb	bb	aa	ab	aa	ab	ab	aa	bb	ab	aa	bb	ab	ab	aa	aa	ab	ab	ab	aa	bb	bb	bb	bb	ab	bb	ab	bb	ab	aa	ab	ab	ab
Marker251847	Sme2.5_01148.1	28486	aa×bb	aa	ab	aa	aa	ab	bb	bb	ab	bb	ab	ab	bb	bb	ab	ab	ab	bb	ab	bb	aa	ab	bb	bb	bb	ab	bb	bb	ab	ab	ab	aa	aa	bb	ab	aa	bb	aa	bb	aa	ab	bb	ab	aa	ab	aa	ab
Marker251870	Sme2.5_01148.1	39486	aa×bb	aa	ab	aa	aa	ab	bb	bb	ab	bb	ab	ab	bb	bb	ab	ab	ab	bb	ab	bb	aa	ab	bb	bb	bb	ab	bb	bb	ab	ab	ab	aa	aa	bb	ab	aa	bb	aa	bb	aa	ab	bb	ab	aa	ab	aa	ab
Marker252107	Sme2.5_01149.1	35157	aa×bb	aa	bb	ab	aa	aa	aa	bb	ab	bb	aa	bb	bb	bb	ab	aa	ab	ab	bb	aa	aa	ab	ab	ab	aa	bb	aa	bb	ab	aa	bb	aa	ab	bb	ab	aa	bb	aa	ab	bb	bb	aa	ab	ab	ab	ab	aa
Marker252108	Sme2.5_01149.1	35999	aa×bb	aa	bb	ab	aa	aa	aa	bb	ab	bb	aa	bb	bb	bb	ab	aa	ab	ab	bb	aa	aa	ab	ab	ab	aa	bb	aa	bb	ab	aa	bb	ab	aa	bb	ab	aa	ab	aa	bb	bb	bb	aa	bb	ab	ab	ab	aa
Marker252171	Sme2.5_01149.1	92581	aa×bb	aa	bb	ab	aa	aa	aa	bb	ab	ab	aa	bb	bb	bb	ab	aa	ab	ab	bb	aa	aa	ab	ab	ab	aa	bb	aa	bb	ab	aa	bb	aa	ab	bb	ab	aa	ab	aa	ab	bb	bb	aa	ab	ab	ab	ab	aa
Marker252377	Sme2.5_01150.1	41420	aa×bb	bb	ab	aa	bb	aa	aa	aa	ab	ab	bb	bb	bb	bb	aa	ab	bb	aa	bb	ab	bb	bb	aa	ab	bb	ab	ab	aa	ab	aa	bb	aa	bb	bb	bb	bb	ab	ab	bb	aa	bb	ab	aa	bb	aa	aa	ab
Marker252379	Sme2.5_01150.1	41712	aa×bb	bb	ab	aa	bb	aa	aa	aa	ab	ab	bb	bb	bb	bb	aa	ab	bb	aa	bb	ab	bb	bb	aa	ab	bb	ab	ab	aa	ab	aa	bb	aa	bb	bb	bb	bb	ab	ab	bb	aa	bb	ab	aa	bb	aa	aa	ab
Marker252668	Sme2.5_01151.1	74156	aa×bb	aa	bb	ab	aa	aa	aa	bb	ab	bb	aa	bb	bb	bb	ab	aa	ab	ab	bb	aa	aa	ab	ab	ab	aa	bb	aa	bb	ab	aa	bb	bb	ab	bb	ab	aa	ab	aa	ab	bb	bb	aa	ab	ab	ab	ab	aa
Marker252898	Sme2.5_01152.1	35145	aa×bb	bb	ab	ab	ab	bb	ab	aa	ab	bb	bb	aa	bb	bb	ab	aa	aa	ab	aa	ab	bb	ab	ab	ab	aa	ab	ab	aa	ab	aa	bb	bb	bb	ab	ab	aa	aa	bb	ab	ab	ab	ab	ab	ab	ab	bb	aa
Marker252924	Sme2.5_01152.1	86121	aa×bb	bb	ab	ab	ab	bb	ab	aa	ab	bb	bb	aa	bb	bb	ab	aa	aa	ab	aa	ab	bb	ab	ab	ab	aa	ab	ab	aa	ab	aa	bb	bb	bb	ab	ab	aa	aa	bb	ab	ab	ab	ab	ab	ab	ab	ab	aa
Marker252969	Sme2.5_01153.1	34944	aa×bb	ab	bb	aa	aa	ab	ab	ab	ab	ab	ab	aa	ab	bb	aa	ab	ab	aa	bb	aa	ab	ab	bb	aa	aa	aa	ab	aa	aa	ab	aa	ab	ab	ab	aa	ab	ab	aa	ab	aa	ab	ab	aa	ab	bb	ab	ab
Marker254043	Sme2.5_01154.1	99771	aa×bb	ab	ab	aa	ab	aa	ab	bb	ab	ab	ab	ab	bb	bb	ab	aa	bb	ab	ab	ab	aa	ab	aa	ab	bb	ab	ab	bb	aa	bb	ab	bb	ab	ab	ab	bb	ab	ab	ab	ab	aa	ab	bb	ab	ab	ab	bb
Marker254335	Sme2.5_01156.1	22357	aa×bb	ab	aa	ab	ab	ab	bb	aa	bb	bb	bb	ab	bb	aa	ab	ab	aa	aa	bb	ab	ab	ab	ab	bb	bb	ab	ab	ab	aa	ab	bb	ab	aa	aa	bb	aa	bb	ab	ab	ab	aa	ab	aa	bb	ab	bb	aa
Marker254443	Sme2.5_01156.1	70623	aa×bb	ab	aa	ab	ab	ab	bb	aa	bb	bb	bb	ab	bb	aa	ab	ab	aa	aa	bb	ab	ab	ab	ab	bb	bb	ab	ab	ab	aa	ab	ab	aa	aa	aa	bb	aa	bb	ab	ab	ab	aa	ab	aa	bb	ab	bb	aa
Marker254451	Sme2.5_01156.1	73958	aa×bb	ab	aa	ab	ab	ab	bb	aa	bb	bb	bb	ab	bb	aa	ab	ab	aa	aa	bb	ab	ab	ab	ab	bb	bb	ab	ab	ab	aa	ab	ab	ab	aa	aa	bb	aa	bb	ab	ab	ab	aa	ab	aa	bb	ab	bb	aa
Marker254565	Sme2.5_01156.1	116676	aa×bb	ab	aa	ab	ab	ab	bb	aa	bb	bb	bb	ab	bb	aa	ab	ab	aa	aa	bb	ab	ab	ab	ab	bb	bb	ab	ab	ab	aa	ab	ab	ab	aa	aa	bb	aa	bb	ab	ab	ab	aa	ab	aa	bb	ab	bb	aa
Marker255877	Sme2.5_01166.1	54682	aa×bb	aa	ab	ab	ab	ab	ab	bb	ab	ab	bb	ab	bb	bb	aa	ab	ab	bb	ab	ab	ab	ab	ab	ab	aa	ab	ab	aa	ab	ab	ab	bb	--	ab	bb	aa	bb	bb	ab	ab	ab	ab	bb	ab	aa	aa	ab
Marker256034	Sme2.5_01167.1	27646	aa×bb	aa	bb	ab	aa	aa	aa	bb	ab	bb	aa	bb	bb	bb	ab	aa	ab	ab	bb	aa	aa	ab	ab	ab	aa	bb	aa	bb	--	aa	bb	--	ab	bb	ab	aa	bb	aa	ab	bb	bb	aa	ab	ab	ab	ab	aa
Marker256985	Sme2.5_01174.1	113353	aa×bb	ab	aa	ab	ab	ab	bb	aa	bb	ab	bb	ab	bb	aa	ab	ab	aa	aa	bb	ab	ab	ab	ab	bb	bb	ab	ab	ab	aa	ab	ab	aa	aa	aa	bb	aa	bb	ab	ab	ab	aa	ab	aa	bb	ab	bb	aa
Marker257074	Sme2.5_01176.1	117018	aa×bb	aa	bb	ab	aa	aa	aa	bb	ab	bb	aa	bb	bb	bb	ab	aa	ab	ab	bb	aa	aa	ab	ab	ab	aa	bb	aa	bb	ab	aa	bb	ab	ab	bb	ab	aa	ab	aa	ab	bb	bb	aa	ab	ab	ab	ab	aa
Marker257085	Sme2.5_01176.1	129589	aa×bb	aa	bb	ab	aa	aa	aa	bb	ab	bb	aa	bb	bb	bb	ab	aa	ab	ab	bb	aa	aa	ab	ab	ab	aa	bb	aa	bb	ab	aa	bb	aa	ab	bb	aa	aa	ab	aa	ab	bb	bb	aa	ab	ab	ab	ab	aa
Marker257087	Sme2.5_01176.1	131321	aa×bb	aa	bb	ab	aa	aa	aa	bb	ab	bb	aa	bb	bb	bb	ab	aa	ab	ab	bb	aa	aa	ab	ab	ab	aa	bb	aa	bb	ab	aa	bb	ab	ab	bb	ab	aa	ab	aa	ab	bb	bb	aa	ab	ab	ab	ab	aa
Marker257195	Sme2.5_01177.1	8868	aa×bb	ab	ab	aa	aa	aa	bb	ab	aa	bb	ab	ab	bb	bb	ab	ab	ab	ab	bb	bb	aa	bb	ab	bb	ab	ab	bb	ab	aa	ab	ab	--	aa	bb	bb	aa	ab	aa	bb	ab	ab	aa	ab	ab	bb	aa	aa
Marker257417	Sme2.5_01179.1	31636	aa×bb	bb	aa	ab	ab	ab	bb	aa	bb	bb	bb	ab	bb	aa	ab	ab	aa	aa	bb	ab	ab	ab	ab	bb	bb	bb	ab	ab	aa	ab	ab	aa	aa	aa	bb	aa	bb	ab	bb	ab	aa	ab	aa	bb	ab	bb	aa
Marker257476	Sme2.5_01179.1	58110	aa×bb	bb	aa	ab	ab	ab	bb	aa	bb	bb	bb	--	bb	aa	ab	ab	aa	aa	bb	ab	ab	ab	ab	bb	bb	ab	ab	ab	aa	ab	ab	aa	aa	aa	bb	aa	bb	aa	bb	ab	aa	ab	aa	bb	ab	bb	aa
Marker257478	Sme2.5_01179.1	58833	aa×bb	ab	aa	ab	ab	ab	bb	aa	bb	ab	bb	ab	bb	aa	ab	ab	aa	aa	bb	ab	ab	ab	ab	bb	bb	ab	ab	ab	aa	ab	ab	--	aa	aa	bb	aa	bb	ab	ab	ab	aa	ab	aa	bb	ab	bb	aa
Marker257792	Sme2.5_01182.1	9936	aa×bb	aa	bb	ab	aa	aa	aa	bb	bb	bb	aa	bb	bb	bb	ab	aa	ab	ab	ab	aa	aa	ab	ab	ab	aa	bb	aa	bb	ab	aa	bb	aa	bb	bb	ab	aa	ab	aa	ab	ab	bb	aa	ab	ab	ab	ab	aa
Marker257907	Sme2.5_01182.1	22417	aa×bb	aa	bb	ab	aa	aa	aa	bb	bb	bb	aa	bb	bb	bb	ab	aa	ab	ab	ab	aa	aa	ab	ab	ab	aa	bb	aa	bb	ab	aa	bb	aa	ab	bb	ab	aa	ab	aa	ab	ab	bb	aa	ab	ab	ab	ab	aa
Marker257909	Sme2.5_01182.1	22727	aa×bb	aa	bb	ab	aa	aa	aa	bb	bb	bb	aa	bb	bb	bb	ab	aa	ab	ab	ab	aa	aa	ab	ab	ab	aa	bb	aa	bb	ab	aa	bb	aa	ab	bb	ab	aa	ab	aa	ab	ab	bb	aa	ab	ab	ab	ab	aa
Marker257969	Sme2.5_01182.1	30607	aa×bb	aa	bb	ab	aa	aa	aa	bb	bb	bb	aa	bb	bb	bb	ab	aa	ab	ab	ab	aa	aa	ab	ab	ab	aa	bb	aa	bb	ab	aa	bb	--	--	bb	ab	aa	ab	aa	ab	ab	bb	aa	ab	ab	ab	ab	aa
Marker258401	Sme2.5_01182.1	85728	aa×bb	aa	bb	ab	aa	aa	aa	--	bb	bb	aa	bb	bb	bb	ab	aa	ab	ab	bb	aa	aa	ab	ab	ab	aa	bb	aa	bb	ab	aa	bb	ab	ab	bb	ab	aa	ab	aa	ab	ab	bb	aa	ab	ab	ab	ab	aa
Marker258899	Sme2.5_01186.1	42244	aa×bb	ab	ab	aa	aa	ab	ab	ab	ab	ab	ab	aa	--	bb	aa	ab	ab	aa	bb	aa	aa	ab	bb	aa	ab	ab	ab	aa	aa	bb	--	aa	ab	ab	aa	ab	aa	--	ab	aa	ab	ab	aa	aa	bb	ab	ab
Marker258900	Sme2.5_01186.1	42273	aa×bb	ab	ab	aa	aa	ab	ab	ab	ab	ab	ab	aa	ab	bb	aa	ab	ab	aa	bb	aa	aa	ab	bb	aa	ab	ab	ab	aa	aa	bb	--	aa	ab	ab	aa	ab	aa	bb	ab	aa	ab	ab	aa	aa	bb	ab	ab
Marker258902	Sme2.5_01186.1	42640	aa×bb	ab	ab	aa	aa	ab	ab	ab	ab	ab	ab	aa	--	bb	aa	ab	ab	aa	bb	aa	aa	ab	bb	aa	ab	ab	ab	aa	aa	bb	--	aa	ab	ab	aa	ab	ab	--	ab	aa	ab	ab	aa	aa	bb	ab	ab
Marker258987	Sme2.5_01186.1	68396	aa×bb	ab	ab	bb	aa	ab	ab	ab	ab	ab	ab	aa	aa	bb	aa	ab	ab	aa	bb	aa	aa	ab	bb	aa	ab	ab	ab	aa	aa	bb	ab	aa	ab	ab	ab	ab	aa	bb	ab	aa	ab	ab	aa	aa	bb	ab	ab
Marker259182	Sme2.5_01187.1	120192	aa×bb	ab	ab	aa	aa	aa	bb	ab	aa	bb	ab	ab	bb	bb	ab	ab	ab	ab	bb	bb	aa	bb	ab	bb	ab	ab	bb	ab	aa	ab	ab	ab	aa	bb	bb	aa	ab	aa	bb	ab	ab	aa	ab	ab	bb	aa	aa
Marker259284	Sme2.5_01189.1	14136	aa×bb	ab	aa	aa	ab	aa	ab	--	aa	bb	bb	bb	bb	aa	ab	ab	ab	aa	bb	ab	aa	aa	bb	ab	bb	--	bb	aa	bb	ab	ab	bb	bb	ab	ab	bb	ab	aa	aa	ab	ab	ab	bb	bb	aa	ab	ab
Marker259685	Sme2.5_01192.1	33508	aa×bb	bb	ab	bb	ab	bb	aa	--	aa	ab	aa	bb	aa	bb	ab	bb	ab	ab	bb	ab	ab	aa	bb	ab	ab	aa	ab	ab	bb	ab	bb	aa	ab	aa	ab	ab	bb	ab	ab	ab	ab	ab	ab	bb	ab	ab	bb
Marker259993	Sme2.5_01195.1	5030	aa×bb	bb	ab	ab	ab	bb	ab	aa	ab	bb	bb	aa	bb	bb	ab	aa	aa	ab	aa	ab	bb	ab	ab	ab	aa	ab	ab	aa	ab	ab	bb	bb	bb	ab	ab	aa	aa	bb	aa	ab	ab	ab	ab	ab	ab	ab	aa
Marker260302	Sme2.5_01197.1	50075	aa×bb	bb	bb	aa	ab	ab	aa	aa	bb	ab	ab	aa	aa	ab	bb	ab	aa	ab	aa	aa	ab	aa	aa	ab	ab	ab	ab	bb	ab	ab	bb	bb	aa	ab	bb	ab	ab	ab	ab	ab	bb	bb	ab	ab	ab	bb	ab
Marker261366	Sme2.5_01201.1	67691	aa×bb	ab	aa	ab	ab	ab	bb	aa	bb	bb	bb	ab	bb	aa	ab	ab	aa	aa	bb	ab	ab	ab	ab	bb	bb	ab	ab	ab	aa	ab	ab	ab	aa	aa	bb	aa	bb	ab	ab	ab	aa	ab	aa	bb	ab	bb	aa
Marker261433	Sme2.5_01201.1	71572	aa×bb	ab	aa	ab	ab	ab	bb	aa	bb	bb	bb	ab	bb	aa	ab	ab	aa	aa	bb	ab	ab	ab	ab	bb	bb	ab	ab	ab	aa	ab	ab	ab	aa	aa	bb	aa	bb	ab	ab	ab	aa	ab	aa	bb	ab	bb	aa
Marker261435	Sme2.5_01201.1	71614	aa×bb	ab	aa	ab	ab	ab	bb	aa	bb	bb	bb	ab	bb	aa	ab	ab	aa	aa	bb	ab	ab	ab	ab	bb	bb	ab	ab	ab	aa	ab	ab	ab	aa	aa	bb	aa	bb	ab	ab	ab	aa	ab	aa	bb	ab	bb	aa
Marker261437	Sme2.5_01201.1	71660	aa×bb	ab	aa	ab	ab	ab	bb	aa	bb	bb	bb	ab	bb	aa	ab	ab	aa	aa	bb	ab	ab	ab	ab	bb	bb	ab	ab	ab	aa	ab	ab	ab	aa	aa	bb	aa	bb	ab	ab	ab	aa	ab	aa	bb	ab	bb	aa
Marker261562	Sme2.5_01201.1	81113	aa×bb	ab	aa	ab	ab	ab	bb	aa	bb	ab	bb	ab	bb	aa	ab	ab	aa	aa	bb	ab	ab	ab	ab	bb	bb	ab	ab	ab	aa	ab	ab	ab	aa	aa	bb	aa	bb	ab	ab	ab	aa	ab	aa	bb	ab	bb	aa
Marker262016	Sme2.5_01203.1	26145	aa×bb	aa	bb	ab	aa	aa	aa	bb	ab	bb	aa	bb	bb	bb	ab	aa	ab	ab	bb	aa	aa	ab	ab	ab	aa	bb	aa	bb	ab	aa	bb	ab	ab	bb	ab	aa	ab	aa	ab	bb	bb	aa	ab	ab	ab	ab	aa
Marker262098	Sme2.5_01203.1	59733	aa×bb	ab	ab	aa	aa	aa	bb	ab	aa	bb	ab	ab	bb	bb	ab	ab	ab	ab	bb	bb	aa	bb	ab	bb	ab	ab	bb	ab	aa	ab	ab	ab	aa	bb	bb	aa	ab	aa	bb	ab	ab	aa	ab	ab	bb	aa	aa
Marker262122	Sme2.5_01203.1	74782	aa×bb	ab	aa	ab	ab	ab	bb	aa	bb	bb	bb	ab	bb	aa	ab	ab	aa	aa	bb	ab	ab	ab	ab	bb	bb	ab	ab	ab	aa	ab	aa	bb	aa	aa	bb	aa	bb	ab	ab	ab	aa	ab	aa	bb	ab	bb	aa
Marker262136	Sme2.5_01203.1	82383	aa×bb	ab	aa	ab	ab	ab	bb	aa	bb	ab	bb	ab	bb	aa	ab	ab	aa	aa	bb	ab	ab	ab	ab	bb	bb	ab	ab	ab	aa	ab	ab	ab	aa	aa	bb	aa	bb	ab	ab	ab	aa	ab	aa	bb	ab	bb	aa
Marker263026	Sme2.5_01205.1	90565	aa×bb	bb	ab	ab	ab	bb	ab	aa	ab	ab	bb	aa	bb	bb	ab	aa	aa	ab	aa	ab	bb	ab	ab	ab	aa	ab	ab	aa	ab	aa	bb	bb	bb	ab	ab	aa	aa	bb	ab	ab	ab	ab	ab	ab	ab	ab	aa
Marker263056	Sme2.5_01205.1	99774	aa×bb	bb	ab	ab	ab	bb	ab	aa	ab	ab	bb	aa	bb	bb	ab	aa	aa	ab	aa	ab	bb	ab	ab	ab	aa	ab	ab	aa	ab	aa	bb	bb	bb	ab	ab	aa	aa	bb	ab	ab	ab	ab	ab	ab	ab	ab	aa
Marker264824	Sme2.5_01212.1	72746	aa×bb	ab	ab	ab	aa	aa	bb	ab	aa	bb	ab	ab	bb	bb	ab	ab	ab	ab	bb	bb	aa	ab	ab	bb	ab	ab	bb	ab	aa	ab	aa	ab	aa	bb	bb	aa	ab	aa	bb	ab	ab	aa	ab	ab	bb	aa	aa
Marker264829	Sme2.5_01212.1	73801	aa×bb	ab	ab	aa	aa	aa	bb	ab	aa	bb	ab	ab	bb	bb	ab	ab	ab	ab	bb	bb	aa	ab	ab	bb	ab	ab	bb	ab	aa	ab	aa	--	aa	bb	bb	aa	ab	aa	bb	ab	ab	aa	ab	ab	bb	aa	aa
Marker266685	Sme2.5_01220.1	46239	aa×bb	bb	ab	ab	aa	bb	ab	--	bb	bb	bb	aa	bb	bb	ab	aa	aa	ab	aa	ab	bb	ab	ab	ab	aa	ab	bb	aa	ab	aa	--	--	bb	ab	ab	aa	aa	--	ab	ab	ab	ab	ab	ab	ab	ab	aa
Marker266686	Sme2.5_01220.1	46530	aa×bb	bb	ab	ab	aa	bb	ab	--	bb	bb	bb	aa	bb	bb	ab	aa	aa	ab	aa	ab	bb	ab	ab	ab	aa	ab	bb	aa	ab	aa	--	--	bb	ab	ab	aa	aa	--	ab	ab	ab	ab	ab	ab	ab	ab	aa
Marker266972	Sme2.5_01221.1	82276	aa×bb	ab	aa	ab	ab	ab	bb	aa	bb	bb	bb	ab	bb	aa	ab	ab	aa	aa	bb	ab	ab	ab	ab	bb	bb	ab	ab	ab	aa	ab	ab	aa	aa	aa	bb	aa	bb	ab	ab	ab	aa	ab	aa	bb	ab	bb	aa
Marker266974	Sme2.5_01221.1	82330	aa×bb	ab	aa	ab	ab	ab	bb	aa	bb	bb	bb	ab	bb	aa	ab	ab	aa	aa	bb	ab	ab	ab	ab	bb	bb	--	bb	ab	aa	ab	ab	--	aa	aa	bb	aa	bb	bb	ab	ab	aa	ab	aa	bb	ab	bb	aa
Marker267020	Sme2.5_01221.1	85459	aa×bb	ab	aa	ab	ab	ab	bb	aa	bb	ab	bb	ab	bb	aa	ab	ab	aa	aa	bb	ab	ab	ab	ab	bb	bb	ab	ab	ab	aa	ab	ab	ab	aa	aa	bb	aa	bb	ab	ab	ab	aa	ab	aa	bb	ab	bb	aa
Marker267150	Sme2.5_01222.1	35451	aa×bb	ab	aa	ab	ab	ab	bb	aa	bb	bb	bb	ab	bb	aa	ab	ab	aa	aa	bb	ab	ab	ab	ab	bb	bb	ab	ab	ab	aa	ab	ab	aa	aa	aa	bb	aa	bb	ab	ab	ab	aa	ab	aa	bb	ab	bb	aa
Marker267624	Sme2.5_01224.1	117361	aa×bb	bb	bb	aa	ab	ab	aa	aa	bb	ab	ab	aa	aa	ab	bb	ab	aa	ab	aa	aa	ab	aa	aa	ab	ab	ab	ab	bb	ab	ab	bb	bb	aa	ab	bb	ab	ab	ab	ab	ab	bb	bb	ab	ab	ab	bb	ab
Marker268341	Sme2.5_01227.1	11959	aa×bb	aa	bb	ab	aa	aa	aa	bb	ab	bb	aa	bb	bb	bb	ab	aa	ab	ab	bb	aa	aa	ab	ab	ab	aa	bb	aa	bb	aa	aa	bb	aa	ab	bb	ab	aa	ab	aa	ab	bb	bb	aa	ab	ab	ab	ab	aa
Marker268365	Sme2.5_01227.1	38858	aa×bb	aa	bb	ab	aa	aa	aa	bb	ab	bb	aa	bb	bb	bb	ab	aa	ab	ab	bb	aa	aa	ab	ab	ab	aa	bb	aa	bb	ab	aa	bb	--	ab	bb	ab	aa	ab	aa	ab	bb	bb	aa	ab	ab	ab	ab	aa
Marker268368	Sme2.5_01227.1	48927	aa×bb	aa	bb	ab	aa	aa	aa	bb	ab	bb	aa	bb	bb	bb	ab	aa	ab	ab	bb	aa	aa	ab	ab	ab	aa	bb	aa	bb	ab	aa	bb	ab	ab	bb	ab	aa	ab	aa	ab	bb	bb	aa	ab	ab	ab	ab	aa
Marker268379	Sme2.5_01227.1	66437	aa×bb	aa	bb	ab	aa	aa	aa	bb	ab	bb	aa	bb	bb	bb	ab	aa	ab	ab	bb	aa	aa	ab	ab	ab	aa	bb	aa	bb	ab	aa	bb	ab	ab	bb	ab	aa	ab	aa	ab	bb	bb	aa	ab	ab	ab	ab	aa
Marker269735	Sme2.5_01229.1	148238	aa×bb	ab	ab	aa	ab	aa	ab	bb	ab	aa	ab	ab	bb	bb	ab	aa	bb	ab	--	ab	aa	ab	aa	ab	bb	ab	ab	bb	aa	bb	--	--	aa	ab	ab	bb	ab	ab	bb	ab	aa	ab	bb	ab	ab	ab	bb
Marker269828	Sme2.5_01230.1	29463	aa×bb	ab	ab	ab	ab	aa	ab	aa	ab	ab	ab	ab	ab	aa	aa	bb	aa	ab	aa	ab	bb	aa	ab	ab	aa	bb	ab	bb	aa	bb	aa	ab	ab	ab	ab	ab	bb	bb	aa	aa	ab	bb	ab	ab	aa	ab	bb
Marker269873	Sme2.5_01230.1	52370	aa×bb	ab	ab	ab	ab	aa	ab	aa	ab	ab	ab	ab	ab	aa	aa	bb	aa	ab	aa	ab	bb	aa	ab	ab	aa	bb	ab	bb	aa	bb	aa	ab	ab	ab	ab	ab	bb	bb	aa	aa	ab	bb	ab	ab	aa	ab	bb
Marker272565	Sme2.5_01245.1	48121	aa×bb	bb	ab	ab	ab	bb	ab	aa	ab	ab	bb	aa	bb	bb	ab	aa	aa	ab	aa	ab	bb	ab	ab	ab	aa	ab	ab	aa	ab	aa	bb	bb	bb	ab	ab	aa	aa	bb	ab	ab	ab	ab	ab	ab	ab	ab	aa
Marker272591	Sme2.5_01245.1	61643	aa×bb	bb	ab	ab	ab	bb	ab	aa	ab	bb	bb	aa	bb	bb	ab	aa	aa	ab	aa	ab	bb	ab	ab	ab	aa	ab	ab	aa	ab	aa	bb	bb	bb	ab	ab	aa	aa	bb	ab	ab	ab	ab	ab	ab	ab	ab	aa
Marker273255	Sme2.5_01248.1	73244	aa×bb	ab	aa	ab	ab	ab	bb	aa	bb	bb	bb	ab	bb	aa	ab	ab	aa	aa	bb	ab	ab	ab	ab	bb	bb	ab	ab	ab	aa	ab	ab	bb	aa	aa	bb	aa	bb	ab	ab	ab	aa	ab	aa	bb	ab	bb	aa
Marker273312	Sme2.5_01248.1	93176	aa×bb	ab	aa	ab	ab	ab	bb	aa	bb	ab	bb	ab	bb	aa	ab	ab	aa	aa	bb	ab	ab	ab	ab	bb	bb	ab	ab	ab	aa	ab	ab	ab	aa	aa	bb	aa	bb	ab	ab	ab	aa	ab	aa	bb	ab	bb	aa
Marker273493	Sme2.5_01251.1	91473	aa×bb	bb	bb	aa	ab	ab	aa	aa	bb	ab	ab	aa	aa	ab	bb	ab	aa	ab	aa	aa	ab	aa	aa	ab	ab	ab	ab	bb	ab	ab	bb	bb	aa	ab	bb	ab	ab	ab	ab	ab	bb	bb	ab	ab	ab	bb	ab
Marker273585	Sme2.5_01253.1	46105	aa×bb	ab	aa	ab	ab	ab	bb	aa	bb	bb	bb	ab	bb	aa	ab	ab	aa	aa	bb	ab	ab	ab	ab	bb	bb	ab	ab	ab	aa	ab	ab	aa	aa	aa	bb	aa	bb	ab	ab	ab	aa	ab	aa	bb	ab	bb	aa
Marker273619	Sme2.5_01253.1	116474	aa×bb	ab	aa	ab	ab	ab	bb	aa	bb	bb	bb	ab	bb	aa	ab	ab	aa	aa	bb	ab	ab	ab	ab	bb	bb	ab	ab	ab	aa	ab	ab	ab	aa	aa	bb	aa	bb	ab	bb	ab	aa	ab	aa	bb	ab	bb	aa
Marker273641	Sme2.5_01253.1	149219	aa×bb	ab	aa	ab	ab	ab	bb	aa	bb	bb	bb	ab	bb	aa	ab	ab	aa	aa	bb	ab	ab	ab	ab	bb	bb	ab	ab	ab	aa	ab	ab	ab	aa	aa	bb	aa	bb	ab	ab	ab	aa	ab	aa	bb	ab	bb	aa
Marker273675	Sme2.5_01253.1	248990	aa×bb	ab	aa	ab	ab	ab	bb	aa	bb	bb	bb	ab	bb	aa	ab	ab	aa	aa	bb	ab	ab	ab	ab	bb	bb	bb	ab	ab	aa	ab	ab	ab	aa	aa	bb	aa	bb	ab	bb	ab	aa	ab	aa	bb	ab	bb	aa
Marker273773	Sme2.5_01256.1	7175	aa×bb	bb	bb	aa	ab	ab	aa	aa	bb	ab	ab	aa	aa	ab	bb	ab	aa	ab	aa	aa	ab	aa	aa	ab	ab	ab	ab	bb	ab	ab	bb	bb	aa	ab	bb	ab	ab	ab	ab	ab	bb	bb	ab	ab	ab	bb	ab
Marker273794	Sme2.5_01256.1	13694	aa×bb	bb	bb	aa	ab	ab	aa	aa	bb	ab	ab	aa	aa	ab	bb	ab	aa	ab	aa	aa	ab	aa	aa	ab	ab	ab	ab	bb	ab	ab	bb	bb	aa	ab	bb	ab	ab	ab	ab	ab	bb	bb	ab	ab	ab	bb	ab
Marker274396	Sme2.5_01261.1	5845	aa×bb	bb	bb	aa	ab	ab	aa	aa	bb	ab	ab	aa	aa	ab	bb	ab	aa	ab	aa	aa	ab	aa	aa	ab	ab	ab	ab	bb	ab	ab	bb	bb	aa	ab	bb	ab	ab	ab	ab	ab	bb	bb	ab	ab	ab	bb	ab
Marker274665	Sme2.5_01263.1	28347	aa×bb	aa	bb	ab	aa	aa	aa	bb	ab	bb	aa	bb	bb	bb	ab	aa	ab	ab	bb	aa	aa	ab	ab	ab	aa	bb	aa	bb	ab	aa	bb	ab	ab	bb	ab	aa	ab	aa	ab	bb	bb	aa	ab	ab	ab	ab	aa
Marker274775	Sme2.5_01263.1	66180	aa×bb	aa	bb	ab	aa	aa	aa	bb	ab	bb	aa	bb	bb	bb	ab	aa	ab	ab	bb	aa	aa	ab	ab	ab	aa	bb	aa	bb	ab	aa	bb	ab	ab	bb	ab	aa	ab	aa	ab	bb	bb	aa	ab	ab	ab	ab	aa
Marker274793	Sme2.5_01263.1	85956	aa×bb	aa	bb	ab	aa	aa	aa	bb	ab	bb	aa	bb	bb	bb	ab	aa	ab	ab	bb	aa	aa	ab	ab	ab	aa	bb	aa	bb	ab	aa	bb	ab	aa	bb	ab	aa	ab	aa	bb	bb	bb	aa	ab	ab	ab	ab	aa
Marker274903	Sme2.5_01265.1	16154	aa×bb	bb	ab	ab	ab	bb	ab	aa	aa	ab	bb	bb	aa	bb	aa	bb	ab	ab	ab	ab	bb	ab	bb	aa	ab	aa	ab	bb	bb	ab	bb	aa	ab	aa	ab	ab	bb	ab	aa	ab	bb	ab	ab	bb	bb	ab	bb
Marker274997	Sme2.5_01265.1	76464	aa×bb	bb	ab	ab	ab	bb	ab	aa	aa	ab	bb	bb	aa	bb	aa	bb	ab	ab	bb	ab	bb	ab	bb	aa	ab	aa	ab	bb	bb	ab	bb	--	ab	aa	ab	ab	bb	ab	aa	ab	--	aa	ab	bb	bb	ab	bb
Marker275461	Sme2.5_01269.1	29695	aa×bb	ab	aa	ab	ab	ab	bb	aa	bb	bb	bb	ab	bb	aa	ab	ab	aa	aa	bb	ab	ab	ab	ab	bb	bb	ab	ab	ab	aa	ab	ab	ab	aa	aa	bb	aa	bb	ab	ab	ab	aa	ab	aa	bb	ab	bb	aa
Marker275462	Sme2.5_01269.1	29741	aa×bb	ab	aa	ab	ab	ab	bb	aa	bb	bb	bb	ab	bb	aa	ab	ab	aa	aa	bb	aa	ab	ab	ab	bb	bb	ab	ab	ab	aa	ab	bb	ab	aa	aa	bb	aa	bb	ab	ab	ab	aa	ab	aa	bb	ab	bb	aa
Marker275464	Sme2.5_01269.1	29994	aa×bb	ab	aa	ab	ab	ab	bb	aa	bb	bb	bb	ab	bb	aa	ab	ab	aa	aa	bb	ab	ab	ab	ab	bb	bb	ab	ab	ab	aa	ab	ab	ab	aa	aa	bb	aa	bb	ab	ab	ab	aa	ab	aa	bb	ab	bb	aa
Marker275492	Sme2.5_01269.1	79754	aa×bb	ab	bb	aa	aa	ab	ab	ab	ab	ab	ab	aa	ab	bb	aa	ab	ab	aa	bb	aa	ab	ab	bb	aa	aa	aa	ab	aa	aa	ab	aa	aa	ab	ab	aa	ab	ab	aa	ab	aa	ab	ab	aa	ab	bb	ab	ab
Marker275877	Sme2.5_01271.1	79889	aa×bb	ab	bb	aa	aa	ab	ab	ab	ab	ab	ab	aa	ab	bb	aa	ab	ab	aa	bb	aa	ab	ab	bb	aa	aa	aa	ab	aa	aa	ab	aa	--	ab	ab	aa	ab	ab	aa	ab	aa	ab	ab	aa	ab	bb	ab	ab
Marker276377	Sme2.5_01275.1	3365	aa×bb	ab	aa	ab	ab	ab	bb	aa	bb	bb	bb	ab	bb	aa	ab	ab	aa	aa	bb	ab	ab	ab	ab	bb	bb	ab	ab	ab	aa	ab	ab	ab	aa	aa	bb	aa	bb	ab	ab	ab	aa	ab	aa	bb	ab	bb	aa
Marker276382	Sme2.5_01275.1	4156	aa×bb	ab	aa	ab	ab	ab	bb	aa	bb	bb	bb	ab	bb	aa	ab	ab	aa	aa	bb	ab	ab	ab	ab	bb	bb	ab	ab	ab	aa	ab	ab	ab	aa	aa	bb	aa	bb	ab	ab	ab	aa	ab	aa	bb	ab	bb	aa
Marker276535	Sme2.5_01275.1	56046	aa×bb	ab	aa	ab	ab	ab	bb	aa	bb	ab	bb	ab	bb	aa	ab	ab	aa	aa	bb	ab	ab	ab	ab	bb	bb	ab	ab	ab	aa	ab	ab	ab	aa	aa	bb	aa	bb	ab	ab	ab	aa	ab	aa	bb	ab	bb	aa
Marker276543	Sme2.5_01275.1	58947	aa×bb	ab	aa	ab	ab	ab	bb	aa	bb	bb	bb	ab	bb	aa	ab	ab	aa	aa	bb	ab	ab	ab	ab	bb	bb	ab	ab	ab	aa	ab	ab	ab	aa	aa	bb	aa	bb	ab	ab	ab	aa	ab	aa	bb	ab	bb	aa
Marker276595	Sme2.5_01275.1	75477	aa×bb	ab	aa	ab	ab	ab	bb	aa	bb	bb	bb	ab	bb	aa	ab	ab	aa	aa	bb	ab	ab	ab	ab	bb	bb	ab	ab	ab	aa	ab	ab	ab	aa	aa	bb	aa	bb	ab	ab	ab	aa	ab	aa	bb	ab	bb	aa
Marker276612	Sme2.5_01275.1	78836	aa×bb	ab	aa	ab	ab	ab	bb	aa	bb	bb	bb	ab	bb	aa	ab	ab	aa	aa	bb	ab	ab	ab	ab	bb	bb	ab	ab	ab	aa	ab	bb	--	aa	aa	bb	aa	bb	aa	ab	ab	aa	aa	aa	bb	ab	bb	aa
Marker276833	Sme2.5_01277.1	7503	aa×bb	ab	aa	ab	bb	ab	bb	aa	bb	bb	bb	bb	bb	aa	ab	ab	aa	aa	bb	ab	ab	ab	ab	bb	bb	ab	bb	ab	aa	ab	bb	bb	aa	aa	bb	aa	bb	ab	ab	ab	aa	ab	aa	bb	ab	bb	aa
Marker277998	Sme2.5_01283.1	54844	aa×bb	aa	bb	ab	aa	aa	aa	bb	ab	bb	aa	bb	bb	bb	ab	aa	ab	ab	bb	aa	aa	ab	ab	ab	aa	bb	aa	bb	ab	aa	bb	ab	ab	bb	ab	aa	ab	aa	ab	bb	bb	aa	ab	ab	ab	ab	aa
Marker278023	Sme2.5_01283.1	59106	aa×bb	aa	bb	ab	aa	aa	aa	bb	ab	bb	aa	bb	bb	bb	ab	aa	ab	ab	bb	aa	aa	ab	ab	ab	aa	bb	aa	bb	ab	aa	bb	--	ab	bb	ab	aa	ab	aa	ab	bb	bb	aa	ab	ab	ab	ab	aa
Marker278024	Sme2.5_01283.1	59153	aa×bb	aa	bb	ab	aa	aa	aa	bb	ab	bb	aa	bb	bb	bb	ab	aa	ab	ab	bb	aa	aa	ab	ab	ab	aa	bb	aa	bb	ab	aa	bb	--	ab	bb	ab	aa	ab	aa	ab	bb	bb	aa	ab	ab	ab	ab	aa
Marker278184	Sme2.5_01283.1	74273	aa×bb	aa	bb	ab	aa	aa	aa	bb	ab	bb	aa	bb	bb	bb	ab	aa	ab	ab	bb	aa	aa	ab	ab	ab	aa	bb	aa	bb	ab	aa	bb	--	aa	bb	ab	aa	ab	aa	bb	bb	bb	aa	bb	ab	ab	ab	aa
Marker278259	Sme2.5_01283.1	82181	aa×bb	aa	bb	ab	aa	aa	aa	bb	ab	bb	aa	bb	bb	bb	ab	aa	ab	ab	bb	aa	aa	ab	ab	ab	aa	bb	aa	bb	ab	aa	bb	ab	ab	bb	ab	aa	bb	aa	ab	bb	bb	aa	bb	ab	ab	ab	aa
Marker278260	Sme2.5_01283.1	82233	aa×bb	aa	bb	ab	aa	aa	aa	bb	ab	bb	aa	bb	bb	bb	ab	aa	ab	ab	bb	aa	aa	ab	ab	ab	aa	bb	aa	bb	ab	aa	bb	ab	ab	bb	ab	aa	bb	aa	ab	bb	bb	aa	bb	ab	ab	ab	aa
Marker278551	Sme2.5_01284.1	158723	aa×bb	aa	bb	ab	bb	ab	aa	bb	ab	ab	bb	bb	aa	ab	ab	ab	bb	bb	aa	bb	ab	ab	ab	ab	ab	ab	ab	ab	ab	ab	bb	bb	ab	bb	aa	ab	ab	ab	ab	ab	bb	bb	bb	ab	bb	ab	ab
Marker278588	Sme2.5_01285.1	444	aa×bb	ab	ab	aa	aa	aa	bb	ab	aa	bb	ab	ab	bb	bb	ab	ab	ab	ab	bb	bb	aa	ab	ab	bb	ab	ab	bb	ab	aa	ab	aa	ab	aa	bb	bb	aa	ab	aa	bb	ab	ab	aa	ab	ab	bb	aa	aa
Marker279219	Sme2.5_01289.1	26927	aa×bb	ab	aa	aa	ab	aa	ab	aa	aa	ab	ab	ab	bb	bb	bb	bb	aa	ab	aa	ab	ab	aa	bb	ab	aa	bb	ab	ab	aa	aa	ab	bb	ab	aa	bb	bb	bb	bb	ab	bb	ab	bb	ab	aa	ab	ab	ab
Marker280041	Sme2.5_01298.1	30879	aa×bb	ab	bb	aa	aa	ab	ab	ab	ab	ab	ab	aa	ab	bb	aa	ab	ab	aa	bb	aa	ab	ab	bb	aa	aa	aa	ab	aa	aa	ab	aa	ab	ab	ab	aa	ab	ab	aa	ab	aa	ab	ab	aa	ab	bb	ab	ab
Marker282122	Sme2.5_01307.1	13197	aa×bb	ab	ab	aa	aa	aa	bb	ab	aa	bb	ab	ab	bb	bb	ab	ab	ab	ab	bb	bb	aa	bb	ab	bb	ab	ab	bb	ab	aa	ab	ab	ab	aa	bb	bb	aa	ab	aa	bb	ab	ab	aa	ab	ab	bb	aa	aa
Marker282491	Sme2.5_01310.1	55396	aa×bb	ab	aa	ab	ab	ab	bb	aa	bb	ab	bb	ab	bb	aa	ab	ab	aa	aa	bb	ab	ab	ab	ab	bb	bb	ab	ab	ab	aa	ab	ab	aa	aa	aa	bb	aa	bb	ab	ab	ab	aa	ab	aa	bb	ab	bb	aa
Marker282518	Sme2.5_01310.1	63819	aa×bb	ab	aa	ab	ab	ab	bb	aa	bb	bb	bb	ab	bb	aa	ab	ab	aa	aa	bb	ab	ab	ab	ab	bb	bb	ab	ab	ab	aa	ab	bb	--	aa	aa	bb	aa	bb	aa	ab	ab	aa	bb	aa	bb	ab	bb	aa
Marker282557	Sme2.5_01310.1	80070	aa×bb	ab	aa	ab	ab	ab	bb	aa	bb	ab	bb	ab	bb	aa	ab	ab	aa	aa	bb	ab	ab	ab	ab	bb	bb	ab	ab	ab	aa	ab	ab	ab	aa	aa	bb	aa	bb	ab	ab	ab	aa	ab	aa	bb	ab	bb	aa
Marker283025	Sme2.5_01313.1	38450	aa×bb	ab	aa	ab	ab	ab	bb	aa	bb	bb	bb	ab	bb	aa	ab	ab	aa	aa	bb	ab	ab	ab	ab	bb	bb	ab	ab	ab	aa	ab	ab	aa	aa	aa	bb	aa	bb	ab	ab	ab	aa	ab	aa	bb	ab	bb	aa
Marker283069	Sme2.5_01313.1	50953	aa×bb	ab	aa	ab	ab	ab	bb	aa	bb	bb	bb	ab	bb	aa	ab	ab	aa	aa	bb	ab	ab	ab	ab	bb	bb	ab	ab	ab	aa	ab	ab	ab	aa	aa	bb	aa	bb	ab	ab	ab	aa	ab	aa	bb	ab	bb	aa
Marker283103	Sme2.5_01313.1	63123	aa×bb	ab	aa	ab	ab	ab	bb	aa	bb	bb	bb	ab	bb	ab	ab	ab	aa	aa	bb	ab	ab	ab	ab	bb	bb	ab	ab	ab	aa	ab	ab	ab	aa	aa	bb	aa	bb	ab	ab	ab	aa	ab	aa	bb	ab	bb	aa
Marker283261	Sme2.5_01314.1	45904	aa×bb	ab	aa	ab	ab	bb	bb	ab	bb	bb	bb	ab	bb	ab	bb	ab	ab	bb	ab	ab	ab	ab	ab	bb	bb	ab	ab	bb	aa	aa	bb	bb	ab	ab	bb	bb	bb	ab	aa	ab	ab	aa	aa	aa	ab	aa	aa
Marker283262	Sme2.5_01314.1	45939	aa×bb	ab	aa	ab	ab	bb	bb	ab	bb	bb	bb	ab	bb	ab	bb	ab	ab	bb	ab	ab	ab	ab	ab	bb	bb	ab	ab	bb	aa	aa	bb	bb	ab	ab	bb	bb	bb	ab	aa	ab	ab	ab	aa	aa	ab	aa	aa
Marker283282	Sme2.5_01314.1	48078	aa×bb	ab	aa	ab	ab	bb	bb	ab	bb	bb	bb	ab	bb	ab	bb	ab	ab	bb	ab	ab	ab	ab	ab	bb	bb	ab	ab	bb	aa	aa	bb	bb	ab	ab	bb	bb	bb	ab	aa	ab	ab	aa	aa	aa	ab	aa	aa
Marker286243	Sme2.5_01326.1	82605	aa×bb	ab	aa	ab	ab	ab	bb	aa	bb	bb	bb	ab	bb	aa	ab	ab	aa	aa	bb	ab	ab	ab	ab	bb	bb	ab	ab	ab	aa	ab	ab	ab	aa	aa	bb	aa	bb	ab	ab	ab	aa	ab	aa	bb	ab	bb	aa
Marker288884	Sme2.5_01332.1	48205	aa×bb	ab	ab	bb	ab	aa	--	aa	ab	ab	bb	bb	--	ab	ab	bb	ab	bb	--	ab	ab	ab	aa	ab	ab	ab	aa	bb	ab	bb	ab	--	--	aa	bb	ab	--	ab	aa	aa	aa	ab	bb	aa	aa	ab	ab
Marker289688	Sme2.5_01337.1	2946	aa×bb	ab	aa	ab	ab	ab	bb	aa	bb	ab	bb	ab	bb	aa	ab	ab	aa	aa	bb	ab	ab	ab	ab	bb	bb	ab	ab	ab	aa	ab	ab	ab	aa	aa	bb	aa	bb	ab	ab	ab	aa	ab	aa	bb	ab	bb	aa
Marker289693	Sme2.5_01337.1	3708	aa×bb	ab	aa	ab	ab	ab	bb	aa	bb	bb	bb	ab	bb	aa	ab	ab	aa	aa	bb	ab	ab	ab	ab	bb	bb	ab	ab	ab	aa	ab	ab	ab	aa	aa	bb	aa	bb	ab	ab	ab	aa	ab	aa	bb	ab	bb	aa
Marker289694	Sme2.5_01337.1	4069	aa×bb	ab	aa	ab	ab	ab	bb	aa	bb	bb	bb	ab	bb	aa	ab	ab	aa	aa	bb	ab	ab	ab	ab	bb	bb	ab	ab	ab	aa	ab	ab	ab	aa	aa	bb	aa	bb	ab	ab	ab	aa	ab	aa	bb	ab	bb	aa
Marker289720	Sme2.5_01337.1	13627	aa×bb	ab	aa	ab	ab	ab	bb	aa	bb	bb	bb	ab	bb	aa	ab	ab	aa	aa	bb	ab	ab	ab	ab	bb	bb	ab	ab	ab	aa	ab	ab	ab	aa	aa	bb	aa	bb	ab	ab	ab	aa	ab	aa	bb	ab	bb	aa
Marker289721	Sme2.5_01337.1	13690	aa×bb	ab	aa	ab	ab	ab	bb	aa	bb	ab	bb	ab	bb	aa	ab	ab	aa	aa	bb	ab	ab	ab	ab	bb	bb	ab	ab	ab	aa	ab	ab	ab	aa	aa	bb	aa	bb	ab	ab	ab	aa	ab	aa	bb	ab	bb	aa
Marker290064	Sme2.5_01339.1	45838	aa×bb	aa	ab	bb	bb	ab	bb	ab	aa	ab	ab	bb	bb	aa	bb	bb	ab	bb	bb	ab	bb	ab	ab	ab	aa	bb	aa	ab	aa	ab	aa	ab	ab	bb	bb	aa	bb	ab	bb	bb	ab	ab	ab	bb	ab	ab	aa
Marker290090	Sme2.5_01339.1	59703	aa×bb	aa	ab	bb	bb	ab	bb	ab	aa	ab	ab	ab	bb	aa	bb	bb	ab	bb	bb	ab	bb	ab	ab	ab	aa	bb	aa	ab	aa	ab	aa	ab	ab	bb	ab	aa	bb	ab	bb	bb	ab	ab	ab	bb	ab	ab	aa
Marker290250	Sme2.5_01340.1	47765	aa×bb	bb	ab	ab	ab	bb	ab	aa	aa	ab	aa	bb	aa	bb	ab	bb	bb	ab	bb	ab	bb	aa	bb	ab	ab	aa	ab	bb	bb	ab	bb	--	ab	aa	bb	ab	bb	ab	ab	ab	ab	aa	ab	bb	ab	ab	bb
Marker290251	Sme2.5_01340.1	47801	aa×bb	bb	ab	ab	ab	bb	ab	aa	aa	ab	aa	bb	aa	bb	ab	bb	bb	ab	bb	ab	bb	aa	bb	ab	ab	aa	ab	bb	bb	ab	bb	--	ab	aa	bb	ab	bb	ab	ab	ab	ab	aa	ab	bb	ab	ab	bb
Marker290252	Sme2.5_01340.1	47821	aa×bb	bb	ab	ab	ab	bb	ab	aa	aa	ab	aa	bb	aa	bb	ab	bb	bb	ab	bb	ab	bb	aa	bb	ab	ab	aa	ab	bb	bb	ab	bb	--	ab	aa	bb	ab	bb	ab	ab	ab	ab	aa	ab	bb	ab	ab	bb
Marker290279	Sme2.5_01340.1	54635	aa×bb	bb	ab	aa	ab	bb	ab	aa	aa	ab	aa	bb	aa	bb	ab	bb	bb	ab	bb	ab	bb	aa	bb	ab	ab	aa	ab	bb	bb	ab	bb	--	ab	aa	bb	ab	bb	ab	ab	ab	ab	aa	ab	bb	ab	ab	bb
Marker290281	Sme2.5_01340.1	54939	aa×bb	bb	ab	aa	ab	bb	ab	aa	aa	ab	aa	bb	aa	bb	ab	bb	bb	ab	bb	ab	bb	aa	bb	ab	ab	aa	ab	bb	bb	ab	bb	--	ab	aa	bb	ab	bb	ab	ab	ab	ab	aa	ab	bb	ab	ab	bb
Marker290385	Sme2.5_01340.1	135207	aa×bb	bb	ab	aa	ab	bb	ab	aa	aa	ab	aa	bb	aa	bb	ab	bb	bb	ab	bb	ab	bb	aa	bb	ab	ab	aa	ab	bb	bb	ab	bb	aa	ab	aa	bb	ab	bb	ab	ab	ab	ab	aa	ab	bb	ab	ab	bb
Marker290386	Sme2.5_01340.1	135264	aa×bb	bb	ab	aa	ab	bb	ab	aa	aa	ab	aa	bb	aa	bb	ab	bb	bb	ab	bb	ab	bb	aa	bb	ab	ab	aa	ab	bb	bb	ab	bb	aa	ab	aa	bb	ab	bb	ab	ab	ab	ab	aa	ab	bb	ab	ab	bb
Marker290387	Sme2.5_01340.1	135625	aa×bb	bb	ab	aa	ab	bb	ab	aa	aa	ab	aa	bb	aa	bb	ab	bb	bb	ab	bb	ab	bb	aa	bb	ab	ab	aa	ab	bb	bb	ab	bb	aa	ab	aa	bb	ab	bb	ab	ab	ab	ab	aa	ab	bb	ab	ab	bb
Marker290390	Sme2.5_01340.1	136186	aa×bb	bb	ab	aa	ab	bb	ab	aa	aa	ab	aa	bb	aa	bb	ab	bb	bb	ab	bb	ab	bb	aa	bb	ab	ab	aa	ab	bb	bb	ab	bb	--	ab	aa	bb	ab	bb	ab	ab	ab	ab	aa	ab	bb	ab	ab	bb
Marker290921	Sme2.5_01344.1	73007	aa×bb	ab	ab	aa	aa	aa	bb	ab	aa	ab	ab	ab	bb	bb	ab	ab	ab	ab	bb	bb	aa	bb	ab	bb	ab	ab	bb	ab	aa	ab	ab	ab	aa	bb	bb	aa	ab	aa	bb	ab	ab	aa	ab	ab	bb	aa	aa
Marker291248	Sme2.5_01346.1	46200	aa×bb	ab	ab	aa	bb	ab	aa	aa	ab	ab	bb	ab	bb	aa	ab	ab	ab	bb	aa	ab	aa	aa	ab	bb	ab	bb	ab	bb	bb	ab	aa	aa	aa	ab	aa	ab	ab	ab	aa	bb	bb	ab	bb	bb	bb	ab	aa
Marker291594	Sme2.5_01350.1	53934	aa×bb	bb	bb	aa	ab	ab	aa	aa	bb	ab	ab	aa	aa	ab	bb	ab	aa	ab	aa	aa	ab	aa	aa	ab	ab	ab	ab	bb	ab	ab	bb	bb	aa	ab	bb	ab	ab	ab	ab	ab	bb	bb	ab	ab	ab	bb	ab
Marker291596	Sme2.5_01350.1	62440	aa×bb	bb	bb	aa	ab	ab	aa	aa	bb	ab	ab	aa	aa	ab	bb	ab	aa	ab	aa	aa	ab	aa	aa	ab	ab	ab	ab	bb	ab	ab	bb	bb	aa	ab	bb	ab	ab	ab	ab	ab	bb	bb	ab	ab	ab	bb	ab
Marker291786	Sme2.5_01350.1	129055	aa×bb	ab	aa	ab	ab	ab	bb	aa	bb	bb	bb	ab	bb	aa	ab	ab	aa	aa	--	ab	ab	ab	ab	bb	bb	ab	ab	ab	aa	ab	bb	ab	aa	aa	bb	aa	bb	ab	ab	ab	aa	ab	aa	bb	ab	bb	aa
Marker291913	Sme2.5_01352.1	70724	aa×bb	bb	bb	aa	ab	ab	aa	aa	bb	ab	ab	aa	aa	ab	bb	ab	aa	ab	aa	aa	ab	aa	aa	ab	ab	ab	ab	bb	ab	ab	bb	bb	aa	ab	bb	ab	ab	ab	ab	ab	bb	bb	ab	ab	ab	bb	ab
Marker291916	Sme2.5_01352.1	80760	aa×bb	bb	bb	aa	ab	ab	aa	aa	bb	ab	ab	aa	aa	ab	bb	ab	aa	ab	aa	aa	ab	aa	aa	ab	ab	ab	ab	bb	ab	ab	bb	--	aa	ab	bb	ab	ab	bb	ab	ab	bb	bb	ab	ab	ab	bb	ab
Marker292040	Sme2.5_01354.1	8346	aa×bb	ab	aa	ab	ab	ab	bb	aa	bb	bb	bb	ab	bb	aa	ab	ab	aa	aa	bb	ab	ab	ab	ab	bb	bb	ab	ab	ab	aa	ab	ab	ab	aa	aa	bb	aa	bb	ab	ab	ab	aa	ab	aa	bb	ab	bb	aa
Marker292310	Sme2.5_01355.1	118150	aa×bb	ab	aa	aa	ab	aa	ab	aa	aa	ab	ab	ab	bb	bb	bb	bb	aa	ab	aa	ab	ab	aa	bb	ab	aa	bb	ab	ab	aa	aa	ab	ab	ab	aa	bb	bb	bb	bb	ab	bb	ab	bb	ab	aa	ab	ab	ab
Marker292321	Sme2.5_01355.1	127126	aa×bb	ab	aa	aa	ab	aa	ab	aa	aa	ab	ab	ab	bb	bb	bb	bb	aa	ab	aa	ab	ab	aa	bb	ab	aa	bb	ab	ab	aa	aa	ab	ab	ab	aa	bb	bb	bb	bb	ab	bb	ab	bb	ab	aa	ab	ab	ab
Marker292394	Sme2.5_01356.1	42316	aa×bb	aa	bb	ab	bb	bb	aa	bb	ab	ab	bb	bb	aa	aa	ab	ab	aa	bb	aa	bb	ab	ab	ab	ab	ab	ab	ab	ab	--	bb	aa	bb	ab	ab	aa	ab	bb	bb	ab	ab	bb	bb	ab	bb	bb	ab	aa
Marker292718	Sme2.5_01358.1	25925	aa×bb	ab	ab	ab	aa	ab	bb	--	ab	bb	bb	bb	bb	aa	ab	bb	ab	aa	bb	aa	ab	ab	aa	bb	bb	ab	--	ab	aa	aa	bb	bb	aa	aa	ab	ab	bb	ab	ab	bb	aa	ab	aa	bb	ab	bb	aa
Marker292719	Sme2.5_01358.1	25932	aa×bb	ab	ab	ab	aa	ab	bb	--	ab	bb	bb	bb	bb	aa	ab	bb	ab	aa	bb	aa	ab	ab	aa	bb	bb	ab	aa	ab	aa	aa	bb	bb	aa	aa	ab	ab	bb	ab	ab	bb	aa	ab	aa	bb	ab	ab	aa
Marker292722	Sme2.5_01358.1	26255	aa×bb	ab	ab	ab	aa	ab	bb	--	ab	bb	bb	bb	bb	aa	ab	bb	ab	aa	bb	aa	ab	ab	aa	bb	bb	ab	--	ab	aa	aa	bb	bb	aa	aa	ab	ab	bb	ab	ab	bb	aa	ab	aa	bb	ab	bb	aa
Marker292795	Sme2.5_01358.1	60048	aa×bb	ab	ab	ab	aa	ab	bb	--	ab	bb	bb	bb	bb	aa	ab	bb	ab	aa	bb	aa	ab	ab	aa	bb	bb	ab	aa	ab	aa	aa	bb	bb	aa	aa	ab	ab	bb	ab	ab	bb	--	ab	aa	bb	ab	ab	aa
Marker293156	Sme2.5_01362.1	50007	aa×bb	ab	ab	bb	bb	aa	aa	--	ab	ab	bb	ab	--	--	ab	aa	ab	bb	ab	ab	aa	ab	aa	aa	ab	ab	aa	bb	ab	bb	--	--	aa	aa	bb	ab	ab	ab	aa	aa	aa	ab	bb	ab	aa	ab	ab
Marker293256	Sme2.5_01364.1	6418	aa×bb	aa	aa	aa	ab	aa	ab	aa	aa	bb	ab	aa	--	bb	bb	bb	aa	ab	aa	ab	ab	aa	bb	ab	aa	bb	ab	ab	aa	aa	--	--	bb	aa	bb	bb	bb	bb	ab	bb	ab	bb	ab	aa	bb	ab	ab
Marker294490	Sme2.5_01374.1	39040	aa×bb	bb	ab	ab	bb	ab	bb	--	ab	ab	ab	ab	--	bb	bb	ab	aa	ab	bb	bb	bb	aa	ab	ab	ab	bb	bb	bb	ab	ab	ab	aa	ab	aa	aa	ab	ab	aa	bb	aa	ab	bb	ab	ab	aa	aa	ab
Marker294492	Sme2.5_01374.1	39330	aa×bb	bb	ab	ab	bb	ab	bb	--	ab	ab	ab	ab	--	bb	bb	ab	aa	ab	bb	bb	bb	aa	ab	ab	ab	bb	bb	bb	ab	ab	ab	aa	ab	aa	aa	ab	ab	aa	bb	aa	ab	bb	ab	ab	aa	aa	ab
Marker294724	Sme2.5_01377.1	50714	aa×bb	ab	aa	aa	ab	aa	ab	ab	aa	bb	bb	ab	bb	aa	ab	ab	bb	aa	ab	ab	aa	aa	bb	ab	bb	ab	bb	aa	bb	ab	ab	bb	bb	ab	ab	bb	ab	ab	aa	ab	ab	ab	bb	bb	aa	ab	ab
Marker295159	Sme2.5_01384.1	9462	aa×bb	ab	aa	ab	bb	ab	bb	ab	ab	ab	ab	ab	bb	bb	bb	aa	aa	ab	bb	bb	bb	aa	ab	ab	ab	bb	bb	bb	ab	ab	ab	ab	ab	aa	ab	ab	ab	aa	ab	ab	ab	bb	ab	ab	aa	aa	ab
Marker295428	Sme2.5_01386.1	80400	aa×bb	ab	aa	aa	ab	aa	ab	aa	aa	bb	ab	ab	bb	bb	bb	bb	aa	ab	aa	ab	ab	aa	bb	ab	aa	bb	ab	ab	aa	aa	ab	aa	ab	aa	bb	bb	bb	ab	ab	bb	ab	bb	ab	aa	ab	ab	ab
Marker296489	Sme2.5_01389.1	12857	aa×bb	ab	aa	ab	ab	ab	bb	aa	bb	ab	bb	ab	bb	aa	ab	ab	aa	aa	bb	ab	ab	ab	ab	bb	bb	ab	ab	ab	aa	ab	ab	ab	aa	aa	bb	aa	bb	ab	ab	ab	aa	ab	aa	bb	ab	bb	aa
Marker296528	Sme2.5_01389.1	23646	aa×bb	ab	aa	ab	ab	ab	bb	aa	bb	bb	bb	ab	bb	aa	ab	ab	aa	aa	bb	ab	ab	ab	ab	bb	bb	ab	ab	ab	aa	ab	ab	ab	aa	aa	bb	aa	bb	ab	ab	ab	aa	ab	aa	bb	ab	bb	aa
Marker296530	Sme2.5_01389.1	24692	aa×bb	ab	aa	ab	ab	ab	bb	aa	bb	bb	bb	ab	bb	aa	ab	ab	aa	aa	bb	ab	ab	ab	ab	bb	bb	ab	ab	ab	aa	ab	ab	aa	aa	aa	bb	aa	bb	aa	ab	bb	aa	bb	aa	bb	ab	bb	aa
Marker296545	Sme2.5_01389.1	31835	aa×bb	ab	aa	ab	ab	ab	bb	aa	bb	bb	bb	ab	bb	aa	ab	ab	aa	aa	bb	ab	ab	ab	ab	bb	bb	ab	ab	ab	aa	ab	ab	aa	aa	aa	bb	aa	bb	ab	ab	ab	aa	ab	aa	bb	ab	bb	aa
Marker296548	Sme2.5_01389.1	32349	aa×bb	ab	aa	ab	ab	ab	bb	aa	bb	bb	bb	ab	bb	aa	ab	ab	aa	aa	bb	ab	ab	ab	ab	bb	bb	ab	ab	ab	aa	ab	ab	ab	aa	aa	bb	aa	bb	ab	ab	ab	aa	ab	aa	bb	ab	bb	aa
Marker296549	Sme2.5_01389.1	33305	aa×bb	ab	aa	ab	ab	ab	bb	aa	bb	bb	bb	ab	bb	aa	ab	ab	aa	aa	bb	ab	ab	ab	ab	bb	bb	ab	ab	ab	aa	ab	ab	aa	aa	aa	bb	aa	bb	ab	ab	ab	aa	ab	aa	bb	ab	bb	aa
Marker296574	Sme2.5_01389.1	41395	aa×bb	ab	aa	ab	ab	ab	bb	aa	bb	bb	bb	ab	bb	aa	ab	ab	aa	aa	bb	ab	ab	ab	ab	bb	bb	ab	ab	ab	aa	ab	ab	ab	aa	aa	bb	aa	bb	ab	ab	ab	aa	ab	aa	bb	ab	bb	aa
Marker296575	Sme2.5_01389.1	41405	aa×bb	ab	aa	ab	ab	ab	bb	aa	bb	bb	bb	ab	bb	aa	ab	ab	aa	aa	bb	ab	ab	ab	ab	bb	bb	ab	ab	ab	aa	ab	ab	ab	aa	aa	bb	aa	bb	ab	ab	ab	aa	ab	aa	bb	ab	bb	aa
Marker296576	Sme2.5_01389.1	41444	aa×bb	ab	aa	ab	ab	ab	bb	aa	bb	bb	bb	ab	bb	aa	ab	ab	aa	aa	bb	ab	ab	ab	ab	bb	bb	ab	ab	ab	aa	ab	ab	ab	aa	aa	bb	aa	bb	ab	ab	ab	aa	ab	aa	bb	ab	bb	aa
Marker296631	Sme2.5_01389.1	57395	aa×bb	ab	aa	ab	ab	ab	bb	aa	bb	bb	bb	ab	bb	aa	ab	ab	aa	aa	bb	ab	ab	ab	ab	bb	bb	ab	ab	ab	aa	ab	ab	ab	aa	aa	bb	aa	bb	ab	ab	ab	aa	ab	aa	bb	ab	bb	aa
Marker296659	Sme2.5_01389.1	66330	aa×bb	ab	aa	ab	ab	ab	bb	aa	bb	bb	bb	ab	bb	aa	ab	ab	aa	aa	bb	ab	ab	ab	ab	bb	bb	ab	ab	ab	aa	ab	ab	ab	aa	aa	bb	aa	bb	ab	ab	ab	aa	ab	aa	bb	ab	bb	aa
Marker296706	Sme2.5_01389.1	78509	aa×bb	ab	aa	ab	ab	ab	bb	aa	bb	bb	bb	ab	bb	aa	ab	ab	aa	aa	bb	ab	ab	ab	ab	bb	bb	ab	bb	ab	aa	ab	ab	--	aa	aa	bb	aa	bb	ab	bb	ab	aa	ab	aa	bb	ab	bb	aa
Marker296769	Sme2.5_01390.1	77910	aa×bb	ab	bb	aa	aa	ab	ab	ab	ab	ab	ab	aa	ab	bb	aa	ab	ab	aa	bb	aa	ab	ab	bb	aa	ab	aa	ab	aa	aa	ab	aa	ab	ab	ab	aa	ab	ab	aa	ab	aa	ab	ab	aa	ab	bb	ab	ab
Marker298282	Sme2.5_01396.1	19553	aa×bb	ab	aa	ab	ab	ab	bb	aa	bb	bb	bb	ab	bb	aa	ab	ab	aa	aa	bb	ab	ab	ab	ab	bb	bb	ab	ab	ab	aa	ab	ab	ab	aa	aa	bb	aa	bb	ab	ab	ab	aa	ab	aa	bb	ab	bb	aa
Marker298553	Sme2.5_01397.1	41441	aa×bb	ab	aa	ab	ab	ab	bb	aa	bb	bb	bb	ab	bb	ab	ab	ab	aa	aa	bb	ab	ab	ab	ab	bb	bb	ab	ab	ab	aa	ab	ab	ab	aa	aa	bb	aa	bb	ab	ab	ab	aa	ab	aa	bb	ab	bb	aa
Marker298983	Sme2.5_01399.1	21791	aa×bb	ab	ab	ab	aa	aa	bb	ab	aa	bb	bb	ab	bb	bb	ab	ab	ab	ab	bb	bb	ab	ab	ab	bb	ab	ab	bb	ab	aa	ab	aa	ab	aa	bb	bb	ab	ab	aa	bb	ab	ab	aa	ab	ab	bb	aa	aa
Marker299062	Sme2.5_01399.1	34463	aa×bb	ab	bb	ab	aa	aa	bb	ab	aa	bb	bb	aa	bb	bb	--	ab	ab	ab	bb	bb	ab	ab	ab	bb	ab	ab	bb	ab	aa	ab	aa	--	aa	bb	bb	ab	ab	aa	bb	ab	ab	aa	ab	ab	bb	aa	aa
Marker299142	Sme2.5_01399.1	40717	aa×bb	ab	ab	ab	aa	aa	bb	ab	aa	ab	bb	ab	bb	bb	ab	ab	ab	ab	bb	bb	ab	ab	ab	bb	ab	ab	bb	ab	aa	ab	aa	--	aa	bb	bb	ab	ab	aa	bb	ab	ab	aa	ab	ab	bb	aa	aa
Marker299154	Sme2.5_01399.1	42337	aa×bb	ab	--	ab	aa	aa	bb	--	aa	--	bb	--	bb	bb	ab	ab	ab	--	--	bb	ab	ab	--	bb	--	--	bb	ab	aa	ab	aa	--	aa	bb	bb	ab	--	aa	bb	ab	ab	aa	--	ab	bb	aa	aa
Marker299191	Sme2.5_01399.1	48121	aa×bb	ab	ab	ab	aa	aa	bb	ab	aa	bb	bb	ab	bb	bb	ab	ab	ab	ab	bb	bb	ab	ab	ab	bb	ab	ab	bb	ab	aa	ab	aa	--	aa	bb	bb	ab	ab	aa	bb	ab	ab	aa	ab	ab	bb	aa	aa
Marker299192	Sme2.5_01399.1	48140	aa×bb	ab	ab	ab	aa	aa	bb	ab	aa	bb	bb	ab	bb	bb	ab	ab	ab	ab	bb	bb	ab	ab	ab	bb	ab	ab	bb	ab	aa	ab	aa	--	aa	bb	bb	ab	ab	aa	bb	ab	ab	aa	ab	ab	bb	aa	aa
Marker299210	Sme2.5_01399.1	52403	aa×bb	ab	ab	ab	aa	aa	bb	ab	aa	ab	bb	ab	bb	bb	ab	ab	ab	ab	bb	bb	ab	ab	ab	bb	ab	ab	bb	ab	aa	ab	aa	aa	aa	bb	bb	ab	ab	aa	bb	ab	ab	aa	ab	ab	bb	aa	aa
Marker299887	Sme2.5_01404.1	54337	aa×bb	ab	ab	aa	ab	ab	aa	bb	ab	ab	ab	bb	aa	aa	bb	aa	ab	ab	--	bb	--	bb	ab	ab	bb	--	ab	ab	ab	ab	bb	--	ab	aa	ab	ab	bb	aa	ab	bb	ab	bb	ab	ab	aa	ab	ab
Marker300336	Sme2.5_01408.1	46986	aa×bb	bb	ab	ab	aa	bb	ab	--	bb	bb	bb	aa	bb	bb	ab	aa	aa	ab	aa	ab	bb	ab	ab	ab	aa	ab	ab	aa	aa	aa	bb	bb	bb	ab	ab	aa	aa	bb	ab	ab	ab	ab	ab	ab	ab	ab	aa
Marker300664	Sme2.5_01412.1	126787	aa×bb	ab	aa	ab	ab	ab	bb	aa	bb	bb	bb	ab	bb	aa	ab	ab	aa	aa	bb	ab	ab	ab	ab	bb	bb	ab	ab	ab	aa	ab	bb	ab	aa	aa	bb	aa	bb	aa	ab	ab	aa	ab	aa	bb	ab	bb	aa
Marker300714	Sme2.5_01412.1	141942	aa×bb	ab	aa	ab	ab	ab	bb	aa	bb	ab	bb	ab	bb	aa	ab	ab	aa	aa	bb	ab	ab	ab	ab	bb	bb	ab	ab	ab	aa	ab	ab	aa	aa	aa	bb	aa	bb	ab	ab	ab	aa	ab	aa	bb	ab	bb	aa
Marker301007	Sme2.5_01415.1	83879	aa×bb	ab	aa	ab	ab	ab	bb	aa	bb	bb	bb	ab	bb	aa	ab	ab	aa	aa	bb	ab	ab	ab	ab	bb	bb	ab	ab	ab	aa	ab	aa	bb	aa	aa	bb	aa	bb	ab	ab	ab	aa	ab	aa	bb	ab	bb	aa
Marker301090	Sme2.5_01418.1	11925	aa×bb	ab	ab	bb	bb	aa	aa	--	ab	ab	bb	ab	--	bb	ab	aa	ab	bb	ab	ab	aa	ab	aa	aa	ab	ab	--	bb	ab	bb	bb	bb	aa	aa	bb	ab	ab	ab	ab	ab	aa	ab	bb	ab	aa	ab	ab
Marker301724	Sme2.5_01421.1	64753	aa×bb	bb	bb	aa	ab	ab	aa	aa	bb	ab	ab	aa	aa	ab	bb	ab	aa	ab	aa	aa	ab	aa	aa	ab	ab	ab	ab	bb	ab	ab	bb	bb	aa	ab	bb	ab	ab	ab	ab	ab	bb	bb	ab	ab	ab	bb	ab
Marker302080	Sme2.5_01422.1	35303	aa×bb	ab	ab	aa	ab	aa	ab	bb	ab	ab	ab	ab	bb	bb	ab	aa	bb	ab	ab	ab	aa	ab	aa	ab	bb	ab	ab	bb	aa	bb	ab	bb	ab	ab	ab	bb	ab	ab	ab	ab	aa	ab	bb	ab	ab	ab	bb
Marker302766	Sme2.5_01426.1	58905	aa×bb	ab	ab	aa	aa	aa	bb	bb	aa	bb	ab	aa	bb	bb	ab	ab	ab	ab	bb	bb	aa	bb	ab	bb	bb	ab	bb	bb	aa	ab	ab	ab	aa	bb	--	aa	ab	aa	bb	aa	ab	ab	ab	ab	bb	aa	aa
Marker302913	Sme2.5_01429.1	84894	aa×bb	bb	bb	aa	ab	ab	aa	aa	bb	ab	ab	aa	aa	ab	bb	ab	aa	ab	aa	aa	ab	aa	aa	ab	ab	ab	ab	bb	ab	ab	bb	bb	aa	ab	bb	ab	ab	ab	ab	ab	bb	bb	ab	ab	ab	bb	ab
Marker303192	Sme2.5_01432.1	16529	aa×bb	ab	aa	ab	ab	ab	bb	aa	bb	bb	bb	ab	bb	aa	ab	ab	aa	aa	bb	ab	ab	ab	ab	bb	bb	ab	aa	ab	aa	ab	ab	aa	aa	aa	bb	aa	bb	aa	ab	ab	aa	ab	aa	bb	ab	bb	aa
Marker303204	Sme2.5_01432.1	20298	aa×bb	ab	aa	ab	ab	ab	bb	aa	bb	bb	bb	ab	bb	aa	ab	ab	aa	aa	bb	ab	ab	ab	ab	bb	bb	aa	bb	ab	aa	ab	aa	--	aa	aa	bb	aa	bb	bb	ab	ab	aa	ab	aa	bb	ab	bb	aa
Marker303419	Sme2.5_01432.1	60264	aa×bb	ab	aa	ab	ab	ab	bb	aa	bb	bb	bb	ab	bb	aa	ab	ab	ab	aa	bb	ab	ab	ab	ab	bb	bb	ab	ab	ab	aa	aa	ab	ab	aa	aa	bb	aa	bb	ab	ab	bb	aa	ab	aa	bb	ab	bb	aa
Marker303469	Sme2.5_01432.1	73830	aa×bb	ab	aa	ab	ab	ab	bb	aa	bb	bb	bb	ab	bb	aa	ab	ab	aa	aa	bb	ab	ab	ab	ab	bb	bb	ab	ab	ab	aa	ab	ab	--	aa	aa	bb	aa	bb	ab	ab	ab	aa	ab	aa	bb	ab	bb	aa
Marker303921	Sme2.5_01435.1	60623	aa×bb	ab	ab	bb	aa	ab	ab	ab	ab	ab	ab	aa	aa	bb	aa	ab	ab	aa	bb	aa	aa	ab	bb	ab	ab	ab	ab	aa	aa	ab	ab	aa	ab	ab	bb	bb	aa	bb	ab	aa	ab	ab	aa	aa	bb	ab	ab
Marker303952	Sme2.5_01436.1	5785	aa×bb	ab	aa	ab	ab	ab	bb	aa	bb	bb	bb	ab	bb	ab	ab	ab	aa	aa	bb	ab	ab	ab	ab	bb	bb	ab	ab	ab	aa	ab	ab	ab	aa	aa	bb	aa	bb	ab	ab	ab	aa	ab	aa	bb	ab	bb	aa
Marker303971	Sme2.5_01436.1	9925	aa×bb	ab	aa	ab	ab	ab	bb	aa	bb	bb	bb	ab	bb	aa	ab	ab	aa	aa	bb	ab	ab	ab	ab	bb	bb	ab	ab	ab	aa	ab	ab	ab	aa	aa	bb	aa	bb	ab	ab	ab	aa	ab	aa	bb	ab	bb	aa
Marker304013	Sme2.5_01436.1	18985	aa×bb	ab	aa	ab	ab	ab	bb	aa	bb	bb	bb	ab	bb	aa	ab	ab	aa	aa	bb	ab	ab	ab	ab	bb	bb	ab	ab	ab	aa	ab	ab	ab	aa	aa	bb	aa	bb	ab	ab	ab	aa	ab	aa	bb	ab	bb	aa
Marker304015	Sme2.5_01436.1	19458	aa×bb	ab	aa	ab	ab	ab	bb	aa	bb	bb	bb	ab	bb	aa	ab	ab	aa	aa	bb	ab	ab	ab	ab	bb	bb	ab	ab	ab	aa	ab	ab	ab	aa	aa	bb	aa	bb	ab	ab	ab	aa	ab	aa	bb	ab	bb	aa
Marker304175	Sme2.5_01437.1	70304	aa×bb	bb	ab	ab	ab	bb	ab	aa	aa	ab	ab	bb	aa	bb	aa	bb	ab	ab	bb	ab	bb	ab	bb	ab	ab	aa	ab	bb	bb	ab	bb	aa	ab	aa	bb	ab	bb	ab	ab	ab	ab	aa	aa	bb	bb	ab	bb
Marker304326	Sme2.5_01439.1	52641	aa×bb	bb	bb	aa	ab	ab	aa	aa	bb	ab	ab	aa	aa	ab	bb	ab	aa	ab	aa	aa	ab	aa	aa	ab	ab	ab	ab	bb	ab	ab	bb	bb	aa	ab	bb	ab	ab	ab	ab	ab	bb	bb	ab	ab	ab	bb	ab
Marker305275	Sme2.5_01446.1	45044	aa×bb	ab	ab	aa	bb	ab	aa	--	ab	bb	bb	ab	bb	aa	ab	ab	ab	bb	aa	ab	aa	aa	ab	bb	ab	bb	ab	ab	bb	ab	aa	--	aa	ab	aa	ab	ab	ab	aa	ab	bb	ab	bb	bb	bb	ab	aa
Marker305578	Sme2.5_01447.1	106006	aa×bb	ab	ab	ab	ab	ab	bb	--	bb	bb	bb	bb	bb	aa	ab	ab	ab	aa	bb	ab	ab	ab	aa	bb	bb	ab	ab	ab	aa	aa	ab	bb	aa	aa	ab	aa	bb	ab	ab	bb	aa	ab	aa	bb	ab	bb	aa
Marker305580	Sme2.5_01447.1	106401	aa×bb	ab	aa	ab	ab	ab	bb	--	bb	bb	bb	bb	bb	aa	ab	ab	ab	aa	bb	ab	ab	ab	aa	bb	bb	ab	ab	ab	aa	aa	ab	bb	aa	aa	ab	aa	bb	ab	ab	bb	aa	ab	aa	bb	ab	bb	aa
Marker307060	Sme2.5_01454.1	56777	aa×bb	ab	aa	aa	ab	aa	ab	ab	aa	bb	bb	ab	bb	aa	ab	ab	bb	aa	ab	ab	aa	aa	bb	ab	bb	ab	bb	aa	bb	ab	ab	bb	bb	ab	ab	bb	ab	ab	ab	ab	ab	ab	bb	bb	aa	ab	ab
Marker307253	Sme2.5_01457.1	40842	aa×bb	ab	aa	aa	ab	aa	ab	aa	aa	bb	ab	ab	bb	bb	bb	bb	aa	aa	aa	ab	ab	aa	bb	ab	aa	bb	ab	ab	aa	aa	ab	ab	ab	aa	bb	bb	bb	bb	ab	bb	ab	bb	ab	aa	ab	ab	ab
Marker307254	Sme2.5_01457.1	40856	aa×bb	ab	aa	aa	ab	aa	ab	aa	aa	bb	ab	ab	bb	bb	bb	bb	aa	aa	aa	ab	ab	aa	bb	ab	aa	bb	ab	ab	aa	aa	ab	ab	ab	aa	bb	bb	bb	bb	ab	bb	ab	bb	ab	aa	ab	ab	ab
Marker307282	Sme2.5_01457.1	83813	aa×bb	ab	aa	aa	ab	aa	ab	aa	aa	ab	ab	ab	bb	bb	bb	bb	aa	ab	aa	ab	ab	aa	bb	ab	aa	bb	ab	ab	aa	aa	ab	ab	ab	aa	bb	bb	bb	bb	ab	bb	ab	bb	ab	aa	ab	ab	ab
Marker308475	Sme2.5_01461.1	82096	aa×bb	ab	ab	aa	aa	ab	ab	ab	ab	ab	ab	aa	ab	bb	aa	ab	ab	aa	bb	aa	aa	ab	bb	aa	ab	ab	ab	aa	aa	bb	ab	aa	ab	ab	aa	aa	aa	aa	ab	aa	ab	ab	aa	aa	bb	ab	ab
Marker308594	Sme2.5_01463.1	44027	aa×bb	bb	bb	aa	ab	ab	aa	aa	bb	ab	ab	aa	aa	ab	bb	ab	aa	ab	aa	aa	ab	aa	aa	ab	ab	ab	ab	bb	ab	ab	bb	bb	aa	ab	bb	ab	ab	ab	ab	ab	bb	bb	ab	ab	ab	bb	ab
Marker308683	Sme2.5_01463.1	98397	aa×bb	bb	bb	aa	ab	ab	aa	--	bb	ab	ab	aa	aa	ab	bb	ab	aa	ab	aa	aa	ab	aa	aa	ab	ab	ab	ab	bb	ab	ab	bb	bb	aa	ab	bb	bb	ab	ab	ab	ab	bb	bb	ab	bb	ab	bb	aa
Marker308684	Sme2.5_01463.1	98808	aa×bb	bb	bb	aa	ab	ab	aa	--	bb	ab	ab	aa	aa	ab	bb	ab	aa	ab	aa	aa	ab	aa	aa	ab	ab	ab	ab	bb	ab	ab	bb	bb	aa	ab	bb	bb	ab	ab	ab	ab	bb	bb	ab	bb	ab	bb	aa
Marker308695	Sme2.5_01463.1	107358	aa×bb	bb	bb	aa	ab	ab	aa	aa	bb	ab	ab	aa	aa	ab	bb	ab	aa	ab	aa	aa	ab	aa	aa	ab	ab	ab	ab	bb	ab	ab	bb	bb	aa	ab	bb	ab	ab	ab	ab	ab	bb	bb	ab	ab	ab	bb	ab
Marker308768	Sme2.5_01463.1	141074	aa×bb	bb	bb	aa	ab	ab	aa	aa	bb	ab	ab	aa	aa	ab	bb	ab	aa	ab	aa	aa	ab	aa	aa	ab	ab	ab	ab	bb	ab	ab	bb	bb	aa	ab	bb	ab	ab	ab	ab	ab	bb	bb	ab	ab	ab	bb	ab
Marker308951	Sme2.5_01465.1	25710	aa×bb	bb	bb	aa	ab	ab	aa	aa	bb	ab	ab	aa	aa	ab	bb	ab	aa	ab	aa	aa	ab	aa	aa	ab	ab	ab	ab	bb	ab	ab	bb	bb	aa	ab	bb	ab	ab	ab	ab	ab	bb	bb	ab	ab	ab	bb	ab
Marker308955	Sme2.5_01465.1	30515	aa×bb	bb	bb	aa	ab	ab	aa	aa	bb	ab	ab	aa	aa	ab	bb	ab	aa	ab	aa	aa	ab	aa	aa	ab	ab	ab	ab	bb	ab	ab	bb	bb	aa	ab	bb	ab	ab	bb	ab	ab	bb	bb	ab	ab	ab	bb	ab
Marker309578	Sme2.5_01466.1	85447	aa×bb	aa	bb	ab	aa	aa	aa	bb	ab	bb	aa	bb	bb	bb	ab	aa	ab	ab	bb	aa	aa	ab	ab	ab	aa	bb	aa	bb	ab	aa	bb	aa	ab	bb	ab	aa	ab	aa	ab	bb	bb	aa	ab	ab	ab	ab	aa
Marker309647	Sme2.5_01468.1	9485	aa×bb	bb	bb	aa	ab	ab	aa	aa	bb	ab	ab	aa	aa	ab	bb	ab	aa	ab	aa	aa	ab	aa	aa	ab	ab	ab	ab	bb	ab	ab	bb	bb	aa	ab	bb	ab	ab	ab	ab	ab	bb	bb	ab	ab	ab	bb	ab
Marker310086	Sme2.5_01471.1	7674	aa×bb	bb	bb	aa	ab	ab	aa	aa	bb	ab	ab	aa	aa	ab	bb	ab	aa	ab	aa	aa	ab	aa	aa	ab	ab	ab	ab	bb	ab	ab	bb	bb	aa	ab	bb	ab	ab	ab	ab	ab	bb	bb	ab	ab	ab	bb	ab
Marker310087	Sme2.5_01471.1	7681	aa×bb	bb	bb	aa	ab	ab	aa	aa	bb	ab	ab	aa	aa	ab	bb	ab	aa	ab	aa	aa	ab	aa	aa	ab	ab	ab	ab	bb	ab	ab	bb	bb	aa	ab	bb	ab	ab	ab	ab	ab	bb	bb	ab	ab	ab	bb	ab
Marker310214	Sme2.5_01472.1	51984	aa×bb	ab	aa	ab	ab	bb	bb	aa	bb	bb	bb	ab	bb	ab	bb	aa	ab	bb	ab	ab	ab	ab	ab	bb	bb	ab	aa	bb	aa	ab	ab	ab	ab	ab	bb	bb	bb	ab	ab	ab	aa	ab	aa	aa	ab	ab	aa
Marker311317	Sme2.5_01480.1	77426	aa×bb	aa	bb	ab	aa	aa	aa	bb	ab	bb	aa	bb	bb	bb	ab	aa	ab	ab	bb	aa	aa	ab	ab	ab	aa	bb	aa	bb	ab	aa	bb	ab	ab	bb	ab	aa	ab	aa	ab	bb	bb	aa	ab	ab	ab	ab	aa
Marker311403	Sme2.5_01480.1	159396	aa×bb	aa	bb	ab	aa	aa	aa	bb	ab	bb	aa	bb	bb	bb	ab	aa	ab	ab	bb	aa	aa	ab	ab	ab	aa	bb	aa	bb	ab	aa	bb	ab	ab	bb	ab	aa	ab	aa	ab	bb	bb	aa	ab	ab	ab	ab	aa
Marker311898	Sme2.5_01483.1	74391	aa×bb	ab	aa	ab	bb	ab	bb	ab	ab	ab	ab	ab	bb	bb	bb	aa	aa	ab	bb	bb	bb	aa	ab	ab	ab	bb	bb	bb	ab	ab	ab	ab	ab	aa	ab	ab	ab	aa	ab	ab	ab	bb	ab	ab	aa	aa	ab
Marker312866	Sme2.5_01488.1	56834	aa×bb	aa	ab	aa	aa	ab	ab	bb	bb	ab	ab	ab	aa	bb	ab	ab	ab	bb	ab	bb	aa	ab	bb	ab	bb	ab	bb	bb	ab	ab	aa	aa	aa	bb	aa	aa	bb	ab	bb	aa	aa	bb	ab	ab	ab	aa	ab
Marker313395	Sme2.5_01496.1	52764	aa×bb	ab	ab	aa	ab	aa	ab	bb	ab	ab	ab	ab	bb	bb	ab	aa	bb	ab	ab	ab	aa	ab	aa	ab	bb	ab	ab	bb	aa	bb	ab	ab	ab	ab	ab	bb	ab	ab	ab	ab	aa	ab	bb	ab	ab	ab	bb
Marker313784	Sme2.5_01500.1	32296	aa×bb	ab	bb	aa	aa	ab	ab	ab	ab	ab	ab	aa	ab	bb	aa	ab	ab	aa	bb	aa	ab	ab	bb	aa	aa	aa	ab	aa	aa	ab	aa	ab	ab	ab	aa	ab	ab	aa	ab	aa	ab	ab	aa	ab	bb	ab	ab
Marker315838	Sme2.5_01509.1	21853	aa×bb	aa	bb	ab	aa	ab	aa	ab	aa	bb	ab	ab	ab	bb	ab	ab	aa	ab	ab	aa	ab	aa	ab	bb	aa	aa	ab	bb	aa	ab	bb	ab	bb	bb	aa	bb	bb	aa	ab	ab	ab	ab	bb	ab	ab	ab	aa
Marker315839	Sme2.5_01509.1	21887	aa×bb	aa	bb	ab	aa	ab	aa	bb	aa	bb	ab	ab	ab	bb	ab	ab	aa	ab	ab	aa	ab	aa	ab	bb	aa	aa	ab	bb	aa	ab	bb	ab	bb	bb	aa	bb	bb	aa	ab	ab	ab	ab	bb	ab	ab	ab	aa
Marker315840	Sme2.5_01509.1	21912	aa×bb	aa	bb	ab	aa	ab	aa	ab	aa	bb	ab	ab	ab	bb	ab	ab	aa	ab	ab	aa	ab	aa	ab	bb	aa	aa	ab	bb	aa	ab	bb	ab	bb	bb	aa	bb	bb	aa	ab	ab	ab	ab	bb	ab	ab	ab	aa
Marker315870	Sme2.5_01509.1	37263	aa×bb	aa	bb	ab	aa	ab	aa	bb	aa	bb	ab	ab	ab	bb	ab	ab	aa	ab	ab	aa	ab	aa	aa	bb	aa	aa	ab	bb	aa	ab	bb	ab	bb	bb	aa	bb	bb	aa	ab	ab	ab	ab	bb	ab	ab	ab	aa
Marker315871	Sme2.5_01509.1	37279	aa×bb	aa	bb	ab	aa	ab	aa	ab	aa	bb	ab	ab	ab	bb	ab	ab	aa	ab	ab	aa	ab	aa	aa	bb	aa	aa	ab	bb	aa	ab	bb	ab	bb	bb	aa	bb	bb	aa	ab	ab	ab	ab	bb	ab	ab	ab	aa
Marker315872	Sme2.5_01509.1	37294	aa×bb	aa	bb	ab	aa	ab	aa	bb	aa	bb	ab	ab	ab	bb	ab	ab	aa	ab	ab	aa	ab	aa	aa	bb	aa	aa	ab	bb	aa	ab	bb	ab	bb	bb	aa	bb	bb	aa	ab	ab	ab	ab	bb	ab	ab	ab	aa
Marker315873	Sme2.5_01509.1	37334	aa×bb	aa	bb	ab	aa	ab	aa	bb	aa	bb	ab	ab	ab	bb	ab	ab	aa	ab	ab	aa	ab	aa	aa	bb	aa	aa	ab	bb	aa	ab	bb	ab	bb	bb	aa	bb	bb	aa	ab	ab	ab	ab	bb	ab	ab	ab	aa
Marker317123	Sme2.5_01521.1	45892	aa×bb	bb	bb	ab	ab	ab	ab	bb	ab	bb	ab	bb	--	--	ab	ab	bb	bb	bb	bb	--	bb	bb	ab	ab	bb	--	ab	aa	aa	bb	bb	ab	ab	aa	bb	ab	bb	ab	ab	ab	bb	bb	ab	bb	aa	ab
Marker317815	Sme2.5_01525.1	54276	aa×bb	ab	ab	ab	aa	bb	bb	aa	ab	bb	bb	bb	bb	aa	ab	bb	ab	ab	bb	aa	ab	ab	aa	bb	bb	ab	aa	ab	aa	aa	aa	bb	aa	aa	aa	ab	bb	ab	ab	bb	ab	ab	aa	bb	ab	ab	aa
Marker317905	Sme2.5_01525.1	92297	aa×bb	aa	ab	aa	aa	ab	ab	--	aa	aa	ab	aa	aa	bb	aa	ab	aa	aa	ab	aa	ab	ab	bb	aa	ab	aa	aa	ab	aa	ab	aa	--	ab	ab	aa	ab	ab	ab	aa	aa	ab	ab	ab	ab	ab	ab	aa
Marker318451	Sme2.5_01527.1	75274	aa×bb	aa	bb	ab	aa	aa	aa	bb	ab	bb	aa	bb	bb	bb	ab	aa	ab	ab	bb	aa	aa	ab	ab	ab	aa	bb	aa	bb	ab	aa	bb	ab	ab	bb	ab	aa	ab	aa	ab	bb	bb	aa	ab	ab	ab	ab	aa
Marker318651	Sme2.5_01529.1	25145	aa×bb	ab	aa	ab	ab	ab	bb	aa	bb	ab	bb	bb	bb	aa	ab	ab	aa	aa	bb	ab	ab	ab	ab	bb	bb	ab	ab	ab	aa	ab	ab	bb	aa	aa	bb	aa	bb	ab	ab	ab	aa	ab	aa	bb	ab	bb	aa
Marker318690	Sme2.5_01529.1	40785	aa×bb	ab	aa	ab	ab	ab	bb	aa	bb	bb	bb	ab	bb	aa	ab	ab	aa	aa	bb	ab	ab	ab	ab	bb	bb	ab	ab	ab	aa	ab	ab	ab	aa	aa	bb	aa	bb	ab	ab	ab	aa	ab	aa	bb	ab	bb	aa
Marker318767	Sme2.5_01529.1	72331	aa×bb	ab	aa	ab	ab	ab	bb	aa	bb	bb	bb	ab	bb	aa	ab	ab	aa	aa	bb	ab	ab	ab	ab	bb	bb	ab	ab	ab	aa	ab	ab	ab	aa	aa	bb	aa	bb	ab	ab	ab	aa	ab	aa	bb	ab	bb	aa
Marker318768	Sme2.5_01529.1	72439	aa×bb	ab	aa	ab	ab	ab	bb	aa	bb	bb	bb	ab	bb	aa	ab	ab	aa	aa	bb	ab	ab	ab	ab	bb	bb	ab	ab	ab	aa	ab	ab	ab	aa	aa	bb	aa	bb	ab	ab	ab	aa	ab	aa	bb	ab	bb	aa
Marker318808	Sme2.5_01529.1	83591	aa×bb	ab	aa	ab	ab	ab	bb	aa	bb	bb	bb	ab	bb	aa	ab	ab	aa	aa	bb	ab	ab	ab	ab	bb	bb	ab	ab	ab	aa	ab	ab	bb	aa	aa	bb	aa	bb	ab	ab	ab	aa	ab	aa	bb	ab	bb	aa
Marker319261	Sme2.5_01532.1	90774	aa×bb	ab	aa	ab	ab	ab	bb	aa	bb	bb	bb	ab	bb	aa	ab	ab	aa	aa	bb	ab	ab	ab	ab	bb	bb	ab	ab	bb	aa	ab	ab	ab	aa	aa	bb	aa	bb	ab	ab	ab	aa	ab	aa	bb	ab	bb	aa
Marker319449	Sme2.5_01532.1	115582	aa×bb	ab	aa	ab	ab	ab	bb	aa	bb	bb	bb	ab	bb	aa	ab	ab	aa	aa	bb	ab	ab	ab	ab	bb	bb	ab	ab	bb	aa	ab	ab	ab	aa	aa	bb	aa	bb	ab	ab	ab	aa	ab	aa	bb	ab	bb	aa
Marker319762	Sme2.5_01534.1	80488	aa×bb	bb	bb	aa	ab	ab	aa	aa	bb	ab	ab	aa	aa	ab	bb	ab	aa	ab	aa	aa	ab	aa	aa	ab	ab	ab	ab	bb	ab	ab	bb	bb	aa	ab	bb	ab	ab	ab	ab	ab	bb	bb	ab	ab	ab	bb	ab
Marker319765	Sme2.5_01534.1	83432	aa×bb	bb	bb	aa	ab	ab	aa	aa	bb	ab	ab	aa	aa	ab	bb	ab	aa	ab	aa	aa	ab	aa	aa	ab	ab	ab	ab	bb	ab	ab	bb	bb	aa	ab	bb	ab	ab	ab	ab	bb	bb	bb	ab	ab	ab	bb	ab
Marker319769	Sme2.5_01534.1	85306	aa×bb	bb	bb	aa	ab	ab	aa	aa	bb	ab	ab	aa	aa	ab	bb	ab	aa	ab	aa	aa	ab	aa	aa	ab	ab	ab	ab	bb	ab	ab	bb	bb	aa	ab	bb	ab	ab	ab	ab	ab	bb	bb	ab	ab	ab	bb	ab
Marker319899	Sme2.5_01535.1	25161	aa×bb	ab	ab	aa	ab	aa	ab	bb	ab	ab	ab	ab	bb	bb	ab	aa	bb	bb	ab	ab	aa	ab	aa	ab	bb	ab	ab	bb	aa	bb	ab	ab	ab	ab	ab	bb	ab	ab	ab	ab	aa	ab	bb	ab	ab	ab	bb
Marker319900	Sme2.5_01535.1	25481	aa×bb	ab	ab	aa	ab	aa	ab	bb	ab	ab	ab	ab	bb	bb	ab	aa	bb	bb	ab	ab	aa	ab	aa	ab	bb	ab	ab	bb	aa	bb	ab	ab	ab	ab	ab	bb	ab	ab	ab	ab	aa	ab	bb	ab	ab	ab	bb
Marker321037	Sme2.5_01539.1	20920	aa×bb	aa	bb	ab	aa	ab	aa	ab	aa	bb	ab	ab	ab	bb	ab	ab	aa	ab	ab	aa	ab	aa	ab	bb	aa	aa	ab	bb	aa	ab	bb	ab	ab	bb	aa	bb	bb	aa	ab	ab	ab	ab	bb	ab	ab	ab	aa
Marker321493	Sme2.5_01540.1	91453	aa×bb	aa	bb	ab	aa	aa	ab	bb	bb	bb	ab	bb	ab	bb	ab	aa	ab	ab	ab	aa	ab	ab	ab	bb	aa	ab	aa	ab	ab	aa	bb	ab	ab	bb	ab	aa	ab	aa	ab	ab	bb	aa	ab	ab	aa	ab	aa
Marker323149	Sme2.5_01550.1	5123	aa×bb	ab	ab	aa	ab	aa	aa	bb	bb	ab	ab	ab	bb	bb	bb	aa	bb	ab	aa	ab	aa	ab	aa	ab	bb	ab	ab	bb	ab	bb	ab	ab	ab	ab	ab	bb	ab	aa	ab	ab	aa	bb	bb	ab	ab	ab	bb
Marker323199	Sme2.5_01550.1	14325	aa×bb	ab	ab	aa	ab	aa	aa	bb	bb	ab	ab	ab	bb	bb	bb	aa	bb	ab	aa	ab	aa	ab	aa	ab	bb	ab	ab	bb	ab	bb	ab	ab	ab	ab	ab	bb	ab	aa	ab	ab	aa	bb	bb	ab	ab	ab	bb
Marker323201	Sme2.5_01550.1	14828	aa×bb	ab	ab	aa	ab	aa	aa	bb	bb	ab	ab	ab	bb	bb	bb	aa	bb	ab	aa	ab	aa	ab	aa	ab	bb	ab	ab	bb	ab	bb	ab	ab	ab	ab	ab	bb	ab	aa	ab	ab	aa	bb	bb	ab	ab	ab	bb
Marker323323	Sme2.5_01552.1	2305	aa×bb	bb	bb	aa	ab	ab	aa	aa	bb	ab	ab	aa	aa	ab	bb	ab	aa	ab	aa	aa	ab	aa	aa	ab	ab	ab	ab	bb	ab	ab	bb	--	aa	ab	bb	ab	ab	bb	ab	ab	bb	bb	ab	ab	ab	bb	ab
Marker323324	Sme2.5_01552.1	2628	aa×bb	bb	bb	aa	ab	ab	aa	aa	bb	ab	ab	aa	aa	ab	bb	ab	aa	ab	aa	aa	ab	aa	aa	ab	ab	ab	ab	bb	ab	ab	bb	--	aa	ab	bb	ab	ab	bb	ab	ab	bb	bb	ab	ab	ab	bb	ab
Marker323728	Sme2.5_01556.1	25224	aa×bb	aa	bb	ab	aa	aa	aa	bb	ab	bb	aa	bb	bb	bb	ab	aa	ab	ab	bb	aa	aa	ab	ab	ab	aa	bb	aa	bb	ab	aa	bb	bb	ab	bb	ab	aa	ab	aa	ab	bb	bb	aa	ab	ab	ab	ab	aa
Marker324634	Sme2.5_01558.1	15893	aa×bb	aa	bb	ab	aa	aa	aa	bb	ab	bb	aa	bb	bb	bb	ab	aa	ab	ab	bb	aa	aa	ab	ab	ab	aa	bb	aa	bb	ab	aa	bb	aa	ab	bb	ab	aa	ab	aa	ab	bb	bb	aa	ab	ab	ab	ab	aa
Marker324775	Sme2.5_01558.1	61866	aa×bb	ab	ab	ab	aa	aa	bb	ab	aa	bb	ab	ab	bb	bb	ab	ab	ab	ab	bb	bb	aa	ab	ab	bb	ab	ab	bb	ab	aa	ab	aa	ab	aa	bb	bb	aa	ab	aa	bb	ab	ab	aa	ab	ab	bb	aa	aa
Marker325209	Sme2.5_01566.1	3683	aa×bb	bb	ab	ab	ab	bb	ab	aa	ab	bb	bb	aa	bb	bb	ab	aa	aa	ab	aa	ab	bb	ab	ab	ab	aa	ab	ab	aa	ab	aa	bb	bb	bb	ab	ab	aa	aa	bb	ab	ab	ab	ab	ab	ab	ab	ab	aa
Marker326645	Sme2.5_01574.1	9660	aa×bb	bb	ab	ab	ab	bb	ab	aa	ab	bb	bb	aa	bb	bb	ab	aa	aa	ab	aa	ab	bb	ab	ab	ab	aa	ab	ab	aa	ab	aa	bb	bb	bb	ab	ab	aa	aa	bb	ab	ab	ab	ab	ab	ab	ab	ab	aa
Marker326664	Sme2.5_01574.1	65616	aa×bb	bb	ab	ab	ab	bb	ab	aa	ab	bb	bb	aa	bb	bb	ab	aa	aa	ab	aa	ab	bb	ab	ab	ab	aa	ab	ab	aa	bb	aa	bb	bb	bb	ab	ab	aa	aa	bb	ab	ab	ab	ab	ab	ab	ab	bb	aa
Marker326665	Sme2.5_01574.1	65643	aa×bb	bb	ab	ab	ab	bb	ab	aa	ab	bb	bb	aa	bb	bb	ab	aa	aa	ab	aa	ab	bb	ab	ab	ab	aa	ab	ab	aa	bb	aa	bb	bb	bb	ab	ab	aa	aa	bb	ab	ab	ab	ab	ab	ab	ab	ab	aa
Marker326667	Sme2.5_01574.1	67196	aa×bb	bb	ab	ab	ab	bb	ab	aa	ab	bb	bb	aa	bb	bb	ab	aa	aa	ab	aa	ab	bb	ab	ab	ab	aa	ab	ab	aa	ab	aa	bb	bb	bb	ab	ab	aa	aa	bb	ab	ab	ab	ab	ab	ab	ab	ab	aa
Marker326668	Sme2.5_01574.1	68288	aa×bb	bb	ab	ab	ab	bb	ab	aa	ab	bb	bb	aa	bb	bb	ab	aa	aa	ab	aa	ab	bb	ab	ab	ab	aa	ab	ab	aa	ab	aa	bb	bb	bb	ab	ab	aa	aa	bb	ab	ab	ab	ab	ab	ab	ab	ab	aa
Marker327053	Sme2.5_01580.1	20691	aa×bb	ab	aa	ab	ab	ab	bb	aa	bb	ab	bb	ab	bb	aa	ab	ab	aa	aa	bb	ab	ab	ab	ab	bb	bb	ab	ab	ab	aa	ab	ab	aa	aa	aa	bb	aa	bb	ab	ab	ab	aa	ab	aa	bb	ab	bb	aa
Marker327135	Sme2.5_01580.1	45174	aa×bb	ab	aa	ab	ab	ab	bb	aa	bb	bb	bb	ab	bb	aa	ab	ab	aa	aa	bb	ab	ab	ab	ab	bb	bb	ab	ab	ab	aa	ab	ab	ab	aa	aa	bb	aa	bb	ab	ab	ab	aa	ab	aa	bb	ab	bb	aa
Marker327169	Sme2.5_01580.1	54002	aa×bb	ab	aa	ab	ab	ab	bb	aa	bb	bb	bb	ab	bb	aa	ab	ab	aa	aa	bb	ab	ab	ab	ab	bb	bb	ab	ab	ab	aa	ab	ab	aa	aa	aa	bb	aa	bb	ab	ab	ab	aa	ab	aa	bb	ab	bb	aa
Marker327234	Sme2.5_01580.1	77332	aa×bb	ab	aa	ab	ab	ab	bb	aa	bb	bb	bb	ab	bb	aa	ab	ab	aa	aa	bb	ab	ab	ab	ab	bb	bb	ab	ab	ab	aa	ab	ab	ab	aa	aa	bb	aa	bb	ab	ab	ab	aa	ab	aa	bb	ab	bb	aa
Marker327261	Sme2.5_01580.1	86177	aa×bb	ab	aa	ab	ab	ab	bb	aa	bb	ab	bb	ab	bb	aa	ab	ab	aa	aa	bb	ab	ab	ab	ab	bb	bb	ab	ab	ab	aa	ab	ab	ab	aa	aa	bb	aa	bb	ab	ab	ab	aa	ab	aa	bb	ab	bb	aa
Marker328429	Sme2.5_01592.1	9455	aa×bb	aa	bb	ab	aa	aa	aa	bb	ab	bb	aa	bb	bb	bb	ab	aa	ab	ab	bb	aa	aa	ab	ab	ab	aa	bb	aa	bb	ab	aa	bb	ab	ab	bb	ab	aa	ab	aa	ab	bb	bb	aa	ab	ab	ab	ab	aa
Marker329087	Sme2.5_01596.1	2802	aa×bb	ab	aa	ab	ab	ab	bb	aa	bb	ab	bb	ab	bb	aa	ab	ab	aa	aa	bb	ab	ab	ab	ab	bb	bb	ab	ab	ab	aa	ab	ab	ab	aa	aa	bb	aa	bb	ab	ab	ab	aa	ab	aa	bb	ab	bb	aa
Marker329244	Sme2.5_01596.1	147395	aa×bb	ab	aa	ab	ab	ab	bb	aa	bb	bb	bb	ab	bb	aa	ab	ab	aa	aa	bb	ab	ab	ab	ab	bb	bb	ab	ab	ab	aa	ab	ab	bb	aa	aa	bb	aa	bb	ab	ab	ab	aa	ab	aa	bb	ab	bb	aa
Marker329347	Sme2.5_01597.1	33743	aa×bb	ab	ab	aa	ab	aa	aa	ab	ab	ab	bb	ab	bb	aa	ab	ab	ab	aa	aa	ab	aa	aa	ab	bb	ab	bb	ab	ab	ab	ab	aa	aa	ab	ab	ab	ab	ab	ab	aa	ab	bb	ab	bb	bb	bb	ab	aa
Marker329348	Sme2.5_01597.1	33770	aa×bb	ab	ab	aa	ab	aa	aa	ab	ab	ab	bb	ab	bb	aa	ab	ab	ab	aa	aa	ab	aa	aa	ab	bb	ab	bb	ab	ab	ab	ab	aa	aa	ab	ab	ab	ab	ab	ab	aa	ab	bb	ab	bb	bb	bb	ab	aa
Marker329360	Sme2.5_01597.1	39602	aa×bb	ab	ab	aa	--	aa	aa	--	ab	bb	bb	--	--	--	ab	ab	ab	--	aa	ab	aa	aa	ab	bb	ab	bb	--	ab	bb	ab	--	aa	aa	ab	aa	ab	ab	--	aa	ab	bb	ab	bb	bb	bb	ab	aa
Marker329523	Sme2.5_01598.1	91848	aa×bb	bb	bb	aa	ab	ab	aa	aa	bb	ab	ab	aa	aa	ab	bb	ab	aa	ab	aa	aa	ab	aa	aa	ab	ab	ab	ab	bb	ab	ab	bb	bb	aa	ab	bb	ab	ab	ab	ab	ab	bb	bb	ab	ab	ab	bb	ab
Marker330750	Sme2.5_01605.1	10517	aa×bb	ab	aa	ab	ab	aa	ab	--	aa	bb	bb	bb	bb	aa	ab	ab	ab	aa	bb	ab	aa	aa	bb	ab	bb	--	bb	aa	bb	ab	ab	bb	bb	ab	ab	bb	ab	aa	aa	ab	ab	ab	bb	bb	aa	ab	ab
Marker330751	Sme2.5_01605.1	10604	aa×bb	ab	aa	ab	ab	aa	ab	--	aa	bb	bb	bb	bb	aa	ab	ab	ab	aa	bb	ab	aa	aa	bb	ab	bb	--	bb	aa	bb	ab	ab	bb	bb	ab	ab	bb	ab	aa	aa	ab	ab	ab	bb	bb	aa	ab	ab
Marker331614	Sme2.5_01605.1	71932	aa×bb	ab	aa	ab	ab	aa	ab	--	aa	bb	bb	bb	bb	aa	ab	ab	ab	aa	bb	ab	aa	aa	bb	ab	bb	aa	bb	aa	bb	ab	ab	bb	bb	aa	ab	bb	ab	ab	ab	ab	ab	aa	ab	bb	aa	ab	ab
Marker331615	Sme2.5_01605.1	71939	aa×bb	ab	aa	ab	ab	aa	ab	--	aa	bb	bb	bb	bb	aa	ab	ab	ab	aa	bb	ab	aa	aa	bb	ab	bb	aa	bb	aa	bb	ab	ab	bb	bb	aa	ab	bb	ab	ab	ab	ab	ab	aa	ab	bb	aa	ab	ab
Marker331617	Sme2.5_01605.1	72287	aa×bb	ab	aa	ab	ab	aa	ab	--	aa	bb	bb	bb	bb	aa	ab	ab	ab	aa	bb	ab	aa	aa	bb	ab	bb	aa	bb	aa	bb	ab	ab	bb	bb	aa	ab	bb	ab	ab	ab	ab	ab	aa	ab	bb	aa	ab	ab
Marker331618	Sme2.5_01605.1	72308	aa×bb	ab	aa	ab	ab	aa	ab	--	aa	bb	bb	bb	bb	aa	ab	ab	ab	aa	bb	ab	aa	aa	bb	ab	bb	aa	bb	aa	bb	ab	ab	bb	bb	ab	ab	bb	ab	ab	ab	ab	ab	aa	ab	bb	aa	ab	ab
Marker332018	Sme2.5_01606.1	42816	aa×bb	ab	aa	ab	ab	ab	bb	aa	bb	ab	bb	ab	bb	aa	ab	ab	aa	aa	bb	ab	ab	ab	ab	bb	bb	ab	ab	ab	aa	ab	ab	ab	aa	aa	bb	aa	bb	ab	ab	ab	aa	ab	aa	bb	ab	bb	aa
Marker332723	Sme2.5_01609.1	15816	aa×bb	ab	aa	aa	ab	aa	ab	ab	aa	bb	bb	ab	bb	aa	ab	ab	ab	aa	ab	ab	aa	aa	bb	ab	bb	ab	bb	aa	bb	ab	ab	bb	bb	ab	ab	bb	ab	ab	aa	ab	ab	ab	bb	bb	aa	ab	ab
Marker333051	Sme2.5_01613.1	14458	aa×bb	bb	aa	ab	ab	ab	bb	aa	bb	bb	bb	ab	bb	aa	ab	ab	aa	aa	bb	ab	ab	ab	aa	bb	bb	ab	ab	ab	aa	ab	ab	aa	aa	aa	bb	aa	bb	aa	bb	ab	aa	aa	aa	bb	ab	bb	aa
Marker333054	Sme2.5_01613.1	16392	aa×bb	ab	aa	ab	ab	ab	bb	aa	bb	bb	bb	ab	bb	aa	ab	ab	aa	aa	bb	ab	ab	ab	ab	bb	bb	ab	ab	ab	aa	ab	ab	--	aa	aa	bb	aa	bb	aa	ab	bb	aa	bb	aa	bb	ab	bb	aa
Marker333057	Sme2.5_01613.1	18130	aa×bb	ab	aa	ab	ab	ab	bb	aa	bb	bb	bb	ab	bb	aa	ab	ab	aa	aa	bb	ab	ab	ab	ab	bb	bb	ab	ab	ab	aa	ab	ab	ab	aa	aa	bb	aa	bb	ab	ab	ab	aa	ab	aa	bb	ab	bb	aa
Marker333120	Sme2.5_01613.1	41163	aa×bb	ab	aa	ab	ab	ab	bb	aa	bb	bb	bb	ab	bb	aa	ab	ab	aa	aa	bb	ab	ab	ab	ab	bb	bb	ab	ab	ab	aa	ab	ab	bb	aa	aa	bb	aa	bb	ab	ab	ab	aa	ab	aa	bb	ab	bb	aa
Marker333133	Sme2.5_01613.1	45761	aa×bb	ab	aa	ab	ab	ab	bb	aa	bb	ab	bb	ab	bb	aa	ab	ab	aa	aa	bb	ab	ab	ab	ab	bb	bb	ab	ab	ab	aa	ab	ab	ab	aa	aa	bb	aa	bb	ab	ab	ab	aa	ab	aa	bb	ab	bb	aa
Marker333137	Sme2.5_01613.1	47605	aa×bb	ab	aa	ab	ab	ab	bb	aa	bb	bb	bb	ab	bb	aa	ab	ab	aa	aa	bb	ab	ab	ab	ab	bb	bb	ab	ab	ab	aa	ab	ab	ab	aa	aa	bb	aa	bb	ab	ab	ab	aa	ab	aa	bb	ab	bb	aa
Marker333195	Sme2.5_01613.1	66554	aa×bb	ab	aa	ab	ab	ab	bb	aa	bb	bb	bb	ab	bb	aa	ab	ab	aa	aa	bb	ab	ab	ab	ab	bb	bb	ab	ab	ab	aa	ab	ab	ab	aa	aa	bb	aa	bb	ab	ab	ab	aa	ab	aa	bb	ab	bb	aa
Marker333309	Sme2.5_01613.1	92576	aa×bb	ab	aa	ab	ab	ab	bb	aa	bb	bb	bb	ab	bb	aa	ab	ab	aa	aa	bb	ab	ab	ab	ab	bb	bb	ab	ab	ab	aa	ab	ab	ab	aa	aa	bb	aa	bb	ab	ab	ab	aa	ab	aa	bb	ab	bb	aa
Marker334274	Sme2.5_01618.1	13004	aa×bb	ab	ab	ab	aa	aa	bb	ab	aa	ab	bb	ab	bb	bb	ab	ab	ab	bb	bb	bb	ab	ab	ab	ab	bb	ab	bb	ab	ab	ab	aa	ab	aa	bb	bb	ab	ab	aa	bb	ab	ab	aa	bb	ab	bb	aa	aa
Marker334380	Sme2.5_01618.1	19663	aa×bb	ab	ab	ab	aa	aa	bb	ab	aa	ab	bb	ab	bb	bb	ab	ab	ab	bb	bb	bb	ab	ab	ab	ab	bb	ab	bb	ab	ab	ab	aa	aa	aa	bb	bb	ab	ab	aa	bb	ab	ab	aa	bb	ab	bb	aa	aa
Marker334419	Sme2.5_01618.1	22741	aa×bb	ab	ab	ab	aa	aa	bb	ab	aa	bb	bb	ab	bb	bb	ab	ab	ab	bb	bb	bb	ab	ab	ab	ab	bb	ab	bb	ab	ab	ab	aa	aa	aa	bb	bb	ab	ab	aa	bb	ab	ab	aa	bb	ab	bb	aa	aa
Marker334420	Sme2.5_01618.1	22747	aa×bb	ab	ab	ab	aa	aa	bb	ab	aa	bb	bb	ab	bb	bb	ab	ab	ab	bb	bb	bb	ab	ab	ab	ab	bb	ab	bb	ab	ab	ab	aa	aa	aa	bb	bb	ab	ab	aa	bb	ab	ab	aa	bb	ab	bb	aa	aa
Marker334425	Sme2.5_01618.1	23020	aa×bb	ab	ab	ab	aa	aa	bb	ab	aa	bb	bb	ab	bb	bb	ab	ab	ab	bb	bb	bb	ab	ab	ab	ab	bb	ab	bb	ab	ab	ab	aa	aa	aa	bb	bb	ab	ab	aa	bb	ab	ab	aa	bb	ab	bb	aa	aa
Marker334773	Sme2.5_01618.1	106439	aa×bb	bb	ab	ab	aa	aa	bb	ab	aa	bb	bb	ab	bb	bb	ab	ab	ab	bb	bb	bb	ab	ab	ab	ab	bb	ab	bb	ab	ab	ab	aa	ab	aa	bb	bb	bb	ab	aa	bb	ab	ab	aa	bb	ab	bb	aa	ab
Marker334799	Sme2.5_01618.1	117167	aa×bb	ab	ab	ab	aa	aa	bb	ab	aa	ab	bb	ab	bb	bb	ab	ab	ab	bb	bb	bb	ab	ab	ab	ab	bb	ab	bb	ab	ab	ab	aa	aa	aa	bb	bb	ab	ab	aa	bb	ab	ab	aa	bb	ab	bb	aa	aa
Marker334855	Sme2.5_01618.1	130012	aa×bb	ab	ab	ab	aa	aa	bb	ab	aa	ab	bb	ab	bb	bb	ab	ab	ab	bb	bb	bb	ab	ab	ab	ab	bb	ab	bb	ab	ab	ab	aa	ab	aa	bb	bb	ab	ab	aa	bb	ab	ab	aa	bb	ab	bb	aa	aa
Marker334917	Sme2.5_01618.1	148017	aa×bb	ab	ab	ab	aa	aa	bb	--	aa	bb	bb	ab	bb	bb	ab	ab	ab	bb	bb	bb	ab	ab	ab	ab	bb	ab	bb	ab	ab	ab	aa	--	aa	bb	bb	ab	ab	aa	bb	ab	ab	aa	bb	ab	bb	aa	aa
Marker335504	Sme2.5_01621.1	111748	aa×bb	ab	aa	ab	ab	ab	bb	aa	bb	bb	bb	ab	bb	aa	ab	ab	aa	aa	bb	ab	ab	ab	ab	bb	bb	ab	--	ab	aa	ab	ab	--	aa	aa	bb	aa	bb	ab	bb	ab	aa	ab	aa	bb	ab	bb	aa
Marker335655	Sme2.5_01622.1	69484	aa×bb	ab	ab	bb	--	aa	aa	--	ab	ab	bb	--	--	ab	ab	bb	ab	bb	--	ab	aa	ab	aa	aa	ab	ab	--	ab	ab	bb	--	--	aa	aa	--	ab	--	ab	aa	aa	aa	ab	bb	ab	aa	ab	ab
Marker337253	Sme2.5_01630.1	7764	aa×bb	ab	aa	ab	ab	ab	bb	aa	bb	bb	bb	ab	bb	aa	ab	ab	aa	aa	bb	ab	ab	ab	ab	bb	bb	ab	ab	ab	aa	ab	ab	ab	aa	aa	bb	aa	bb	ab	ab	ab	aa	ab	aa	bb	ab	bb	aa
Marker337254	Sme2.5_01630.1	7793	aa×bb	ab	aa	ab	ab	ab	bb	aa	bb	bb	bb	ab	bb	aa	ab	ab	aa	aa	bb	ab	ab	ab	ab	bb	bb	ab	ab	ab	aa	ab	ab	ab	aa	aa	bb	aa	bb	ab	ab	ab	aa	ab	aa	bb	ab	bb	aa
Marker337257	Sme2.5_01630.1	8219	aa×bb	ab	aa	ab	ab	ab	bb	aa	bb	bb	bb	ab	bb	aa	ab	ab	aa	aa	bb	ab	ab	ab	ab	bb	bb	ab	ab	ab	aa	ab	ab	ab	aa	aa	bb	aa	bb	ab	ab	ab	aa	ab	aa	bb	ab	bb	aa
Marker337286	Sme2.5_01630.1	12311	aa×bb	ab	aa	ab	ab	ab	bb	aa	bb	bb	bb	ab	bb	aa	ab	ab	aa	aa	bb	ab	ab	ab	ab	bb	bb	ab	ab	ab	aa	ab	ab	ab	aa	aa	bb	aa	bb	ab	ab	ab	aa	ab	aa	bb	ab	bb	aa
Marker337373	Sme2.5_01630.1	20411	aa×bb	ab	aa	ab	ab	ab	bb	aa	bb	bb	bb	ab	bb	aa	ab	aa	aa	aa	bb	ab	ab	ab	ab	bb	bb	ab	ab	ab	aa	ab	bb	--	aa	aa	bb	aa	bb	aa	ab	ab	aa	ab	aa	bb	ab	bb	aa
Marker337374	Sme2.5_01630.1	20452	aa×bb	ab	aa	ab	ab	ab	bb	aa	bb	bb	bb	ab	bb	aa	ab	aa	aa	aa	bb	ab	ab	ab	ab	bb	bb	ab	ab	ab	aa	ab	bb	--	aa	aa	bb	aa	bb	aa	ab	ab	aa	ab	aa	bb	ab	bb	aa
Marker337381	Sme2.5_01630.1	20729	aa×bb	ab	aa	ab	ab	ab	bb	aa	bb	bb	bb	ab	bb	aa	ab	aa	aa	aa	bb	ab	ab	ab	ab	bb	bb	ab	ab	ab	aa	ab	bb	--	aa	aa	bb	aa	bb	aa	ab	ab	aa	ab	aa	bb	ab	bb	aa
Marker337382	Sme2.5_01630.1	20754	aa×bb	ab	aa	ab	ab	ab	bb	aa	bb	bb	bb	ab	bb	aa	ab	aa	aa	aa	bb	ab	ab	ab	ab	bb	bb	ab	ab	ab	aa	ab	bb	--	aa	aa	bb	aa	bb	aa	ab	ab	aa	ab	aa	bb	ab	bb	aa
Marker337383	Sme2.5_01630.1	20823	aa×bb	ab	aa	ab	ab	ab	bb	aa	bb	bb	bb	ab	bb	aa	ab	aa	aa	aa	bb	ab	ab	ab	ab	bb	bb	ab	ab	ab	aa	ab	bb	--	aa	aa	bb	aa	bb	aa	ab	ab	aa	ab	aa	bb	ab	bb	aa
Marker337942	Sme2.5_01633.1	43714	aa×bb	bb	ab	ab	bb	ab	bb	--	ab	ab	ab	ab	--	bb	bb	aa	ab	ab	--	bb	bb	aa	ab	ab	ab	--	--	bb	ab	ab	ab	aa	ab	aa	aa	ab	aa	aa	ab	aa	ab	bb	ab	ab	aa	aa	ab
Marker338078	Sme2.5_01636.1	8530	aa×bb	ab	ab	aa	aa	aa	bb	ab	aa	ab	ab	bb	bb	bb	ab	ab	ab	ab	bb	bb	aa	bb	ab	bb	bb	ab	bb	bb	aa	ab	ab	ab	aa	bb	ab	aa	--	aa	bb	aa	ab	ab	ab	ab	bb	aa	aa
Marker338802	Sme2.5_01642.1	64638	aa×bb	bb	bb	aa	ab	ab	aa	aa	bb	ab	ab	aa	aa	ab	bb	ab	aa	ab	aa	aa	ab	aa	aa	ab	ab	ab	ab	bb	ab	ab	bb	bb	aa	ab	bb	ab	ab	ab	ab	ab	bb	bb	ab	ab	ab	bb	ab
Marker339009	Sme2.5_01646.1	51160	aa×bb	aa	bb	ab	aa	aa	aa	bb	ab	bb	aa	bb	bb	bb	ab	aa	ab	ab	bb	aa	aa	ab	ab	ab	aa	bb	aa	bb	ab	aa	bb	ab	ab	bb	ab	aa	ab	aa	ab	bb	bb	aa	ab	ab	ab	ab	aa
Marker339106	Sme2.5_01648.1	57378	aa×bb	aa	bb	ab	aa	aa	aa	bb	ab	bb	aa	bb	--	bb	ab	aa	ab	ab	bb	aa	aa	ab	ab	ab	aa	bb	aa	bb	bb	aa	bb	aa	ab	bb	ab	aa	ab	aa	ab	bb	bb	aa	ab	ab	ab	ab	aa
Marker339118	Sme2.5_01648.1	94239	aa×bb	aa	bb	ab	aa	aa	aa	bb	ab	bb	aa	bb	bb	bb	ab	aa	ab	ab	bb	aa	aa	ab	ab	ab	aa	bb	aa	bb	ab	aa	bb	ab	ab	bb	ab	aa	ab	aa	ab	bb	bb	aa	ab	ab	ab	ab	aa
Marker339537	Sme2.5_01652.1	147054	aa×bb	aa	ab	aa	aa	ab	ab	ab	aa	aa	ab	aa	ab	bb	aa	ab	aa	aa	ab	aa	ab	ab	bb	aa	ab	aa	aa	ab	aa	ab	aa	ab	ab	ab	aa	ab	ab	ab	ab	aa	ab	ab	ab	ab	ab	ab	aa
Marker340053	Sme2.5_01655.1	34023	aa×bb	ab	ab	aa	ab	aa	ab	bb	ab	ab	ab	ab	bb	bb	ab	aa	bb	ab	ab	ab	aa	ab	aa	ab	bb	ab	ab	bb	aa	bb	ab	ab	ab	ab	ab	bb	ab	ab	ab	ab	aa	ab	bb	ab	ab	ab	bb
Marker340054	Sme2.5_01655.1	34054	aa×bb	ab	ab	aa	ab	aa	ab	bb	ab	ab	ab	ab	bb	bb	ab	aa	bb	ab	ab	ab	aa	ab	aa	ab	bb	ab	ab	bb	aa	bb	ab	ab	ab	ab	ab	bb	ab	ab	ab	ab	aa	ab	bb	ab	ab	ab	bb
Marker340287	Sme2.5_01655.1	60241	aa×bb	ab	ab	aa	ab	aa	ab	bb	ab	ab	ab	ab	bb	bb	ab	aa	bb	bb	ab	ab	aa	ab	aa	ab	bb	ab	ab	bb	aa	bb	ab	ab	ab	ab	ab	bb	ab	ab	ab	ab	aa	ab	bb	ab	ab	ab	bb
Marker340288	Sme2.5_01655.1	60257	aa×bb	ab	ab	aa	ab	aa	ab	bb	ab	ab	ab	ab	bb	bb	ab	aa	bb	bb	ab	ab	aa	ab	aa	ab	bb	ab	ab	bb	aa	bb	ab	ab	ab	ab	ab	bb	ab	ab	ab	ab	aa	ab	bb	ab	ab	ab	bb
Marker340289	Sme2.5_01655.1	60265	aa×bb	ab	ab	aa	ab	aa	ab	bb	ab	ab	ab	ab	bb	bb	ab	aa	bb	bb	ab	ab	aa	ab	aa	ab	bb	ab	ab	bb	aa	bb	ab	ab	ab	ab	ab	bb	ab	ab	ab	ab	aa	ab	bb	ab	ab	ab	bb
Marker340294	Sme2.5_01655.1	60618	aa×bb	ab	ab	aa	ab	aa	ab	bb	ab	ab	ab	ab	bb	bb	ab	aa	bb	bb	ab	ab	aa	ab	aa	ab	bb	ab	ab	bb	aa	bb	ab	ab	ab	ab	ab	bb	ab	ab	ab	ab	aa	ab	bb	ab	ab	ab	bb
Marker340295	Sme2.5_01655.1	60638	aa×bb	ab	ab	aa	ab	aa	ab	bb	ab	ab	ab	ab	bb	bb	ab	aa	bb	bb	ab	ab	aa	ab	aa	ab	bb	ab	ab	bb	aa	bb	ab	ab	ab	ab	ab	bb	ab	ab	ab	ab	aa	ab	bb	ab	ab	ab	bb
Marker340939	Sme2.5_01656.1	70596	aa×bb	bb	bb	aa	ab	ab	aa	aa	bb	ab	ab	aa	aa	ab	bb	ab	aa	ab	aa	aa	ab	aa	aa	ab	ab	ab	ab	bb	ab	ab	bb	bb	aa	ab	bb	ab	ab	ab	ab	ab	bb	bb	ab	ab	ab	bb	ab
Marker341296	Sme2.5_01658.1	38998	aa×bb	ab	aa	ab	ab	ab	bb	aa	bb	bb	bb	ab	bb	aa	ab	ab	aa	aa	bb	ab	ab	ab	ab	bb	bb	ab	ab	ab	aa	ab	ab	ab	aa	aa	bb	aa	bb	ab	ab	ab	aa	ab	aa	bb	ab	bb	aa
Marker341297	Sme2.5_01658.1	39077	aa×bb	ab	aa	ab	ab	ab	bb	aa	bb	bb	bb	ab	bb	aa	ab	ab	aa	aa	bb	ab	ab	ab	ab	bb	bb	ab	ab	ab	aa	ab	ab	ab	aa	aa	bb	aa	bb	ab	ab	ab	aa	ab	aa	bb	ab	bb	aa
Marker341406	Sme2.5_01658.1	83856	aa×bb	ab	aa	ab	ab	ab	bb	aa	bb	bb	bb	ab	bb	aa	ab	ab	aa	aa	bb	ab	ab	ab	ab	bb	bb	ab	ab	ab	aa	ab	ab	ab	aa	aa	bb	aa	bb	ab	ab	ab	aa	ab	aa	bb	ab	bb	aa
Marker341454	Sme2.5_01658.1	96905	aa×bb	ab	aa	ab	ab	ab	bb	aa	bb	bb	bb	ab	bb	aa	ab	ab	aa	aa	bb	ab	ab	ab	ab	bb	bb	ab	ab	ab	aa	ab	ab	ab	aa	aa	bb	aa	bb	ab	ab	ab	aa	ab	aa	bb	ab	bb	aa
Marker341472	Sme2.5_01658.1	104390	aa×bb	ab	aa	ab	ab	ab	bb	aa	bb	bb	bb	ab	bb	aa	ab	ab	aa	aa	bb	ab	ab	ab	ab	bb	bb	ab	ab	ab	aa	ab	ab	ab	aa	aa	bb	aa	bb	ab	ab	ab	aa	ab	aa	bb	ab	bb	aa
Marker341500	Sme2.5_01658.1	115827	aa×bb	ab	aa	ab	ab	ab	bb	aa	bb	bb	bb	ab	bb	aa	ab	ab	aa	aa	bb	ab	ab	ab	ab	bb	bb	ab	ab	ab	aa	ab	ab	ab	aa	aa	bb	aa	bb	ab	ab	ab	aa	ab	aa	bb	ab	bb	aa
Marker341509	Sme2.5_01658.1	124826	aa×bb	ab	aa	ab	ab	ab	bb	aa	bb	bb	bb	ab	bb	aa	ab	ab	aa	aa	bb	ab	ab	ab	ab	bb	bb	ab	ab	ab	aa	ab	ab	ab	aa	aa	bb	aa	bb	ab	ab	ab	aa	ab	aa	bb	ab	bb	aa
Marker342982	Sme2.5_01663.1	56413	aa×bb	bb	ab	ab	ab	bb	ab	aa	ab	bb	bb	aa	bb	bb	ab	aa	aa	ab	aa	ab	bb	ab	ab	ab	aa	ab	ab	aa	ab	aa	bb	bb	bb	ab	ab	aa	aa	bb	ab	ab	ab	ab	ab	ab	ab	ab	aa
Marker343067	Sme2.5_01663.1	80889	aa×bb	bb	bb	aa	ab	ab	aa	aa	bb	ab	ab	aa	aa	ab	bb	ab	aa	ab	aa	aa	ab	aa	aa	ab	ab	ab	ab	bb	ab	ab	bb	--	aa	ab	bb	ab	ab	bb	ab	ab	bb	bb	ab	ab	ab	bb	ab
Marker343186	Sme2.5_01664.1	26296	aa×bb	ab	aa	ab	ab	ab	bb	aa	bb	bb	bb	ab	bb	aa	ab	ab	aa	aa	bb	ab	ab	ab	ab	bb	bb	ab	ab	ab	aa	ab	aa	bb	aa	aa	bb	aa	bb	ab	ab	ab	aa	ab	aa	bb	ab	bb	aa
Marker343233	Sme2.5_01664.1	46226	aa×bb	ab	aa	ab	ab	ab	bb	aa	bb	bb	bb	ab	bb	aa	ab	ab	aa	aa	bb	ab	ab	ab	ab	bb	bb	ab	ab	ab	aa	ab	ab	aa	aa	aa	bb	aa	bb	ab	ab	ab	aa	ab	aa	bb	ab	bb	aa
Marker343295	Sme2.5_01664.1	71221	aa×bb	ab	aa	ab	ab	ab	bb	aa	bb	bb	bb	ab	bb	aa	ab	ab	aa	aa	bb	ab	ab	ab	ab	bb	bb	ab	ab	ab	aa	ab	ab	aa	aa	aa	bb	aa	bb	aa	ab	ab	aa	ab	aa	bb	ab	bb	aa
Marker343305	Sme2.5_01664.1	73571	aa×bb	ab	aa	ab	ab	ab	bb	aa	bb	bb	bb	ab	bb	aa	ab	ab	aa	aa	bb	ab	ab	ab	ab	bb	bb	ab	ab	ab	aa	ab	ab	ab	aa	aa	bb	aa	bb	ab	ab	ab	aa	ab	aa	bb	ab	bb	aa
Marker343306	Sme2.5_01664.1	73662	aa×bb	ab	aa	ab	ab	ab	bb	aa	bb	bb	bb	ab	bb	aa	ab	ab	aa	aa	bb	ab	ab	ab	ab	bb	bb	ab	ab	ab	aa	ab	ab	aa	aa	aa	bb	aa	bb	ab	ab	ab	aa	ab	aa	bb	ab	bb	aa
Marker343331	Sme2.5_01664.1	80493	aa×bb	ab	aa	ab	ab	ab	bb	aa	bb	bb	bb	ab	bb	aa	ab	ab	ab	aa	bb	ab	ab	ab	ab	bb	bb	ab	ab	ab	aa	ab	ab	ab	aa	aa	bb	aa	bb	ab	ab	ab	aa	ab	aa	bb	ab	bb	aa
Marker343341	Sme2.5_01664.1	84489	aa×bb	ab	aa	ab	ab	ab	bb	aa	bb	bb	bb	ab	bb	aa	ab	ab	aa	aa	bb	ab	ab	ab	ab	bb	bb	ab	ab	ab	aa	ab	bb	ab	aa	aa	bb	aa	bb	ab	ab	ab	aa	ab	aa	bb	ab	bb	aa
Marker343407	Sme2.5_01665.1	66078	aa×bb	bb	ab	ab	ab	bb	ab	aa	aa	ab	ab	bb	aa	bb	aa	bb	ab	ab	bb	ab	bb	ab	bb	ab	ab	aa	ab	bb	bb	ab	bb	aa	ab	aa	bb	ab	bb	ab	ab	ab	ab	aa	aa	bb	bb	ab	bb
Marker343743	Sme2.5_01670.1	76857	aa×bb	ab	aa	aa	ab	aa	ab	aa	aa	bb	ab	ab	bb	bb	bb	bb	aa	ab	--	ab	ab	aa	bb	ab	aa	bb	ab	ab	aa	aa	--	--	--	aa	bb	bb	bb	bb	--	bb	ab	bb	ab	aa	ab	ab	aa
Marker343971	Sme2.5_01673.1	56341	aa×bb	bb	bb	aa	ab	ab	aa	aa	bb	ab	ab	aa	aa	ab	bb	ab	aa	ab	aa	aa	ab	aa	aa	ab	ab	ab	ab	bb	ab	ab	bb	bb	aa	ab	bb	ab	ab	ab	ab	ab	bb	bb	ab	ab	ab	bb	ab
Marker344274	Sme2.5_01673.1	85046	aa×bb	ab	ab	aa	ab	aa	ab	bb	ab	ab	ab	ab	bb	bb	ab	aa	bb	bb	ab	ab	aa	ab	aa	ab	bb	ab	ab	bb	aa	bb	ab	ab	ab	ab	ab	bb	ab	ab	ab	ab	aa	ab	bb	ab	ab	aa	bb
Marker344280	Sme2.5_01673.1	85456	aa×bb	ab	ab	aa	ab	aa	ab	bb	ab	ab	ab	ab	bb	bb	ab	aa	bb	bb	ab	ab	aa	ab	aa	ab	bb	ab	ab	bb	aa	bb	ab	ab	ab	ab	ab	bb	ab	ab	ab	ab	aa	ab	bb	ab	ab	ab	bb
Marker344355	Sme2.5_01675.1	1940	aa×bb	ab	aa	ab	ab	ab	bb	aa	bb	bb	bb	bb	bb	aa	bb	ab	ab	bb	ab	ab	ab	ab	ab	bb	bb	ab	aa	bb	aa	ab	ab	ab	ab	ab	bb	bb	bb	ab	ab	ab	aa	ab	aa	aa	ab	ab	aa
Marker344388	Sme2.5_01675.1	15125	aa×bb	ab	bb	aa	aa	ab	ab	ab	ab	ab	ab	aa	ab	bb	aa	ab	ab	aa	bb	aa	ab	ab	bb	aa	aa	aa	bb	aa	aa	ab	aa	ab	ab	ab	aa	ab	ab	aa	bb	aa	ab	ab	aa	ab	bb	ab	ab
Marker344524	Sme2.5_01677.1	57821	aa×bb	bb	ab	ab	ab	bb	ab	aa	ab	bb	bb	aa	bb	bb	ab	aa	aa	ab	aa	ab	bb	ab	ab	ab	aa	ab	ab	aa	ab	ab	bb	bb	bb	ab	ab	aa	aa	bb	ab	ab	ab	ab	ab	ab	ab	ab	aa
Marker345393	Sme2.5_01680.1	6779	aa×bb	bb	ab	ab	aa	bb	ab	aa	bb	bb	bb	aa	bb	bb	ab	aa	aa	ab	aa	ab	bb	ab	ab	ab	aa	ab	--	aa	--	aa	bb	bb	bb	ab	ab	aa	aa	bb	ab	ab	ab	ab	ab	ab	ab	ab	aa
Marker345470	Sme2.5_01680.1	39513	aa×bb	bb	ab	ab	ab	bb	ab	aa	ab	bb	bb	aa	bb	bb	ab	aa	aa	ab	aa	ab	bb	ab	ab	ab	aa	ab	ab	aa	ab	ab	bb	bb	bb	ab	ab	aa	aa	bb	ab	ab	ab	ab	ab	ab	ab	ab	aa
Marker345507	Sme2.5_01680.1	53206	aa×bb	bb	ab	ab	ab	bb	ab	aa	ab	bb	bb	aa	bb	bb	ab	aa	aa	ab	aa	ab	bb	ab	ab	ab	aa	ab	bb	aa	ab	ab	bb	--	bb	ab	ab	aa	aa	bb	ab	ab	ab	ab	ab	ab	ab	ab	aa
Marker345531	Sme2.5_01680.1	65984	aa×bb	bb	ab	ab	ab	bb	ab	aa	ab	ab	bb	aa	bb	bb	ab	aa	aa	ab	aa	ab	bb	ab	ab	ab	aa	ab	bb	aa	ab	ab	bb	bb	bb	ab	ab	aa	aa	bb	ab	ab	ab	ab	ab	ab	ab	ab	aa
Marker346579	Sme2.5_01689.1	18473	aa×bb	ab	bb	ab	ab	aa	ab	aa	bb	ab	ab	bb	ab	aa	aa	bb	ab	aa	aa	aa	bb	aa	bb	bb	ab	bb	aa	bb	aa	ab	aa	bb	bb	aa	ab	bb	ab	ab	ab	aa	ab	bb	bb	ab	aa	bb	bb
Marker346877	Sme2.5_01695.1	17444	aa×bb	ab	ab	ab	ab	ab	ab	aa	bb	bb	bb	ab	bb	ab	ab	ab	ab	bb	aa	ab	aa	aa	ab	bb	ab	bb	ab	bb	bb	ab	aa	--	aa	ab	aa	ab	ab	aa	aa	bb	bb	ab	bb	bb	bb	aa	aa
Marker346878	Sme2.5_01695.1	17771	aa×bb	ab	ab	ab	ab	ab	ab	aa	bb	bb	bb	ab	--	ab	ab	ab	ab	bb	aa	ab	aa	aa	ab	bb	ab	bb	ab	bb	bb	ab	aa	--	aa	ab	aa	ab	ab	aa	aa	bb	bb	ab	bb	bb	bb	aa	aa
Marker346879	Sme2.5_01695.1	17781	aa×bb	ab	ab	ab	ab	ab	ab	aa	bb	bb	bb	ab	bb	ab	ab	ab	ab	bb	aa	ab	aa	aa	ab	bb	ab	bb	ab	bb	bb	ab	aa	--	aa	ab	aa	ab	ab	aa	aa	bb	bb	ab	bb	bb	bb	aa	aa
Marker347012	Sme2.5_01698.1	80955	aa×bb	ab	ab	aa	ab	aa	aa	bb	ab	ab	ab	ab	bb	bb	ab	aa	bb	ab	ab	ab	aa	ab	aa	ab	bb	ab	ab	bb	aa	bb	ab	bb	ab	ab	ab	bb	ab	ab	ab	ab	aa	ab	bb	ab	ab	ab	bb
Marker347225	Sme2.5_01698.1	126849	aa×bb	ab	aa	ab	ab	ab	bb	aa	bb	bb	bb	ab	bb	aa	ab	ab	aa	aa	bb	ab	ab	ab	ab	bb	bb	ab	ab	bb	aa	ab	ab	ab	aa	aa	bb	aa	bb	ab	ab	ab	aa	ab	aa	bb	ab	bb	aa
Marker348520	Sme2.5_01711.1	29707	aa×bb	bb	ab	ab	ab	bb	ab	aa	ab	bb	bb	aa	bb	bb	ab	aa	aa	ab	aa	ab	bb	ab	ab	ab	aa	ab	ab	aa	ab	aa	bb	bb	bb	ab	ab	aa	aa	bb	ab	ab	ab	ab	ab	ab	ab	ab	aa
Marker348702	Sme2.5_01712.1	41024	aa×bb	ab	aa	ab	bb	ab	bb	ab	ab	ab	ab	ab	bb	bb	bb	aa	aa	ab	bb	bb	bb	aa	ab	ab	ab	bb	bb	bb	ab	ab	ab	ab	ab	aa	ab	ab	ab	aa	ab	ab	ab	bb	ab	ab	aa	aa	ab
Marker349857	Sme2.5_01727.1	34507	aa×bb	ab	aa	ab	bb	ab	bb	aa	bb	bb	bb	bb	bb	aa	ab	ab	aa	aa	bb	ab	ab	ab	ab	bb	bb	ab	bb	ab	aa	ab	bb	bb	aa	aa	bb	aa	bb	ab	ab	ab	aa	ab	aa	bb	ab	bb	aa
Marker350741	Sme2.5_01732.1	34295	aa×bb	aa	bb	ab	bb	bb	aa	--	ab	ab	bb	bb	aa	aa	ab	ab	aa	bb	aa	bb	ab	ab	ab	ab	ab	ab	ab	ab	ab	bb	aa	bb	aa	ab	aa	ab	bb	bb	ab	ab	bb	bb	ab	bb	bb	ab	aa
Marker350743	Sme2.5_01732.1	34612	aa×bb	aa	bb	ab	bb	bb	aa	--	ab	ab	bb	bb	aa	aa	ab	ab	aa	bb	aa	bb	ab	ab	ab	ab	ab	ab	ab	ab	ab	bb	aa	bb	aa	ab	aa	ab	bb	bb	ab	ab	bb	bb	ab	bb	bb	ab	aa
Marker350744	Sme2.5_01732.1	34644	aa×bb	aa	bb	ab	bb	bb	aa	--	ab	ab	bb	bb	aa	aa	ab	ab	aa	bb	aa	bb	ab	ab	ab	ab	ab	ab	ab	ab	ab	bb	aa	bb	aa	ab	aa	ab	bb	bb	ab	ab	bb	bb	ab	bb	bb	ab	aa
Marker350862	Sme2.5_01732.1	43372	aa×bb	aa	bb	ab	bb	bb	aa	--	ab	ab	bb	bb	aa	aa	ab	ab	aa	bb	aa	bb	ab	ab	ab	ab	ab	ab	ab	ab	ab	bb	aa	bb	ab	ab	aa	ab	bb	bb	ab	ab	bb	bb	ab	bb	bb	ab	aa
Marker350863	Sme2.5_01732.1	43396	aa×bb	aa	bb	ab	bb	bb	aa	--	ab	ab	bb	bb	aa	aa	ab	ab	aa	bb	aa	bb	ab	ab	ab	ab	ab	ab	ab	ab	ab	bb	aa	bb	ab	ab	aa	ab	bb	bb	ab	ab	bb	bb	ab	bb	bb	ab	aa
Marker350865	Sme2.5_01732.1	43752	aa×bb	aa	bb	ab	bb	bb	aa	--	ab	ab	bb	bb	aa	aa	ab	ab	aa	bb	aa	bb	ab	ab	ab	ab	ab	ab	ab	ab	ab	bb	aa	bb	ab	ab	aa	ab	bb	bb	ab	ab	bb	bb	ab	bb	bb	ab	aa
Marker351932	Sme2.5_01738.1	49652	aa×bb	aa	bb	ab	bb	bb	aa	bb	ab	ab	bb	bb	aa	aa	ab	ab	aa	bb	aa	bb	ab	ab	ab	ab	ab	ab	ab	ab	ab	bb	aa	bb	ab	ab	aa	ab	bb	bb	ab	ab	bb	bb	ab	bb	bb	ab	aa
Marker352121	Sme2.5_01739.1	3366	aa×bb	ab	aa	ab	ab	ab	bb	aa	bb	ab	bb	ab	bb	aa	ab	ab	aa	aa	bb	ab	ab	ab	ab	bb	bb	ab	ab	ab	aa	ab	ab	ab	aa	aa	bb	aa	bb	ab	ab	ab	aa	ab	aa	bb	ab	bb	aa
Marker352843	Sme2.5_01745.1	29251	aa×bb	ab	aa	ab	ab	ab	bb	aa	bb	ab	bb	ab	bb	aa	ab	ab	aa	aa	bb	ab	ab	ab	ab	bb	bb	ab	ab	ab	aa	ab	ab	ab	aa	aa	bb	aa	bb	ab	ab	ab	aa	ab	aa	bb	ab	bb	aa
Marker352847	Sme2.5_01745.1	29708	aa×bb	ab	aa	ab	ab	ab	bb	aa	bb	bb	bb	ab	bb	aa	ab	ab	aa	aa	bb	ab	ab	ab	ab	bb	bb	ab	ab	ab	aa	ab	ab	bb	aa	aa	bb	aa	bb	ab	ab	ab	aa	ab	aa	bb	ab	bb	aa
Marker352891	Sme2.5_01745.1	42300	aa×bb	ab	aa	ab	ab	ab	bb	aa	bb	bb	bb	ab	bb	aa	ab	ab	aa	aa	bb	ab	ab	ab	ab	bb	bb	ab	ab	ab	aa	ab	ab	ab	aa	aa	bb	aa	bb	ab	ab	ab	aa	ab	aa	bb	ab	bb	aa
Marker352901	Sme2.5_01745.1	47413	aa×bb	ab	aa	ab	ab	ab	bb	aa	bb	bb	bb	ab	bb	aa	ab	ab	aa	aa	bb	ab	ab	ab	ab	bb	bb	ab	ab	ab	aa	ab	ab	ab	aa	aa	bb	aa	bb	ab	ab	ab	aa	ab	aa	bb	ab	bb	aa
Marker352918	Sme2.5_01745.1	56555	aa×bb	ab	aa	ab	ab	ab	bb	aa	bb	bb	bb	ab	bb	aa	ab	ab	aa	aa	bb	ab	ab	ab	ab	bb	bb	ab	ab	ab	aa	ab	ab	ab	aa	aa	bb	aa	bb	ab	ab	ab	aa	ab	aa	bb	ab	bb	aa
Marker352958	Sme2.5_01745.1	67421	aa×bb	ab	aa	ab	ab	ab	bb	aa	bb	bb	bb	ab	bb	aa	ab	ab	aa	aa	bb	ab	ab	ab	ab	bb	bb	ab	ab	ab	aa	ab	ab	bb	aa	aa	bb	aa	bb	ab	ab	ab	aa	ab	aa	bb	ab	bb	aa
Marker353728	Sme2.5_01753.1	58783	aa×bb	ab	ab	aa	aa	aa	bb	ab	aa	bb	ab	ab	bb	bb	ab	ab	ab	ab	bb	bb	aa	bb	ab	bb	ab	ab	bb	ab	aa	ab	ab	ab	aa	bb	bb	aa	ab	aa	bb	ab	ab	aa	ab	ab	bb	aa	aa
Marker353922	Sme2.5_01757.1	1801	aa×bb	bb	bb	aa	ab	ab	aa	aa	bb	ab	ab	aa	aa	ab	bb	ab	aa	ab	aa	aa	ab	aa	aa	ab	ab	ab	ab	bb	ab	ab	bb	bb	aa	ab	bb	aa	ab	ab	ab	ab	bb	bb	ab	ab	ab	bb	ab
Marker355762	Sme2.5_01768.1	64257	aa×bb	ab	aa	ab	ab	ab	bb	aa	bb	bb	bb	ab	bb	aa	ab	ab	aa	aa	bb	ab	ab	ab	ab	bb	bb	ab	ab	ab	aa	ab	ab	ab	aa	aa	bb	aa	bb	ab	ab	ab	aa	ab	aa	bb	ab	bb	aa
Marker355802	Sme2.5_01768.1	88694	aa×bb	ab	aa	ab	ab	ab	bb	aa	bb	bb	bb	ab	bb	aa	ab	ab	aa	aa	bb	ab	ab	ab	ab	bb	bb	ab	ab	ab	aa	ab	ab	aa	aa	aa	bb	aa	bb	aa	ab	bb	aa	bb	aa	bb	ab	bb	aa
Marker355827	Sme2.5_01768.1	95902	aa×bb	ab	aa	ab	ab	ab	bb	aa	bb	bb	bb	ab	bb	aa	ab	ab	aa	aa	bb	ab	ab	ab	ab	bb	bb	ab	ab	ab	aa	ab	aa	aa	aa	aa	bb	aa	bb	ab	bb	ab	aa	ab	aa	bb	ab	bb	aa
Marker355899	Sme2.5_01768.1	129476	aa×bb	ab	aa	ab	ab	ab	bb	aa	bb	bb	bb	ab	bb	aa	ab	ab	aa	aa	bb	ab	ab	ab	ab	bb	bb	ab	ab	ab	aa	ab	aa	aa	aa	aa	bb	aa	bb	ab	ab	ab	aa	ab	aa	bb	ab	bb	aa
Marker356118	Sme2.5_01770.1	47815	aa×bb	ab	aa	ab	ab	ab	bb	aa	bb	bb	bb	ab	bb	aa	ab	ab	aa	aa	bb	ab	ab	ab	ab	bb	bb	ab	ab	ab	aa	ab	aa	aa	aa	aa	bb	aa	bb	ab	bb	ab	aa	ab	aa	bb	ab	bb	aa
Marker356204	Sme2.5_01770.1	79959	aa×bb	ab	aa	ab	ab	ab	bb	aa	bb	bb	bb	ab	bb	aa	ab	ab	aa	aa	bb	ab	ab	ab	ab	bb	bb	ab	ab	ab	aa	ab	ab	ab	aa	aa	bb	aa	bb	ab	ab	ab	aa	ab	aa	bb	ab	bb	aa
Marker356398	Sme2.5_01774.1	87133	aa×bb	ab	bb	aa	aa	ab	ab	ab	ab	ab	ab	aa	ab	bb	aa	ab	ab	aa	bb	aa	ab	ab	bb	aa	aa	aa	bb	aa	aa	ab	aa	ab	ab	ab	aa	ab	bb	aa	ab	aa	ab	ab	aa	ab	bb	ab	ab
Marker356767	Sme2.5_01778.1	58764	aa×bb	aa	bb	ab	aa	aa	aa	bb	ab	bb	aa	bb	bb	bb	ab	aa	ab	ab	bb	aa	aa	ab	ab	ab	aa	bb	aa	bb	ab	aa	bb	ab	ab	bb	ab	aa	ab	aa	ab	bb	bb	aa	ab	ab	ab	ab	aa
Marker356781	Sme2.5_01779.1	68374	aa×bb	bb	ab	ab	ab	bb	ab	aa	ab	bb	bb	aa	bb	bb	ab	aa	aa	ab	aa	ab	bb	ab	ab	ab	aa	ab	ab	aa	ab	ab	bb	bb	bb	ab	ab	aa	aa	bb	ab	ab	ab	ab	ab	ab	ab	ab	aa
Marker356899	Sme2.5_01781.1	32783	aa×bb	aa	bb	ab	bb	bb	aa	bb	ab	ab	bb	bb	aa	aa	ab	ab	ab	ab	aa	bb	ab	ab	ab	ab	bb	ab	ab	aa	ab	ab	ab	bb	ab	aa	aa	ab	bb	bb	ab	ab	ab	bb	ab	ab	aa	ab	ab
Marker357308	Sme2.5_01783.1	14007	aa×bb	ab	aa	ab	ab	ab	bb	aa	bb	bb	bb	ab	bb	aa	ab	ab	aa	aa	bb	ab	ab	ab	ab	bb	bb	ab	ab	ab	aa	ab	ab	ab	aa	aa	bb	aa	bb	ab	ab	ab	aa	ab	aa	bb	ab	bb	aa
Marker357323	Sme2.5_01783.1	21127	aa×bb	ab	aa	ab	ab	ab	bb	aa	bb	bb	bb	ab	bb	aa	ab	ab	ab	aa	bb	ab	ab	ab	ab	bb	bb	ab	ab	ab	aa	ab	ab	ab	aa	aa	bb	aa	bb	ab	ab	ab	aa	ab	aa	bb	ab	bb	aa
Marker357324	Sme2.5_01783.1	21528	aa×bb	ab	aa	ab	ab	ab	bb	aa	bb	bb	bb	ab	bb	aa	ab	ab	aa	aa	bb	ab	ab	ab	ab	bb	bb	ab	ab	ab	aa	ab	ab	ab	aa	aa	bb	aa	bb	ab	ab	ab	aa	ab	aa	bb	ab	bb	aa
Marker357348	Sme2.5_01783.1	35471	aa×bb	ab	aa	ab	ab	ab	bb	aa	bb	bb	bb	ab	bb	aa	ab	ab	aa	aa	bb	ab	ab	ab	ab	bb	bb	ab	ab	ab	aa	ab	ab	aa	aa	aa	bb	aa	bb	ab	ab	ab	aa	ab	aa	bb	ab	bb	aa
Marker357565	Sme2.5_01783.1	96935	aa×bb	ab	aa	ab	ab	ab	bb	aa	bb	bb	bb	ab	bb	aa	ab	ab	aa	aa	bb	ab	ab	ab	ab	bb	bb	ab	ab	ab	aa	ab	ab	ab	aa	aa	bb	aa	bb	ab	ab	ab	aa	ab	aa	bb	ab	bb	aa
Marker359202	Sme2.5_01785.1	159250	aa×bb	ab	aa	ab	ab	ab	bb	aa	bb	bb	bb	ab	bb	aa	ab	ab	aa	aa	bb	ab	ab	ab	ab	bb	bb	ab	ab	ab	aa	ab	ab	ab	aa	aa	bb	aa	bb	ab	ab	ab	aa	ab	aa	bb	ab	bb	aa
Marker359220	Sme2.5_01785.1	160115	aa×bb	ab	aa	ab	ab	ab	bb	aa	bb	bb	bb	ab	bb	aa	ab	ab	aa	aa	bb	ab	ab	ab	ab	bb	bb	ab	ab	ab	aa	ab	ab	ab	aa	aa	bb	aa	bb	ab	ab	ab	aa	ab	aa	bb	ab	bb	aa
Marker359266	Sme2.5_01785.1	163734	aa×bb	ab	aa	ab	ab	ab	bb	aa	bb	bb	bb	ab	bb	aa	ab	ab	aa	aa	bb	ab	ab	ab	ab	bb	bb	ab	ab	ab	aa	ab	bb	ab	aa	aa	bb	aa	bb	ab	ab	ab	aa	ab	aa	bb	ab	bb	aa
Marker359269	Sme2.5_01785.1	164024	aa×bb	ab	aa	ab	ab	ab	bb	aa	bb	bb	bb	ab	bb	aa	ab	ab	aa	aa	bb	ab	ab	ab	ab	bb	bb	ab	ab	ab	aa	ab	bb	ab	aa	aa	bb	aa	bb	ab	ab	ab	aa	ab	aa	bb	ab	bb	aa
Marker359436	Sme2.5_01787.1	19702	aa×bb	ab	aa	ab	ab	ab	bb	aa	bb	bb	bb	bb	bb	aa	bb	ab	ab	bb	ab	ab	ab	ab	ab	bb	bb	ab	aa	bb	aa	ab	ab	ab	ab	aa	bb	bb	bb	ab	ab	ab	aa	ab	aa	aa	ab	ab	aa
Marker360567	Sme2.5_01796.1	16926	aa×bb	ab	aa	aa	ab	aa	ab	ab	aa	bb	bb	bb	bb	aa	ab	ab	bb	aa	bb	ab	aa	aa	bb	ab	bb	ab	bb	aa	bb	ab	ab	bb	bb	ab	ab	bb	ab	aa	aa	ab	bb	ab	bb	bb	aa	ab	ab
Marker360568	Sme2.5_01796.1	16943	aa×bb	ab	aa	aa	ab	aa	ab	ab	aa	bb	bb	bb	bb	aa	ab	ab	bb	aa	bb	ab	aa	aa	bb	ab	bb	ab	bb	aa	bb	ab	ab	bb	bb	ab	ab	bb	ab	aa	aa	ab	bb	ab	bb	bb	aa	ab	ab
Marker360569	Sme2.5_01796.1	16960	aa×bb	ab	aa	aa	ab	aa	ab	ab	aa	bb	bb	--	bb	aa	ab	ab	bb	aa	bb	ab	aa	aa	bb	ab	bb	ab	bb	aa	bb	ab	ab	bb	bb	ab	ab	bb	ab	aa	aa	ab	bb	ab	bb	bb	aa	ab	ab
Marker360570	Sme2.5_01796.1	17238	aa×bb	ab	aa	aa	ab	aa	ab	ab	aa	bb	bb	bb	bb	aa	ab	ab	bb	aa	bb	ab	aa	aa	bb	ab	bb	ab	bb	aa	bb	ab	ab	bb	bb	ab	ab	bb	ab	aa	aa	ab	bb	ab	bb	bb	aa	ab	ab
Marker360571	Sme2.5_01796.1	17324	aa×bb	ab	aa	aa	ab	aa	ab	ab	aa	bb	bb	bb	bb	aa	ab	ab	bb	aa	bb	ab	aa	aa	bb	ab	bb	ab	bb	aa	bb	ab	ab	bb	bb	ab	ab	bb	ab	aa	aa	ab	bb	ab	bb	bb	aa	ab	ab
Marker360776	Sme2.5_01797.1	13484	aa×bb	bb	bb	aa	ab	ab	aa	aa	bb	ab	ab	aa	aa	ab	bb	ab	aa	ab	aa	aa	ab	aa	aa	ab	ab	ab	ab	bb	ab	ab	bb	bb	aa	ab	bb	ab	ab	ab	ab	ab	bb	bb	ab	ab	ab	bb	ab
Marker360777	Sme2.5_01797.1	13509	aa×bb	bb	bb	aa	ab	ab	aa	aa	bb	ab	ab	aa	aa	ab	bb	ab	aa	ab	aa	aa	ab	aa	aa	ab	ab	ab	ab	bb	ab	ab	bb	bb	aa	ab	bb	ab	ab	ab	ab	ab	bb	bb	ab	ab	ab	bb	ab
Marker361229	Sme2.5_01799.1	54554	aa×bb	ab	ab	aa	ab	aa	aa	bb	bb	ab	ab	ab	bb	bb	ab	aa	bb	ab	ab	ab	aa	ab	aa	ab	bb	ab	ab	bb	aa	bb	ab	bb	aa	ab	ab	bb	ab	ab	ab	ab	aa	ab	bb	ab	ab	ab	bb
Marker361247	Sme2.5_01799.1	59052	aa×bb	ab	ab	aa	ab	aa	aa	--	ab	aa	ab	ab	bb	bb	ab	aa	bb	ab	aa	ab	aa	ab	aa	aa	bb	ab	ab	bb	aa	bb	bb	--	aa	ab	ab	bb	ab	ab	bb	ab	aa	ab	bb	ab	ab	ab	bb
Marker361334	Sme2.5_01799.1	86307	aa×bb	ab	ab	aa	ab	aa	aa	bb	bb	ab	ab	ab	bb	bb	ab	aa	bb	ab	ab	ab	aa	ab	aa	ab	bb	ab	ab	bb	aa	bb	ab	ab	ab	ab	ab	bb	ab	ab	ab	ab	aa	ab	bb	ab	ab	ab	bb
Marker361431	Sme2.5_01801.1	38101	aa×bb	bb	ab	aa	ab	bb	ab	aa	aa	ab	aa	bb	aa	bb	ab	bb	ab	ab	bb	ab	bb	aa	bb	ab	ab	aa	ab	bb	bb	ab	bb	aa	ab	aa	bb	ab	bb	ab	ab	ab	ab	aa	ab	bb	ab	ab	bb
Marker361480	Sme2.5_01802.1	5164	aa×bb	ab	ab	aa	ab	aa	ab	bb	ab	ab	ab	ab	bb	bb	ab	aa	bb	bb	ab	ab	aa	ab	aa	ab	bb	ab	ab	bb	aa	bb	ab	ab	ab	ab	ab	bb	--	aa	ab	ab	aa	ab	bb	ab	ab	ab	bb
Marker361481	Sme2.5_01802.1	5192	aa×bb	ab	ab	aa	ab	aa	ab	bb	ab	ab	ab	ab	bb	bb	ab	aa	bb	bb	ab	ab	aa	ab	aa	ab	bb	ab	ab	bb	aa	bb	ab	ab	ab	ab	ab	bb	--	aa	ab	ab	aa	ab	bb	ab	ab	ab	bb
Marker361518	Sme2.5_01802.1	17963	aa×bb	ab	ab	aa	ab	aa	ab	bb	ab	ab	ab	ab	bb	ab	ab	aa	bb	bb	ab	ab	aa	ab	aa	ab	bb	ab	ab	bb	aa	bb	ab	ab	ab	ab	ab	bb	ab	ab	ab	ab	aa	ab	bb	ab	ab	ab	bb
Marker361519	Sme2.5_01802.1	18341	aa×bb	ab	ab	aa	ab	aa	ab	bb	ab	ab	ab	ab	bb	ab	ab	aa	bb	bb	ab	ab	aa	ab	aa	ab	bb	ab	ab	bb	aa	bb	ab	ab	ab	ab	ab	bb	ab	ab	ab	ab	aa	ab	bb	ab	ab	ab	bb
Marker361563	Sme2.5_01802.1	37413	aa×bb	ab	ab	aa	ab	aa	ab	bb	ab	ab	ab	ab	bb	bb	ab	aa	bb	bb	ab	ab	aa	ab	aa	ab	bb	ab	ab	bb	aa	bb	ab	ab	ab	ab	ab	bb	ab	ab	ab	ab	aa	ab	bb	ab	ab	ab	bb
Marker361659	Sme2.5_01802.1	55991	aa×bb	ab	ab	aa	ab	aa	ab	bb	ab	ab	ab	ab	bb	bb	ab	aa	bb	bb	ab	ab	aa	ab	aa	ab	bb	ab	ab	bb	aa	bb	ab	ab	ab	ab	ab	bb	ab	ab	ab	ab	aa	ab	bb	ab	ab	ab	bb
Marker362044	Sme2.5_01807.1	41032	aa×bb	aa	bb	ab	bb	bb	aa	bb	ab	ab	bb	bb	aa	aa	ab	ab	aa	bb	aa	bb	ab	aa	ab	ab	ab	ab	ab	ab	ab	ab	aa	bb	ab	bb	aa	ab	bb	ab	ab	ab	bb	bb	bb	--	bb	ab	aa
Marker362482	Sme2.5_01812.1	4926	aa×bb	bb	ab	ab	ab	bb	ab	aa	ab	bb	bb	aa	bb	bb	ab	aa	aa	ab	aa	ab	bb	ab	ab	ab	aa	ab	ab	aa	ab	aa	bb	bb	bb	ab	ab	aa	aa	bb	ab	ab	ab	ab	ab	ab	ab	ab	aa
Marker362483	Sme2.5_01812.1	4953	aa×bb	bb	ab	ab	ab	bb	ab	aa	ab	bb	bb	aa	bb	bb	ab	aa	aa	ab	aa	ab	bb	ab	ab	ab	aa	ab	ab	aa	ab	aa	bb	bb	bb	ab	ab	aa	aa	bb	ab	ab	ab	ab	ab	ab	ab	ab	aa
Marker362553	Sme2.5_01812.1	65307	aa×bb	bb	ab	ab	ab	bb	ab	aa	ab	bb	bb	aa	bb	bb	ab	aa	aa	ab	aa	ab	bb	ab	ab	ab	aa	ab	ab	aa	ab	aa	bb	bb	bb	ab	ab	aa	aa	bb	ab	ab	ab	ab	ab	ab	ab	ab	aa
Marker362554	Sme2.5_01812.1	65324	aa×bb	bb	ab	ab	ab	bb	ab	aa	ab	bb	bb	aa	bb	bb	ab	aa	aa	ab	aa	ab	bb	ab	ab	ab	aa	ab	ab	aa	ab	aa	bb	bb	bb	ab	ab	aa	aa	bb	ab	ab	ab	ab	ab	ab	ab	ab	aa
Marker362555	Sme2.5_01812.1	65679	aa×bb	bb	ab	ab	ab	bb	ab	aa	ab	bb	bb	aa	bb	bb	ab	aa	aa	ab	aa	ab	bb	ab	ab	ab	aa	ab	ab	aa	ab	aa	bb	bb	bb	ab	ab	aa	aa	bb	ab	ab	ab	ab	ab	ab	ab	ab	aa
Marker362569	Sme2.5_01812.1	73972	aa×bb	bb	ab	ab	ab	bb	ab	aa	ab	bb	bb	aa	bb	bb	ab	aa	aa	ab	aa	ab	bb	ab	ab	ab	aa	ab	ab	aa	ab	aa	bb	bb	bb	ab	ab	aa	aa	bb	ab	ab	ab	ab	ab	ab	ab	ab	aa
Marker362938	Sme2.5_01816.1	27782	aa×bb	ab	aa	ab	ab	ab	bb	aa	bb	bb	bb	ab	bb	aa	ab	ab	aa	aa	bb	ab	ab	ab	ab	bb	bb	ab	ab	ab	aa	ab	ab	ab	aa	aa	bb	aa	bb	ab	ab	ab	aa	ab	aa	bb	ab	bb	aa
Marker363025	Sme2.5_01816.1	60386	aa×bb	ab	aa	ab	ab	ab	bb	aa	bb	bb	bb	ab	bb	aa	ab	ab	aa	aa	bb	ab	ab	ab	ab	bb	bb	ab	ab	ab	aa	ab	ab	ab	aa	aa	bb	aa	bb	ab	ab	ab	aa	ab	aa	bb	ab	bb	aa
Marker363083	Sme2.5_01816.1	77832	aa×bb	ab	aa	ab	ab	ab	bb	aa	bb	bb	bb	ab	bb	aa	ab	ab	aa	aa	bb	ab	ab	ab	ab	bb	bb	ab	ab	ab	aa	ab	ab	ab	aa	aa	bb	aa	bb	ab	ab	ab	aa	ab	aa	bb	ab	bb	aa
Marker363084	Sme2.5_01816.1	78363	aa×bb	ab	aa	ab	ab	ab	bb	aa	bb	bb	bb	ab	bb	aa	ab	ab	aa	aa	bb	ab	ab	ab	ab	bb	bb	ab	ab	ab	aa	ab	ab	ab	aa	aa	bb	aa	bb	ab	ab	ab	aa	ab	aa	bb	ab	bb	aa
Marker363904	Sme2.5_01820.1	46901	aa×bb	ab	bb	aa	aa	ab	ab	ab	ab	ab	ab	aa	ab	bb	aa	ab	ab	aa	bb	aa	ab	ab	bb	aa	ab	aa	ab	aa	aa	ab	aa	ab	ab	ab	aa	ab	ab	aa	ab	aa	ab	ab	aa	ab	bb	ab	ab
Marker363905	Sme2.5_01820.1	47319	aa×bb	ab	bb	aa	aa	ab	ab	ab	ab	ab	ab	aa	ab	bb	aa	ab	ab	aa	bb	aa	ab	ab	bb	aa	ab	aa	ab	aa	aa	ab	aa	ab	ab	ab	aa	ab	ab	aa	ab	aa	ab	ab	aa	ab	bb	ab	ab
Marker363951	Sme2.5_01820.1	64054	aa×bb	ab	bb	aa	aa	ab	ab	ab	ab	ab	ab	aa	ab	bb	aa	ab	ab	aa	bb	aa	ab	ab	bb	aa	aa	aa	ab	aa	aa	ab	aa	ab	ab	ab	aa	ab	ab	aa	ab	aa	ab	ab	aa	ab	bb	ab	ab
Marker363952	Sme2.5_01820.1	64429	aa×bb	ab	bb	aa	aa	ab	ab	ab	ab	ab	ab	aa	ab	bb	aa	ab	ab	aa	bb	aa	ab	ab	bb	aa	aa	aa	ab	aa	aa	ab	aa	ab	ab	ab	aa	ab	ab	aa	ab	aa	ab	ab	aa	ab	bb	ab	ab
Marker364110	Sme2.5_01821.1	36367	aa×bb	aa	bb	ab	aa	aa	aa	bb	ab	bb	aa	bb	bb	bb	ab	aa	ab	ab	bb	aa	aa	ab	ab	ab	aa	bb	aa	bb	ab	aa	bb	ab	ab	bb	ab	aa	ab	aa	ab	bb	bb	aa	ab	ab	ab	ab	aa
Marker364181	Sme2.5_01821.1	75544	aa×bb	aa	bb	ab	aa	aa	aa	bb	ab	bb	aa	bb	bb	bb	ab	aa	ab	ab	bb	aa	aa	ab	ab	ab	aa	bb	aa	bb	ab	aa	bb	ab	ab	bb	ab	aa	ab	aa	ab	bb	bb	aa	ab	ab	ab	ab	aa
Marker365867	Sme2.5_01828.1	49875	aa×bb	ab	aa	ab	ab	ab	bb	aa	bb	ab	bb	ab	bb	aa	ab	ab	aa	aa	bb	ab	ab	ab	ab	bb	bb	ab	ab	ab	aa	ab	ab	ab	aa	aa	bb	aa	bb	ab	ab	ab	aa	ab	aa	bb	ab	bb	aa
Marker365897	Sme2.5_01828.1	78956	aa×bb	ab	aa	ab	ab	ab	bb	aa	bb	bb	bb	ab	bb	aa	ab	ab	aa	aa	bb	ab	ab	ab	ab	bb	bb	ab	ab	ab	aa	ab	ab	aa	aa	aa	bb	aa	bb	ab	ab	ab	aa	ab	aa	bb	ab	bb	aa
Marker366269	Sme2.5_01830.1	80124	aa×bb	ab	aa	aa	ab	ab	bb	aa	bb	bb	bb	bb	bb	aa	bb	ab	ab	bb	ab	ab	ab	ab	ab	bb	bb	ab	aa	bb	aa	ab	ab	ab	aa	aa	bb	bb	bb	ab	ab	ab	aa	ab	aa	aa	ab	ab	aa
Marker366317	Sme2.5_01831.1	11563	aa×bb	ab	aa	ab	ab	ab	bb	aa	bb	bb	bb	ab	bb	aa	ab	ab	aa	aa	bb	ab	ab	ab	ab	bb	bb	ab	ab	ab	aa	ab	ab	ab	aa	aa	bb	aa	bb	ab	ab	ab	aa	ab	aa	bb	ab	bb	aa
Marker366367	Sme2.5_01831.1	30395	aa×bb	ab	aa	ab	ab	ab	bb	aa	bb	bb	bb	ab	bb	aa	ab	ab	aa	aa	bb	ab	ab	ab	ab	bb	bb	ab	ab	ab	aa	ab	ab	--	aa	aa	bb	aa	bb	ab	bb	ab	aa	ab	aa	bb	ab	bb	aa
Marker366386	Sme2.5_01831.1	35343	aa×bb	ab	aa	ab	ab	ab	bb	aa	bb	ab	bb	ab	bb	aa	ab	ab	aa	aa	bb	ab	ab	ab	ab	bb	bb	ab	ab	ab	aa	ab	ab	ab	aa	aa	bb	aa	bb	ab	ab	ab	aa	ab	aa	bb	ab	bb	aa
Marker366441	Sme2.5_01831.1	61327	aa×bb	ab	aa	bb	ab	ab	bb	--	bb	bb	bb	ab	bb	aa	ab	bb	aa	aa	bb	ab	ab	bb	aa	bb	bb	ab	ab	ab	aa	ab	ab	aa	aa	aa	bb	aa	bb	ab	ab	ab	aa	aa	aa	bb	ab	bb	aa
Marker366442	Sme2.5_01831.1	61379	aa×bb	ab	aa	bb	ab	ab	bb	--	bb	bb	bb	ab	bb	aa	ab	bb	aa	aa	bb	ab	ab	bb	aa	bb	bb	ab	ab	ab	aa	ab	ab	aa	aa	aa	bb	aa	bb	ab	ab	ab	aa	aa	aa	bb	ab	bb	aa
Marker366443	Sme2.5_01831.1	61388	aa×bb	ab	aa	bb	ab	ab	bb	--	bb	bb	bb	ab	bb	aa	ab	bb	aa	aa	bb	ab	ab	bb	aa	bb	bb	ab	ab	ab	aa	ab	ab	aa	aa	aa	bb	aa	bb	ab	ab	ab	aa	aa	aa	bb	ab	bb	aa
Marker366446	Sme2.5_01831.1	61667	aa×bb	bb	aa	bb	ab	ab	bb	--	bb	bb	bb	ab	bb	aa	ab	bb	aa	aa	bb	ab	ab	bb	aa	bb	bb	ab	ab	ab	aa	ab	ab	aa	aa	aa	bb	aa	bb	ab	ab	ab	aa	aa	aa	bb	ab	bb	aa
Marker366447	Sme2.5_01831.1	61681	aa×bb	ab	aa	bb	ab	ab	bb	--	bb	bb	bb	ab	bb	aa	ab	bb	aa	aa	bb	ab	ab	bb	aa	bb	bb	ab	ab	ab	aa	ab	ab	aa	aa	aa	bb	aa	bb	ab	ab	ab	aa	aa	aa	bb	ab	bb	aa
Marker366448	Sme2.5_01831.1	61717	aa×bb	bb	aa	bb	ab	ab	bb	--	bb	bb	bb	ab	bb	aa	ab	bb	aa	aa	bb	ab	ab	bb	aa	bb	bb	ab	ab	ab	aa	ab	ab	aa	aa	aa	bb	aa	bb	ab	ab	ab	aa	aa	aa	bb	ab	bb	aa
Marker366449	Sme2.5_01831.1	61728	aa×bb	bb	aa	bb	ab	ab	bb	--	bb	bb	bb	ab	bb	aa	ab	bb	aa	aa	bb	ab	ab	bb	aa	bb	bb	ab	ab	ab	aa	ab	ab	aa	aa	aa	bb	aa	bb	ab	ab	ab	aa	aa	aa	bb	ab	bb	aa
Marker366476	Sme2.5_01831.1	69010	aa×bb	ab	aa	ab	ab	ab	bb	aa	bb	bb	bb	ab	bb	aa	ab	ab	aa	aa	bb	ab	ab	ab	ab	bb	bb	ab	ab	ab	aa	ab	ab	ab	aa	aa	bb	aa	bb	ab	ab	ab	aa	ab	aa	bb	ab	bb	aa
Marker366491	Sme2.5_01831.1	72716	aa×bb	ab	aa	ab	ab	ab	bb	aa	bb	ab	bb	ab	bb	aa	ab	ab	aa	aa	bb	ab	ab	ab	ab	bb	bb	ab	ab	ab	aa	ab	ab	aa	aa	aa	bb	aa	bb	ab	ab	ab	aa	ab	aa	bb	ab	bb	aa
Marker366501	Sme2.5_01831.1	76374	aa×bb	ab	aa	ab	ab	ab	bb	aa	bb	bb	bb	ab	bb	aa	ab	ab	aa	aa	bb	ab	ab	ab	ab	bb	bb	ab	ab	ab	aa	ab	ab	aa	aa	aa	bb	aa	bb	ab	ab	ab	aa	ab	aa	bb	ab	bb	aa
Marker367263	Sme2.5_01838.1	6283	aa×bb	ab	aa	ab	ab	ab	bb	aa	bb	ab	bb	ab	bb	aa	ab	ab	aa	aa	bb	ab	ab	ab	ab	bb	bb	ab	ab	ab	aa	ab	ab	ab	aa	aa	bb	aa	bb	ab	ab	ab	aa	ab	aa	bb	ab	bb	aa
Marker367265	Sme2.5_01838.1	6697	aa×bb	ab	aa	ab	ab	ab	bb	aa	bb	ab	bb	ab	bb	aa	ab	ab	aa	aa	bb	ab	ab	ab	ab	bb	bb	ab	ab	ab	aa	ab	ab	--	aa	aa	bb	aa	bb	ab	ab	ab	aa	ab	aa	bb	ab	bb	aa
Marker368001	Sme2.5_01840.1	7732	aa×bb	aa	bb	ab	aa	aa	aa	bb	bb	ab	aa	bb	bb	bb	ab	aa	ab	ab	ab	aa	aa	ab	ab	ab	aa	ab	aa	bb	ab	aa	bb	ab	ab	bb	ab	aa	ab	aa	ab	ab	bb	aa	ab	ab	ab	ab	aa
Marker368365	Sme2.5_01845.1	68844	aa×bb	ab	aa	ab	ab	aa	ab	ab	bb	ab	bb	bb	bb	aa	bb	ab	ab	aa	bb	aa	aa	aa	bb	ab	bb	ab	bb	aa	bb	ab	ab	bb	bb	ab	ab	bb	ab	ab	ab	ab	bb	ab	bb	bb	aa	ab	ab
Marker368377	Sme2.5_01846.1	14967	aa×bb	bb	bb	aa	ab	ab	aa	aa	bb	ab	ab	aa	aa	ab	bb	ab	aa	ab	aa	aa	ab	aa	aa	ab	ab	ab	ab	bb	ab	ab	bb	bb	aa	ab	bb	ab	ab	ab	ab	ab	bb	bb	ab	ab	ab	bb	ab
Marker368639	Sme2.5_01849.1	23228	aa×bb	aa	aa	aa	--	aa	ab	aa	aa	--	ab	aa	bb	bb	bb	bb	aa	ab	aa	aa	aa	aa	bb	aa	aa	bb	ab	ab	aa	aa	--	--	ab	aa	bb	bb	bb	bb	ab	ab	ab	bb	ab	aa	ab	aa	ab
Marker368777	Sme2.5_01850.1	22365	aa×bb	ab	bb	aa	aa	ab	ab	ab	ab	ab	ab	aa	ab	bb	aa	ab	ab	aa	bb	aa	ab	ab	bb	aa	aa	aa	ab	aa	aa	ab	aa	aa	ab	ab	aa	ab	ab	aa	ab	aa	ab	ab	aa	ab	bb	ab	ab
Marker369251	Sme2.5_01855.1	59071	aa×bb	ab	aa	ab	ab	ab	bb	aa	bb	bb	bb	ab	bb	aa	ab	ab	aa	aa	bb	ab	ab	ab	ab	bb	bb	ab	ab	ab	aa	ab	ab	bb	aa	aa	bb	aa	bb	ab	ab	ab	aa	ab	aa	bb	ab	bb	aa
Marker369765	Sme2.5_01858.1	33718	aa×bb	ab	aa	ab	ab	ab	bb	aa	bb	bb	bb	ab	bb	aa	ab	ab	aa	aa	bb	ab	ab	ab	ab	bb	bb	ab	ab	ab	aa	ab	ab	ab	aa	aa	bb	aa	bb	ab	ab	ab	aa	ab	aa	bb	ab	bb	aa
Marker370431	Sme2.5_01866.1	20157	aa×bb	bb	bb	aa	ab	ab	aa	aa	bb	ab	ab	aa	aa	ab	bb	ab	aa	ab	aa	aa	ab	aa	aa	ab	ab	ab	ab	bb	ab	ab	bb	bb	aa	ab	bb	ab	ab	ab	ab	ab	bb	bb	ab	ab	ab	bb	ab
Marker370516	Sme2.5_01866.1	74435	aa×bb	bb	bb	aa	ab	ab	aa	aa	bb	ab	ab	aa	aa	ab	bb	ab	aa	ab	aa	aa	ab	aa	aa	ab	ab	ab	ab	bb	ab	ab	bb	bb	aa	ab	bb	ab	ab	ab	ab	ab	bb	bb	ab	ab	ab	bb	ab
Marker370635	Sme2.5_01869.1	62597	aa×bb	aa	bb	ab	aa	aa	aa	bb	ab	bb	aa	bb	bb	bb	ab	aa	ab	ab	bb	aa	aa	ab	ab	ab	aa	bb	aa	bb	ab	aa	bb	ab	ab	bb	ab	aa	ab	aa	ab	bb	bb	aa	ab	ab	ab	ab	aa
Marker371396	Sme2.5_01875.1	10814	aa×bb	bb	ab	ab	ab	bb	ab	aa	ab	bb	bb	aa	bb	bb	ab	aa	aa	ab	aa	ab	bb	ab	ab	ab	aa	ab	ab	aa	ab	aa	bb	bb	bb	ab	ab	aa	aa	bb	ab	ab	ab	ab	ab	ab	ab	ab	aa
Marker371412	Sme2.5_01875.1	25208	aa×bb	bb	ab	ab	ab	bb	ab	aa	ab	bb	bb	aa	bb	bb	ab	aa	aa	ab	aa	ab	bb	ab	ab	ab	aa	ab	ab	aa	ab	aa	bb	bb	bb	ab	ab	aa	aa	bb	ab	ab	ab	ab	ab	ab	ab	ab	aa
Marker371513	Sme2.5_01876.1	1086	aa×bb	ab	ab	ab	aa	bb	ab	ab	ab	ab	bb	aa	bb	bb	ab	aa	aa	ab	aa	aa	bb	bb	ab	ab	aa	ab	ab	aa	ab	aa	bb	bb	bb	aa	ab	ab	aa	bb	ab	ab	aa	ab	ab	ab	ab	ab	aa
Marker372194	Sme2.5_01882.1	56785	aa×bb	ab	ab	aa	aa	aa	bb	ab	aa	bb	ab	ab	bb	bb	ab	ab	ab	ab	bb	bb	aa	bb	ab	bb	ab	ab	bb	ab	aa	ab	ab	ab	aa	bb	bb	aa	ab	aa	bb	ab	ab	aa	ab	ab	bb	aa	aa
Marker372325	Sme2.5_01884.1	9767	aa×bb	bb	ab	ab	aa	bb	ab	aa	bb	bb	bb	aa	bb	bb	ab	aa	aa	ab	aa	ab	bb	ab	ab	ab	aa	ab	bb	aa	ab	aa	bb	bb	bb	ab	ab	aa	aa	bb	ab	ab	ab	ab	ab	ab	ab	ab	aa
Marker372440	Sme2.5_01884.1	73374	aa×bb	bb	ab	ab	ab	bb	ab	aa	ab	bb	bb	aa	bb	bb	ab	aa	aa	ab	aa	ab	bb	ab	ab	ab	aa	ab	ab	aa	ab	aa	bb	bb	bb	ab	ab	aa	aa	bb	ab	ab	ab	ab	ab	ab	ab	ab	aa
Marker372505	Sme2.5_01884.1	103927	aa×bb	bb	ab	ab	ab	bb	ab	aa	ab	bb	bb	aa	bb	bb	ab	aa	aa	ab	aa	ab	bb	ab	ab	ab	aa	ab	ab	aa	ab	ab	bb	bb	bb	ab	ab	aa	aa	bb	ab	ab	ab	bb	ab	ab	ab	ab	aa
Marker372506	Sme2.5_01884.1	103970	aa×bb	bb	ab	ab	ab	bb	ab	aa	ab	bb	bb	aa	bb	bb	ab	aa	aa	ab	aa	ab	bb	ab	ab	ab	aa	ab	ab	aa	ab	ab	bb	bb	bb	ab	ab	aa	aa	bb	ab	ab	ab	bb	ab	ab	ab	ab	aa
Marker372623	Sme2.5_01884.1	157358	aa×bb	bb	ab	ab	ab	bb	ab	aa	ab	bb	bb	aa	bb	bb	ab	aa	aa	ab	aa	ab	bb	ab	ab	ab	aa	ab	ab	aa	ab	ab	bb	bb	bb	ab	ab	aa	aa	bb	ab	ab	ab	ab	ab	ab	ab	ab	aa
Marker372669	Sme2.5_01885.1	21039	aa×bb	bb	ab	ab	ab	bb	ab	aa	ab	bb	bb	aa	bb	bb	ab	aa	aa	ab	aa	ab	bb	ab	ab	ab	aa	ab	ab	aa	ab	aa	bb	bb	bb	ab	ab	aa	aa	bb	ab	ab	ab	ab	ab	ab	ab	ab	aa
Marker373420	Sme2.5_01887.1	18720	aa×bb	aa	ab	aa	bb	aa	ab	aa	ab	ab	ab	ab	bb	bb	aa	ab	bb	aa	bb	ab	bb	aa	aa	bb	aa	ab	bb	aa	ab	aa	bb	aa	bb	bb	bb	aa	ab	aa	bb	bb	bb	ab	ab	bb	aa	aa	ab
Marker373504	Sme2.5_01887.1	45009	aa×bb	aa	ab	aa	bb	aa	ab	aa	bb	ab	ab	ab	bb	bb	aa	ab	bb	aa	bb	ab	bb	aa	aa	bb	aa	ab	bb	aa	ab	aa	bb	aa	bb	bb	bb	aa	ab	aa	bb	bb	bb	ab	ab	bb	aa	aa	ab
Marker373552	Sme2.5_01888.1	6272	aa×bb	ab	aa	ab	ab	ab	bb	aa	bb	bb	bb	ab	bb	aa	ab	ab	aa	aa	bb	ab	ab	ab	ab	bb	bb	ab	ab	bb	aa	ab	aa	--	aa	aa	--	aa	bb	bb	bb	ab	aa	aa	aa	bb	ab	bb	aa
Marker373553	Sme2.5_01888.1	6610	aa×bb	ab	aa	ab	ab	ab	bb	aa	bb	bb	bb	ab	bb	aa	ab	ab	aa	aa	bb	ab	ab	ab	ab	bb	bb	ab	ab	bb	aa	ab	aa	--	aa	aa	--	aa	bb	bb	bb	ab	aa	aa	aa	bb	ab	bb	aa
Marker373590	Sme2.5_01888.1	20708	aa×bb	ab	aa	ab	ab	ab	bb	aa	bb	bb	bb	ab	bb	aa	ab	ab	aa	aa	bb	ab	ab	ab	ab	bb	bb	aa	bb	ab	aa	ab	aa	ab	aa	aa	bb	aa	bb	bb	ab	ab	aa	ab	aa	bb	ab	bb	aa
Marker373755	Sme2.5_01888.1	80498	aa×bb	ab	aa	ab	ab	ab	bb	aa	bb	bb	bb	ab	bb	aa	ab	ab	aa	aa	bb	ab	ab	ab	ab	bb	bb	ab	ab	ab	aa	ab	ab	ab	aa	aa	bb	aa	bb	ab	ab	ab	aa	ab	aa	bb	ab	bb	aa
Marker373772	Sme2.5_01888.1	85786	aa×bb	ab	aa	ab	ab	ab	bb	aa	bb	ab	bb	ab	bb	aa	ab	ab	aa	aa	bb	ab	ab	ab	ab	bb	bb	ab	ab	ab	aa	ab	ab	ab	aa	aa	bb	aa	bb	ab	ab	ab	aa	ab	aa	bb	ab	bb	aa
Marker373993	Sme2.5_01890.1	54620	aa×bb	ab	aa	ab	ab	ab	bb	aa	bb	bb	bb	ab	bb	aa	ab	ab	aa	aa	bb	ab	ab	ab	ab	bb	bb	ab	ab	ab	aa	ab	bb	ab	aa	aa	bb	aa	bb	aa	ab	ab	aa	ab	aa	bb	ab	bb	aa
Marker374328	Sme2.5_01896.1	34641	aa×bb	bb	ab	ab	ab	bb	ab	aa	ab	bb	bb	aa	bb	bb	ab	aa	aa	ab	aa	ab	bb	ab	ab	ab	aa	ab	ab	aa	ab	aa	bb	bb	bb	ab	ab	aa	aa	bb	ab	ab	ab	ab	ab	ab	ab	ab	aa
Marker374614	Sme2.5_01900.1	127980	aa×bb	ab	bb	aa	aa	ab	ab	ab	ab	ab	ab	aa	ab	bb	aa	ab	ab	aa	bb	aa	ab	ab	bb	aa	aa	aa	ab	aa	aa	ab	aa	aa	ab	ab	aa	ab	ab	aa	ab	aa	ab	ab	aa	ab	bb	ab	ab
Marker374657	Sme2.5_01901.1	37219	aa×bb	ab	aa	ab	ab	ab	bb	aa	bb	bb	bb	ab	bb	aa	ab	ab	aa	aa	bb	ab	ab	ab	ab	bb	bb	ab	ab	ab	aa	ab	ab	ab	aa	aa	bb	aa	bb	ab	ab	ab	aa	bb	aa	bb	ab	bb	aa
Marker375317	Sme2.5_01908.1	124131	aa×bb	ab	aa	ab	ab	ab	bb	aa	bb	bb	bb	ab	bb	aa	ab	ab	aa	aa	bb	ab	ab	ab	ab	bb	bb	ab	ab	bb	aa	ab	ab	ab	aa	aa	bb	aa	bb	ab	ab	ab	aa	ab	aa	bb	ab	bb	aa
Marker375318	Sme2.5_01908.1	124156	aa×bb	ab	aa	ab	ab	ab	bb	aa	bb	bb	bb	ab	bb	aa	ab	ab	aa	aa	bb	ab	ab	ab	ab	bb	bb	ab	ab	bb	aa	ab	ab	ab	aa	aa	bb	aa	bb	ab	ab	ab	aa	ab	aa	bb	ab	bb	aa
Marker376697	Sme2.5_01911.1	74590	aa×bb	ab	aa	aa	ab	aa	ab	aa	aa	ab	ab	ab	bb	bb	bb	bb	aa	ab	aa	ab	ab	aa	bb	ab	aa	bb	ab	ab	aa	aa	ab	ab	ab	aa	bb	bb	bb	bb	ab	bb	ab	bb	ab	aa	ab	ab	ab
Marker376779	Sme2.5_01912.1	71306	aa×bb	bb	ab	ab	ab	bb	ab	aa	aa	ab	ab	bb	aa	bb	aa	bb	ab	ab	bb	ab	bb	ab	bb	ab	ab	aa	ab	bb	bb	ab	bb	aa	ab	aa	ab	ab	bb	ab	ab	ab	ab	aa	aa	bb	bb	ab	bb
Marker376818	Sme2.5_01913.1	38302	aa×bb	ab	ab	aa	aa	aa	bb	ab	aa	bb	ab	ab	bb	bb	ab	ab	ab	ab	bb	bb	aa	bb	ab	bb	ab	ab	bb	ab	aa	ab	ab	ab	aa	bb	bb	aa	ab	aa	bb	ab	ab	aa	ab	ab	bb	aa	aa
Marker377630	Sme2.5_01917.1	27396	aa×bb	aa	aa	ab	ab	aa	ab	ab	bb	ab	bb	ab	bb	aa	bb	ab	ab	aa	ab	aa	aa	aa	bb	ab	ab	ab	ab	ab	bb	ab	ab	bb	bb	bb	ab	bb	bb	ab	ab	ab	bb	ab	ab	bb	aa	ab	aa
Marker377674	Sme2.5_01917.1	38099	aa×bb	aa	aa	ab	ab	aa	ab	ab	bb	ab	bb	--	bb	aa	bb	ab	ab	aa	--	aa	aa	aa	bb	ab	ab	ab	ab	ab	bb	ab	--	bb	bb	bb	ab	bb	bb	ab	ab	ab	bb	ab	ab	bb	aa	ab	aa
Marker377789	Sme2.5_01917.1	65966	aa×bb	aa	aa	ab	ab	aa	ab	ab	bb	ab	bb	ab	bb	aa	bb	ab	ab	aa	bb	aa	aa	aa	bb	ab	ab	ab	ab	ab	bb	ab	--	bb	bb	bb	ab	bb	--	ab	ab	ab	bb	ab	ab	bb	aa	ab	aa
Marker378688	Sme2.5_01926.1	36454	aa×bb	ab	ab	aa	aa	aa	bb	ab	aa	ab	ab	ab	bb	bb	ab	ab	ab	ab	bb	bb	aa	bb	ab	bb	ab	ab	bb	ab	aa	ab	ab	ab	aa	bb	bb	aa	ab	aa	bb	ab	ab	aa	ab	ab	bb	aa	aa
Marker380000	Sme2.5_01928.1	140818	aa×bb	ab	aa	ab	ab	ab	bb	aa	bb	ab	bb	ab	bb	aa	ab	ab	aa	aa	bb	ab	ab	ab	ab	bb	bb	ab	ab	ab	aa	ab	ab	aa	aa	aa	bb	aa	bb	ab	ab	ab	aa	ab	aa	bb	ab	bb	aa
Marker380022	Sme2.5_01928.1	148294	aa×bb	ab	aa	ab	ab	ab	bb	aa	bb	bb	bb	ab	bb	aa	ab	ab	aa	aa	bb	ab	ab	ab	ab	bb	bb	ab	ab	ab	aa	ab	ab	ab	aa	aa	bb	aa	bb	ab	ab	ab	aa	ab	aa	bb	ab	bb	aa
Marker380024	Sme2.5_01928.1	149018	aa×bb	ab	aa	ab	ab	ab	bb	aa	bb	ab	bb	ab	bb	aa	ab	ab	aa	aa	bb	ab	ab	ab	ab	bb	bb	ab	ab	ab	aa	ab	ab	ab	aa	aa	bb	aa	bb	ab	ab	ab	aa	ab	aa	bb	ab	bb	aa
Marker380045	Sme2.5_01928.1	157308	aa×bb	ab	aa	ab	ab	ab	bb	aa	bb	ab	bb	ab	bb	aa	ab	ab	aa	aa	bb	ab	ab	ab	ab	bb	bb	ab	ab	ab	aa	ab	ab	ab	aa	aa	bb	aa	bb	ab	ab	ab	aa	ab	aa	bb	ab	bb	aa
Marker380106	Sme2.5_01929.1	77472	aa×bb	bb	ab	ab	ab	bb	ab	aa	ab	ab	bb	aa	bb	bb	ab	aa	aa	ab	aa	ab	bb	ab	ab	ab	aa	ab	ab	aa	ab	ab	bb	bb	bb	ab	ab	aa	aa	bb	ab	ab	ab	ab	ab	ab	ab	ab	aa
Marker380110	Sme2.5_01930.1	4123	aa×bb	aa	bb	ab	aa	aa	aa	bb	ab	bb	aa	bb	bb	bb	ab	aa	ab	ab	bb	aa	aa	ab	ab	ab	aa	bb	aa	bb	ab	aa	bb	aa	ab	bb	ab	aa	ab	aa	ab	bb	bb	aa	ab	ab	ab	ab	aa
Marker380111	Sme2.5_01930.1	4184	aa×bb	aa	bb	ab	aa	aa	aa	bb	ab	bb	aa	bb	bb	bb	ab	aa	ab	ab	bb	aa	aa	ab	ab	ab	aa	bb	aa	bb	ab	aa	bb	aa	ab	bb	ab	aa	ab	aa	ab	bb	bb	aa	ab	ab	ab	ab	aa
Marker380138	Sme2.5_01930.1	43088	aa×bb	aa	bb	ab	aa	aa	aa	bb	ab	bb	aa	bb	bb	bb	ab	aa	ab	ab	bb	aa	aa	ab	ab	ab	aa	bb	aa	bb	ab	aa	bb	bb	ab	bb	ab	aa	ab	aa	ab	bb	bb	aa	ab	ab	ab	ab	aa
Marker380396	Sme2.5_01932.1	1911	aa×bb	ab	aa	ab	ab	ab	bb	aa	bb	bb	bb	ab	bb	aa	ab	ab	aa	aa	bb	ab	ab	ab	ab	bb	bb	ab	ab	ab	aa	ab	aa	--	aa	aa	bb	aa	bb	bb	ab	ab	aa	ab	aa	bb	ab	bb	aa
Marker380404	Sme2.5_01932.1	4078	aa×bb	ab	aa	ab	ab	ab	bb	aa	bb	bb	bb	ab	bb	aa	ab	ab	aa	aa	bb	ab	ab	ab	ab	bb	bb	ab	ab	ab	aa	ab	ab	aa	aa	aa	bb	aa	bb	ab	ab	ab	aa	ab	aa	bb	ab	bb	aa
Marker380406	Sme2.5_01932.1	4449	aa×bb	ab	aa	ab	ab	ab	bb	aa	bb	bb	bb	ab	bb	aa	ab	ab	aa	aa	bb	ab	ab	ab	ab	bb	bb	ab	ab	ab	aa	ab	ab	aa	aa	aa	bb	aa	bb	ab	ab	ab	aa	ab	aa	bb	ab	bb	aa
Marker380417	Sme2.5_01932.1	7361	aa×bb	ab	aa	ab	ab	ab	bb	aa	bb	ab	bb	ab	bb	aa	ab	ab	aa	aa	bb	ab	ab	ab	ab	bb	bb	ab	ab	ab	aa	ab	ab	ab	aa	aa	bb	aa	bb	ab	ab	ab	aa	ab	aa	bb	ab	bb	aa
Marker380423	Sme2.5_01932.1	9052	aa×bb	ab	aa	ab	ab	ab	bb	aa	bb	bb	bb	ab	bb	aa	ab	ab	aa	aa	bb	ab	ab	ab	ab	bb	bb	ab	ab	ab	aa	ab	ab	ab	aa	aa	bb	aa	bb	ab	ab	ab	aa	ab	aa	bb	ab	bb	aa
Marker380468	Sme2.5_01932.1	29256	aa×bb	ab	aa	ab	ab	ab	bb	aa	bb	bb	bb	ab	bb	aa	ab	ab	aa	aa	bb	ab	ab	ab	ab	bb	bb	ab	ab	ab	aa	ab	ab	bb	aa	aa	bb	aa	bb	ab	ab	ab	aa	ab	aa	bb	ab	bb	aa
Marker380531	Sme2.5_01932.1	49173	aa×bb	ab	aa	ab	ab	ab	bb	aa	bb	bb	bb	ab	bb	aa	ab	ab	aa	aa	bb	ab	ab	ab	ab	bb	bb	ab	ab	ab	aa	ab	ab	ab	aa	aa	bb	aa	bb	ab	ab	ab	aa	bb	aa	bb	ab	bb	aa
Marker380637	Sme2.5_01933.1	67867	aa×bb	ab	aa	aa	ab	ab	bb	aa	bb	bb	bb	bb	bb	aa	bb	ab	aa	bb	ab	ab	ab	ab	ab	bb	bb	ab	aa	bb	aa	ab	--	ab	aa	aa	bb	bb	bb	ab	ab	ab	aa	ab	aa	bb	ab	bb	aa
Marker380837	Sme2.5_01934.1	81249	aa×bb	aa	bb	ab	aa	aa	aa	bb	ab	ab	aa	bb	bb	bb	ab	aa	ab	ab	bb	aa	aa	ab	ab	ab	aa	bb	aa	bb	ab	aa	bb	ab	ab	bb	ab	aa	ab	aa	ab	bb	bb	aa	ab	ab	ab	ab	aa
Marker381283	Sme2.5_01940.1	49693	aa×bb	bb	bb	aa	ab	ab	aa	aa	bb	ab	ab	aa	aa	ab	bb	ab	aa	ab	aa	aa	ab	aa	aa	ab	ab	ab	ab	bb	ab	ab	bb	bb	aa	ab	bb	ab	ab	ab	ab	ab	bb	bb	ab	ab	ab	bb	ab
Marker381419	Sme2.5_01941.1	11211	aa×bb	ab	aa	ab	ab	ab	bb	aa	bb	bb	bb	ab	bb	aa	ab	ab	aa	aa	bb	ab	ab	ab	ab	bb	bb	ab	bb	ab	aa	ab	ab	ab	aa	aa	bb	aa	bb	ab	ab	ab	aa	ab	aa	bb	ab	bb	aa
Marker381451	Sme2.5_01941.1	13379	aa×bb	ab	aa	ab	ab	ab	bb	aa	bb	bb	bb	ab	bb	aa	ab	ab	aa	aa	bb	ab	ab	ab	ab	bb	bb	ab	bb	ab	aa	ab	ab	bb	aa	aa	bb	aa	bb	ab	bb	ab	aa	ab	aa	bb	ab	bb	aa
Marker381454	Sme2.5_01941.1	13839	aa×bb	ab	aa	ab	ab	ab	bb	aa	bb	bb	bb	ab	bb	aa	ab	ab	aa	aa	bb	ab	ab	ab	ab	bb	bb	ab	ab	ab	aa	ab	ab	bb	aa	aa	bb	aa	bb	ab	bb	ab	aa	ab	aa	bb	ab	bb	aa
Marker381611	Sme2.5_01941.1	30076	aa×bb	ab	aa	ab	ab	ab	bb	aa	bb	bb	bb	ab	bb	aa	ab	ab	aa	aa	bb	ab	ab	ab	ab	bb	bb	ab	ab	ab	aa	ab	ab	ab	aa	aa	bb	aa	bb	ab	ab	ab	aa	bb	aa	bb	ab	bb	aa
Marker381621	Sme2.5_01941.1	30873	aa×bb	ab	aa	ab	ab	ab	bb	aa	bb	bb	bb	ab	bb	aa	ab	ab	aa	aa	bb	ab	ab	ab	ab	bb	bb	ab	ab	ab	aa	ab	ab	ab	aa	aa	bb	aa	bb	ab	ab	ab	aa	ab	aa	bb	ab	bb	aa
Marker381632	Sme2.5_01941.1	31525	aa×bb	ab	aa	ab	ab	ab	bb	aa	bb	bb	bb	ab	bb	aa	ab	ab	aa	aa	bb	ab	ab	ab	ab	bb	bb	ab	ab	ab	aa	ab	aa	--	aa	aa	bb	aa	bb	bb	ab	ab	aa	ab	aa	bb	ab	bb	aa
Marker381637	Sme2.5_01941.1	31790	aa×bb	ab	aa	ab	ab	ab	bb	aa	bb	bb	bb	ab	bb	aa	ab	ab	aa	aa	bb	ab	ab	ab	ab	bb	bb	ab	ab	ab	aa	ab	aa	--	aa	aa	bb	aa	bb	ab	bb	ab	aa	ab	aa	bb	ab	bb	aa
Marker381878	Sme2.5_01941.1	53160	aa×bb	ab	aa	ab	ab	ab	bb	aa	bb	bb	bb	ab	bb	aa	ab	ab	aa	aa	bb	ab	ab	ab	ab	bb	bb	ab	ab	ab	aa	ab	ab	ab	aa	aa	bb	aa	bb	ab	ab	ab	aa	ab	aa	bb	ab	bb	aa
Marker381933	Sme2.5_01941.1	61256	aa×bb	ab	aa	ab	ab	ab	bb	aa	bb	bb	bb	ab	bb	aa	ab	ab	aa	aa	bb	ab	ab	ab	ab	bb	bb	bb	ab	ab	aa	ab	ab	--	aa	aa	bb	aa	bb	ab	ab	ab	aa	ab	aa	bb	ab	bb	aa
Marker381951	Sme2.5_01941.1	63283	aa×bb	ab	aa	ab	ab	ab	bb	aa	bb	bb	bb	ab	bb	aa	ab	ab	aa	aa	bb	ab	ab	ab	ab	bb	bb	ab	ab	ab	aa	ab	ab	--	aa	aa	bb	aa	bb	ab	ab	ab	aa	ab	aa	bb	ab	bb	aa
Marker381953	Sme2.5_01941.1	63628	aa×bb	ab	aa	ab	ab	ab	bb	aa	bb	bb	bb	ab	bb	aa	ab	ab	aa	aa	bb	ab	ab	ab	ab	bb	bb	ab	ab	ab	aa	ab	ab	--	aa	aa	bb	aa	bb	ab	ab	ab	aa	ab	aa	bb	ab	bb	aa
Marker382045	Sme2.5_01941.1	70325	aa×bb	ab	aa	ab	ab	ab	bb	aa	bb	ab	bb	ab	bb	aa	ab	ab	aa	aa	bb	ab	ab	ab	ab	bb	bb	ab	ab	ab	aa	ab	ab	ab	aa	aa	bb	aa	bb	ab	ab	ab	aa	ab	aa	bb	ab	bb	aa
Marker382176	Sme2.5_01942.1	5411	aa×bb	ab	aa	aa	ab	aa	ab	ab	aa	bb	bb	ab	bb	aa	ab	ab	ab	aa	aa	ab	aa	aa	bb	bb	bb	bb	bb	aa	ab	ab	aa	bb	bb	ab	ab	bb	ab	ab	aa	ab	bb	--	bb	bb	aa	ab	ab
Marker383549	Sme2.5_01950.1	128486	aa×bb	bb	aa	ab	ab	ab	bb	aa	bb	bb	bb	ab	bb	aa	ab	ab	aa	aa	bb	ab	ab	ab	aa	bb	bb	ab	ab	ab	aa	ab	ab	--	aa	aa	bb	aa	bb	aa	bb	ab	aa	ab	aa	bb	ab	bb	aa
Marker383647	Sme2.5_01951.1	71437	aa×bb	ab	ab	aa	aa	aa	bb	ab	aa	bb	ab	ab	bb	bb	ab	ab	ab	ab	bb	bb	aa	bb	ab	bb	ab	ab	bb	ab	aa	ab	aa	ab	aa	bb	bb	aa	ab	aa	bb	ab	ab	aa	ab	ab	bb	aa	aa
Marker384004	Sme2.5_01955.1	48408	aa×bb	aa	bb	ab	aa	aa	aa	bb	ab	bb	aa	bb	bb	bb	ab	aa	ab	ab	bb	aa	aa	ab	ab	ab	aa	bb	aa	bb	ab	aa	bb	aa	ab	bb	ab	aa	ab	aa	ab	bb	bb	aa	ab	ab	ab	ab	aa
Marker384139	Sme2.5_01956.1	121414	aa×bb	aa	bb	ab	aa	aa	aa	bb	ab	bb	aa	bb	bb	bb	ab	aa	ab	ab	bb	aa	aa	ab	ab	ab	aa	bb	aa	bb	aa	aa	bb	aa	ab	bb	ab	aa	ab	aa	ab	bb	bb	aa	ab	ab	ab	ab	aa
Marker384144	Sme2.5_01956.1	121707	aa×bb	aa	bb	ab	aa	aa	aa	bb	ab	bb	aa	bb	bb	bb	ab	aa	ab	ab	bb	aa	aa	ab	ab	ab	aa	bb	aa	bb	aa	aa	bb	aa	ab	bb	ab	aa	ab	aa	ab	bb	bb	aa	ab	ab	ab	ab	aa
Marker384145	Sme2.5_01956.1	121720	aa×bb	aa	bb	ab	aa	aa	aa	bb	ab	bb	aa	bb	bb	bb	ab	aa	ab	ab	bb	aa	aa	ab	ab	ab	aa	bb	aa	bb	aa	aa	bb	aa	ab	bb	ab	aa	ab	aa	ab	bb	bb	aa	ab	ab	ab	ab	aa
Marker384273	Sme2.5_01956.1	138641	aa×bb	aa	bb	ab	aa	aa	aa	bb	ab	bb	aa	bb	bb	bb	ab	aa	ab	ab	bb	aa	aa	ab	ab	ab	aa	bb	aa	bb	ab	aa	bb	ab	ab	bb	ab	aa	ab	aa	ab	bb	bb	aa	ab	ab	ab	ab	aa
Marker384274	Sme2.5_01956.1	138662	aa×bb	aa	bb	ab	aa	aa	aa	bb	ab	bb	aa	bb	bb	bb	ab	aa	ab	ab	bb	aa	aa	ab	ab	ab	aa	bb	aa	bb	ab	aa	bb	ab	ab	bb	ab	aa	ab	aa	ab	bb	bb	aa	ab	ab	ab	ab	aa
Marker384278	Sme2.5_01956.1	138987	aa×bb	aa	bb	ab	aa	aa	aa	bb	ab	bb	aa	bb	bb	bb	ab	aa	ab	ab	bb	aa	aa	ab	ab	ab	aa	bb	aa	bb	ab	aa	bb	ab	ab	bb	ab	aa	ab	aa	ab	bb	bb	aa	ab	ab	ab	ab	aa
Marker384403	Sme2.5_01957.1	3456	aa×bb	bb	ab	ab	aa	ab	ab	--	ab	ab	bb	ab	ab	bb	bb	aa	aa	aa	--	bb	bb	aa	ab	ab	ab	ab	--	ab	bb	ab	ab	aa	ab	ab	aa	ab	aa	aa	ab	aa	ab	bb	bb	ab	ab	ab	ab
Marker384414	Sme2.5_01957.1	6907	aa×bb	bb	ab	ab	aa	ab	ab	ab	ab	ab	bb	ab	ab	bb	bb	aa	aa	aa	bb	bb	bb	aa	ab	ab	aa	ab	ab	ab	bb	ab	ab	aa	ab	ab	aa	ab	aa	aa	ab	aa	ab	bb	bb	ab	ab	ab	ab
Marker384437	Sme2.5_01957.1	62783	aa×bb	bb	ab	ab	aa	ab	ab	ab	ab	ab	bb	ab	ab	bb	bb	aa	ab	aa	bb	bb	bb	aa	ab	ab	aa	ab	ab	ab	bb	ab	ab	aa	ab	ab	aa	ab	aa	aa	ab	aa	ab	bb	bb	ab	ab	ab	ab
Marker385583	Sme2.5_01965.1	48790	aa×bb	ab	aa	ab	ab	ab	bb	aa	bb	bb	bb	ab	bb	aa	ab	ab	aa	aa	bb	ab	ab	ab	ab	bb	bb	ab	ab	ab	aa	ab	ab	ab	aa	aa	bb	aa	bb	ab	ab	ab	aa	ab	aa	bb	ab	bb	aa
Marker385714	Sme2.5_01966.1	997	aa×bb	ab	aa	ab	ab	ab	bb	aa	bb	bb	bb	ab	bb	aa	ab	ab	aa	aa	bb	ab	ab	ab	ab	bb	bb	ab	ab	ab	aa	ab	bb	ab	aa	aa	bb	aa	bb	ab	ab	ab	aa	ab	aa	bb	ab	bb	aa
Marker385940	Sme2.5_01966.1	24415	aa×bb	ab	aa	ab	ab	ab	bb	--	bb	bb	bb	ab	bb	aa	ab	ab	aa	aa	bb	ab	ab	ab	ab	bb	bb	ab	bb	ab	aa	ab	--	bb	aa	aa	bb	aa	bb	ab	bb	ab	aa	ab	aa	bb	ab	bb	aa
Marker385942	Sme2.5_01966.1	24506	aa×bb	ab	aa	ab	ab	ab	bb	--	bb	bb	bb	ab	bb	aa	ab	ab	aa	aa	bb	ab	ab	ab	ab	bb	bb	ab	bb	ab	aa	ab	--	bb	aa	aa	bb	aa	bb	ab	bb	ab	aa	ab	aa	bb	ab	bb	aa
Marker385949	Sme2.5_01966.1	24816	aa×bb	ab	aa	ab	ab	ab	bb	aa	bb	bb	bb	ab	bb	aa	ab	ab	aa	aa	bb	ab	ab	ab	ab	bb	bb	ab	bb	ab	aa	ab	ab	bb	aa	aa	bb	aa	bb	ab	bb	ab	aa	ab	aa	bb	ab	bb	aa
Marker386010	Sme2.5_01966.1	33139	aa×bb	ab	aa	ab	aa	ab	bb	--	bb	bb	bb	ab	bb	aa	ab	ab	aa	aa	bb	ab	ab	ab	ab	bb	bb	ab	ab	ab	aa	ab	ab	--	aa	aa	bb	aa	bb	ab	bb	ab	aa	ab	aa	bb	ab	bb	aa
Marker386011	Sme2.5_01966.1	33236	aa×bb	ab	aa	ab	aa	ab	bb	--	bb	bb	bb	ab	bb	aa	ab	ab	aa	aa	bb	ab	ab	ab	ab	bb	bb	ab	ab	ab	aa	ab	ab	--	aa	aa	bb	aa	bb	ab	bb	ab	aa	ab	aa	bb	ab	bb	aa
Marker386012	Sme2.5_01966.1	33483	aa×bb	ab	aa	ab	aa	ab	bb	--	bb	bb	bb	ab	bb	aa	ab	ab	aa	aa	bb	ab	ab	ab	ab	bb	bb	ab	ab	ab	aa	ab	ab	--	aa	aa	bb	aa	bb	ab	bb	ab	aa	ab	aa	bb	ab	bb	aa
Marker386116	Sme2.5_01966.1	42083	aa×bb	ab	aa	ab	ab	ab	bb	aa	bb	ab	bb	ab	bb	aa	ab	ab	aa	aa	bb	ab	ab	ab	ab	bb	bb	ab	ab	ab	aa	ab	ab	ab	aa	aa	bb	aa	bb	ab	ab	ab	aa	ab	aa	bb	ab	bb	aa
Marker386117	Sme2.5_01966.1	42094	aa×bb	ab	aa	ab	ab	ab	bb	aa	bb	ab	bb	ab	bb	aa	ab	ab	aa	aa	bb	ab	ab	ab	ab	bb	bb	ab	ab	ab	aa	ab	ab	ab	aa	aa	bb	aa	bb	ab	ab	ab	aa	ab	aa	bb	ab	bb	aa
Marker386155	Sme2.5_01966.1	44618	aa×bb	ab	aa	ab	ab	ab	bb	aa	bb	bb	bb	ab	bb	aa	ab	ab	aa	aa	bb	ab	ab	ab	ab	bb	bb	ab	ab	ab	aa	ab	bb	ab	aa	aa	bb	aa	bb	ab	ab	ab	aa	ab	aa	bb	ab	bb	aa
Marker386415	Sme2.5_01969.1	53872	aa×bb	ab	aa	ab	ab	ab	bb	aa	bb	bb	bb	ab	bb	aa	ab	ab	aa	aa	bb	ab	ab	ab	ab	bb	bb	ab	ab	ab	aa	ab	ab	ab	aa	aa	bb	aa	bb	ab	ab	ab	aa	ab	aa	bb	ab	bb	aa
Marker386796	Sme2.5_01973.1	14909	aa×bb	aa	ab	ab	aa	ab	aa	bb	bb	ab	ab	aa	bb	bb	ab	aa	ab	aa	aa	ab	bb	ab	ab	ab	ab	bb	aa	aa	bb	bb	ab	bb	ab	aa	bb	bb	bb	bb	ab	bb	ab	ab	bb	aa	ab	aa	aa
Marker387265	Sme2.5_01975.1	5249	aa×bb	ab	aa	ab	ab	aa	ab	ab	aa	bb	bb	bb	bb	aa	ab	ab	ab	aa	bb	ab	aa	aa	bb	ab	bb	ab	bb	aa	bb	ab	ab	ab	bb	ab	ab	bb	ab	ab	ab	ab	ab	ab	bb	bb	aa	ab	ab
Marker387266	Sme2.5_01975.1	5262	aa×bb	ab	aa	ab	ab	aa	ab	ab	aa	bb	bb	bb	bb	aa	ab	ab	ab	aa	bb	ab	aa	aa	bb	ab	bb	ab	bb	aa	bb	ab	ab	bb	bb	ab	ab	bb	ab	ab	ab	ab	ab	ab	bb	bb	aa	ab	ab
Marker387297	Sme2.5_01975.1	8052	aa×bb	ab	aa	ab	ab	aa	ab	ab	aa	bb	bb	ab	bb	aa	ab	ab	ab	aa	bb	ab	aa	aa	bb	ab	bb	ab	bb	aa	bb	ab	ab	bb	bb	ab	ab	bb	ab	ab	ab	ab	ab	ab	bb	bb	aa	ab	ab
Marker387298	Sme2.5_01975.1	8074	aa×bb	ab	aa	ab	ab	aa	ab	ab	aa	bb	bb	ab	bb	aa	ab	ab	ab	aa	bb	ab	aa	aa	bb	ab	bb	ab	bb	aa	bb	ab	ab	bb	bb	ab	ab	bb	ab	ab	ab	ab	ab	ab	bb	bb	aa	ab	ab
Marker387299	Sme2.5_01975.1	8092	aa×bb	ab	aa	ab	ab	aa	ab	ab	aa	bb	bb	ab	bb	aa	ab	ab	ab	aa	bb	ab	aa	aa	bb	ab	bb	ab	bb	aa	bb	ab	ab	bb	bb	ab	ab	bb	ab	ab	ab	ab	ab	ab	bb	bb	aa	ab	ab
Marker387798	Sme2.5_01979.1	44832	aa×bb	ab	ab	aa	ab	aa	aa	aa	ab	bb	bb	ab	bb	aa	ab	ab	ab	aa	aa	ab	aa	aa	ab	bb	ab	bb	ab	ab	bb	ab	aa	aa	ab	ab	ab	ab	ab	ab	aa	ab	bb	ab	bb	bb	bb	ab	aa
Marker387927	Sme2.5_01980.1	133815	aa×bb	bb	ab	ab	ab	bb	ab	aa	aa	ab	ab	bb	aa	bb	aa	bb	ab	ab	bb	ab	bb	ab	bb	ab	ab	aa	ab	bb	bb	ab	bb	--	ab	aa	bb	ab	bb	ab	ab	ab	ab	aa	aa	bb	bb	ab	bb
Marker388119	Sme2.5_01981.1	15156	aa×bb	ab	aa	ab	ab	ab	bb	aa	bb	bb	bb	ab	bb	aa	ab	ab	aa	aa	bb	ab	ab	ab	ab	bb	bb	ab	ab	ab	aa	ab	ab	--	aa	aa	bb	aa	bb	ab	ab	ab	aa	ab	aa	bb	ab	bb	aa
Marker388134	Sme2.5_01981.1	21373	aa×bb	ab	aa	ab	ab	ab	bb	aa	bb	bb	bb	ab	bb	aa	ab	ab	aa	aa	bb	ab	ab	ab	ab	bb	bb	ab	ab	ab	aa	ab	bb	ab	aa	aa	bb	aa	bb	bb	ab	ab	aa	ab	aa	bb	ab	bb	aa
Marker388136	Sme2.5_01981.1	21767	aa×bb	ab	aa	ab	ab	ab	bb	aa	bb	bb	bb	ab	bb	aa	ab	ab	aa	aa	bb	ab	ab	ab	ab	bb	bb	ab	ab	ab	aa	ab	bb	ab	aa	aa	bb	aa	bb	bb	ab	ab	aa	ab	aa	bb	ab	bb	aa
Marker388264	Sme2.5_01981.1	61695	aa×bb	ab	aa	ab	ab	ab	bb	aa	bb	bb	bb	ab	bb	aa	ab	ab	aa	aa	bb	ab	ab	ab	ab	bb	bb	ab	ab	ab	aa	ab	ab	aa	aa	aa	bb	aa	bb	ab	ab	ab	aa	ab	aa	bb	ab	bb	aa
Marker388311	Sme2.5_01981.1	73406	aa×bb	ab	aa	ab	ab	ab	bb	aa	bb	bb	bb	ab	bb	aa	ab	ab	aa	aa	bb	ab	ab	ab	ab	bb	bb	ab	ab	ab	aa	ab	ab	ab	aa	aa	--	aa	bb	bb	ab	ab	aa	aa	aa	bb	ab	bb	aa
Marker388312	Sme2.5_01981.1	73426	aa×bb	ab	aa	ab	ab	ab	bb	aa	bb	bb	bb	ab	bb	aa	ab	ab	aa	aa	bb	ab	ab	ab	ab	bb	bb	ab	ab	ab	aa	ab	ab	ab	aa	aa	--	aa	bb	ab	ab	ab	aa	aa	aa	bb	ab	bb	aa
Marker388313	Sme2.5_01981.1	73705	aa×bb	ab	aa	ab	ab	ab	bb	aa	bb	bb	bb	ab	bb	aa	ab	ab	aa	aa	bb	ab	ab	ab	ab	bb	bb	ab	ab	ab	aa	ab	ab	ab	aa	aa	--	aa	bb	bb	ab	ab	aa	aa	aa	bb	ab	bb	aa
Marker388392	Sme2.5_01981.1	106704	aa×bb	ab	aa	ab	ab	ab	bb	aa	bb	bb	bb	ab	bb	aa	ab	ab	aa	aa	bb	ab	ab	ab	ab	bb	bb	ab	ab	ab	aa	ab	ab	ab	aa	aa	bb	aa	bb	ab	ab	ab	aa	ab	aa	bb	ab	bb	aa
Marker388935	Sme2.5_01985.1	27153	aa×bb	ab	aa	ab	ab	ab	bb	aa	bb	bb	bb	ab	bb	aa	ab	ab	aa	aa	bb	ab	ab	ab	ab	bb	bb	ab	ab	ab	aa	ab	ab	ab	aa	aa	bb	aa	bb	ab	ab	ab	aa	ab	aa	bb	ab	bb	aa
Marker388954	Sme2.5_01985.1	48128	aa×bb	ab	aa	ab	ab	ab	bb	aa	bb	ab	bb	ab	bb	aa	ab	ab	aa	aa	bb	ab	ab	ab	ab	bb	bb	ab	ab	ab	aa	ab	ab	ab	aa	aa	bb	aa	bb	ab	ab	ab	aa	ab	aa	bb	ab	bb	aa
Marker388959	Sme2.5_01985.1	53371	aa×bb	ab	aa	ab	ab	ab	bb	aa	bb	bb	bb	ab	bb	aa	ab	ab	aa	aa	bb	ab	ab	ab	ab	bb	bb	ab	ab	ab	aa	ab	ab	ab	aa	aa	bb	aa	bb	ab	ab	ab	aa	ab	aa	bb	ab	bb	aa
Marker389169	Sme2.5_01987.1	18468	aa×bb	ab	aa	ab	ab	ab	bb	aa	bb	bb	bb	ab	bb	aa	ab	ab	aa	aa	bb	ab	ab	ab	ab	bb	bb	ab	ab	ab	aa	ab	ab	ab	aa	aa	bb	aa	bb	ab	ab	ab	aa	ab	aa	bb	ab	bb	aa
Marker389174	Sme2.5_01987.1	20091	aa×bb	ab	aa	ab	ab	ab	bb	aa	bb	ab	bb	ab	bb	aa	ab	ab	aa	aa	bb	ab	ab	ab	ab	bb	bb	ab	ab	ab	aa	ab	ab	ab	aa	aa	bb	aa	bb	ab	ab	ab	aa	ab	aa	bb	ab	bb	aa
Marker389210	Sme2.5_01987.1	29608	aa×bb	ab	aa	ab	ab	ab	bb	aa	bb	bb	bb	ab	bb	aa	ab	ab	aa	aa	bb	ab	ab	ab	ab	bb	bb	ab	ab	ab	aa	ab	ab	ab	aa	aa	bb	aa	bb	ab	ab	ab	aa	ab	aa	bb	ab	bb	aa
Marker389291	Sme2.5_01988.1	22045	aa×bb	bb	bb	aa	ab	ab	aa	aa	bb	ab	ab	aa	aa	ab	bb	ab	aa	ab	aa	aa	ab	aa	aa	ab	ab	ab	ab	bb	ab	ab	bb	bb	aa	ab	bb	ab	ab	ab	ab	ab	bb	bb	ab	ab	ab	bb	ab
Marker392215	Sme2.5_01998.1	29163	aa×bb	ab	ab	aa	aa	aa	bb	--	aa	bb	ab	ab	bb	bb	ab	ab	ab	ab	bb	bb	aa	bb	ab	bb	ab	ab	bb	ab	aa	ab	--	ab	aa	bb	bb	aa	ab	aa	bb	ab	ab	aa	ab	ab	bb	aa	aa
Marker392457	Sme2.5_02001.1	81249	aa×bb	bb	ab	ab	ab	bb	ab	aa	ab	bb	bb	aa	bb	bb	ab	aa	aa	ab	aa	ab	bb	ab	ab	ab	aa	ab	ab	aa	ab	ab	bb	bb	bb	ab	ab	aa	aa	bb	ab	ab	ab	ab	ab	ab	ab	ab	aa
Marker392475	Sme2.5_02001.1	90428	aa×bb	bb	ab	ab	ab	bb	ab	aa	ab	bb	bb	aa	bb	bb	ab	aa	aa	ab	aa	ab	bb	ab	ab	ab	aa	ab	ab	aa	ab	ab	bb	bb	bb	ab	ab	aa	aa	bb	ab	ab	ab	ab	ab	ab	ab	ab	aa
Marker392967	Sme2.5_02004.1	48380	aa×bb	aa	bb	ab	aa	aa	aa	bb	ab	bb	aa	bb	bb	bb	ab	aa	ab	ab	bb	aa	aa	ab	ab	ab	aa	bb	aa	bb	ab	aa	bb	ab	ab	bb	ab	aa	ab	aa	ab	bb	bb	aa	ab	ab	ab	ab	aa
Marker393181	Sme2.5_02010.1	1596	aa×bb	bb	ab	ab	ab	bb	ab	aa	ab	bb	bb	aa	bb	bb	ab	aa	aa	ab	aa	ab	bb	ab	ab	ab	aa	ab	ab	aa	ab	aa	bb	bb	bb	ab	ab	aa	aa	bb	ab	ab	ab	ab	ab	ab	ab	ab	aa
Marker393218	Sme2.5_02010.1	47069	aa×bb	bb	ab	ab	ab	bb	ab	aa	ab	bb	bb	aa	bb	bb	ab	aa	aa	ab	aa	ab	bb	ab	ab	ab	aa	ab	ab	aa	bb	aa	bb	bb	bb	ab	ab	aa	aa	bb	ab	ab	ab	ab	ab	ab	ab	ab	aa
Marker393906	Sme2.5_02018.1	38808	aa×bb	aa	bb	ab	aa	aa	aa	bb	ab	bb	aa	bb	bb	bb	ab	aa	ab	ab	bb	aa	aa	ab	ab	ab	aa	bb	aa	bb	ab	aa	bb	--	ab	bb	ab	aa	ab	aa	ab	bb	bb	aa	ab	ab	ab	ab	aa
Marker394907	Sme2.5_02032.1	25768	aa×bb	aa	bb	ab	aa	aa	aa	bb	ab	bb	aa	bb	bb	ab	ab	aa	ab	ab	--	aa	aa	ab	ab	ab	aa	bb	aa	bb	aa	aa	bb	bb	ab	bb	ab	aa	ab	aa	ab	bb	bb	aa	ab	ab	ab	ab	aa
Marker395983	Sme2.5_02041.1	6586	aa×bb	bb	ab	ab	ab	bb	ab	aa	ab	bb	bb	aa	bb	bb	ab	aa	aa	ab	aa	ab	bb	ab	ab	ab	aa	ab	ab	aa	ab	ab	bb	bb	bb	ab	ab	aa	aa	bb	ab	ab	ab	ab	ab	ab	ab	ab	aa
Marker397445	Sme2.5_02046.1	3628	aa×bb	aa	bb	ab	aa	aa	aa	bb	ab	bb	aa	bb	bb	bb	ab	aa	ab	ab	bb	aa	aa	ab	ab	ab	aa	bb	aa	bb	ab	aa	bb	ab	ab	bb	ab	aa	ab	aa	ab	bb	bb	aa	ab	ab	ab	ab	aa
Marker397912	Sme2.5_02050.1	54330	aa×bb	bb	ab	ab	ab	bb	ab	aa	ab	bb	bb	aa	bb	bb	ab	aa	aa	ab	aa	ab	bb	ab	ab	ab	aa	ab	ab	aa	ab	aa	bb	bb	bb	ab	ab	aa	aa	bb	ab	ab	ab	ab	ab	ab	ab	ab	aa
Marker398533	Sme2.5_02058.1	30505	aa×bb	bb	bb	aa	ab	ab	aa	aa	bb	ab	ab	aa	aa	ab	bb	ab	aa	ab	aa	aa	ab	aa	aa	ab	ab	ab	ab	bb	ab	ab	bb	bb	aa	ab	bb	ab	ab	ab	ab	ab	bb	bb	ab	ab	ab	bb	ab
Marker398736	Sme2.5_02061.1	2630	aa×bb	bb	bb	aa	ab	ab	aa	aa	bb	ab	ab	aa	aa	ab	bb	ab	aa	ab	aa	aa	ab	aa	aa	ab	ab	ab	ab	bb	ab	ab	bb	bb	aa	ab	bb	ab	ab	ab	ab	ab	bb	bb	ab	ab	ab	bb	ab
Marker398770	Sme2.5_02061.1	41993	aa×bb	bb	bb	aa	ab	ab	aa	aa	bb	ab	ab	aa	aa	ab	bb	ab	aa	ab	aa	aa	ab	aa	aa	ab	ab	ab	ab	bb	ab	ab	bb	bb	aa	ab	bb	ab	ab	ab	ab	ab	bb	bb	ab	ab	ab	bb	ab
Marker399285	Sme2.5_02067.1	18446	aa×bb	ab	aa	ab	ab	ab	bb	aa	bb	ab	bb	ab	bb	aa	ab	ab	aa	aa	bb	ab	ab	ab	ab	bb	bb	ab	ab	ab	aa	ab	ab	aa	aa	aa	bb	aa	bb	ab	ab	ab	aa	ab	aa	bb	ab	bb	aa
Marker399329	Sme2.5_02067.1	29589	aa×bb	ab	aa	ab	ab	ab	bb	aa	bb	bb	bb	ab	bb	aa	ab	ab	aa	aa	bb	ab	ab	ab	ab	bb	bb	ab	ab	ab	aa	ab	ab	ab	aa	aa	bb	aa	bb	ab	ab	ab	aa	ab	aa	bb	ab	bb	aa
Marker399355	Sme2.5_02067.1	39330	aa×bb	ab	aa	ab	ab	ab	bb	aa	bb	bb	bb	ab	bb	aa	ab	ab	aa	aa	bb	ab	ab	ab	ab	bb	bb	ab	ab	ab	aa	ab	ab	ab	aa	aa	bb	aa	bb	ab	ab	ab	aa	ab	aa	bb	ab	bb	aa
Marker399371	Sme2.5_02067.1	43931	aa×bb	ab	aa	ab	ab	ab	bb	aa	bb	ab	bb	ab	bb	aa	ab	ab	aa	aa	bb	ab	ab	ab	ab	bb	bb	ab	ab	ab	aa	ab	ab	ab	aa	aa	bb	aa	bb	ab	ab	ab	aa	ab	aa	bb	ab	bb	aa
Marker399462	Sme2.5_02067.1	70629	aa×bb	ab	aa	ab	ab	ab	bb	aa	bb	bb	bb	ab	bb	aa	ab	ab	aa	aa	bb	ab	ab	ab	ab	bb	bb	ab	ab	ab	aa	ab	ab	ab	aa	aa	bb	aa	bb	ab	ab	ab	aa	ab	aa	bb	ab	bb	aa
Marker399781	Sme2.5_02073.1	51706	aa×bb	ab	bb	ab	ab	ab	ab	aa	ab	ab	ab	bb	ab	aa	aa	bb	ab	aa	aa	aa	bb	aa	bb	bb	ab	bb	aa	bb	aa	ab	aa	bb	bb	aa	ab	bb	ab	ab	ab	aa	ab	bb	bb	ab	aa	bb	aa
Marker400044	Sme2.5_02080.1	14757	aa×bb	ab	aa	ab	ab	ab	bb	aa	bb	ab	bb	ab	bb	aa	ab	ab	aa	aa	bb	ab	ab	ab	ab	bb	bb	ab	ab	ab	aa	ab	ab	ab	aa	aa	bb	aa	bb	ab	ab	ab	aa	ab	aa	bb	ab	bb	aa
Marker400075	Sme2.5_02080.1	24839	aa×bb	ab	aa	ab	ab	ab	bb	aa	bb	bb	bb	ab	bb	aa	ab	ab	aa	aa	bb	ab	ab	ab	ab	bb	bb	ab	ab	ab	aa	ab	aa	bb	aa	aa	bb	aa	bb	ab	ab	ab	aa	ab	aa	bb	ab	bb	aa
Marker400077	Sme2.5_02080.1	24883	aa×bb	ab	aa	ab	ab	ab	bb	aa	bb	bb	bb	ab	bb	aa	ab	ab	aa	aa	bb	ab	ab	ab	ab	bb	bb	ab	ab	ab	aa	ab	aa	bb	aa	aa	bb	aa	bb	ab	ab	ab	aa	ab	aa	bb	ab	bb	aa
Marker400159	Sme2.5_02080.1	49539	aa×bb	ab	aa	ab	ab	ab	bb	aa	bb	ab	bb	ab	bb	aa	ab	ab	aa	aa	bb	ab	ab	ab	ab	bb	bb	ab	ab	ab	aa	ab	ab	ab	aa	aa	bb	aa	bb	ab	ab	ab	aa	ab	aa	bb	ab	bb	aa
Marker402080	Sme2.5_02086.1	77935	aa×bb	bb	bb	aa	ab	ab	aa	aa	bb	ab	ab	aa	aa	ab	bb	ab	aa	ab	aa	aa	ab	aa	aa	ab	ab	ab	ab	bb	ab	ab	bb	bb	aa	ab	bb	ab	ab	ab	ab	ab	bb	bb	ab	ab	ab	bb	ab
Marker404742	Sme2.5_02105.1	39824	aa×bb	ab	aa	ab	ab	ab	bb	aa	bb	bb	bb	ab	bb	aa	ab	ab	aa	aa	bb	ab	ab	ab	ab	bb	bb	ab	ab	ab	aa	ab	ab	ab	aa	aa	bb	aa	bb	ab	ab	ab	aa	ab	aa	bb	ab	bb	aa
Marker405259	Sme2.5_02107.1	32806	aa×bb	ab	bb	aa	aa	ab	ab	ab	ab	ab	ab	aa	ab	bb	aa	ab	ab	aa	bb	aa	ab	ab	bb	aa	aa	aa	ab	aa	aa	ab	aa	ab	ab	ab	aa	ab	ab	aa	ab	aa	ab	ab	aa	ab	bb	ab	ab
Marker405339	Sme2.5_02107.1	69442	aa×bb	ab	bb	aa	aa	ab	ab	ab	ab	ab	ab	aa	ab	bb	aa	ab	ab	aa	bb	aa	ab	ab	bb	aa	aa	aa	ab	aa	aa	ab	aa	aa	ab	ab	aa	ab	ab	aa	ab	aa	ab	ab	aa	ab	bb	ab	ab
Marker405360	Sme2.5_02107.1	73117	aa×bb	ab	bb	aa	aa	ab	ab	ab	ab	ab	ab	aa	ab	bb	aa	ab	ab	aa	bb	aa	ab	ab	bb	aa	aa	aa	ab	aa	aa	bb	aa	aa	ab	ab	aa	ab	ab	aa	ab	aa	ab	ab	aa	ab	bb	ab	ab
Marker406477	Sme2.5_02116.1	25536	aa×bb	aa	bb	ab	aa	aa	aa	bb	ab	bb	aa	bb	bb	bb	ab	aa	ab	ab	bb	aa	aa	ab	ab	ab	aa	bb	aa	bb	ab	aa	bb	ab	ab	bb	ab	aa	ab	aa	ab	bb	bb	aa	ab	ab	ab	ab	aa
Marker406478	Sme2.5_02116.1	27868	aa×bb	aa	bb	ab	aa	aa	aa	bb	ab	bb	aa	bb	bb	bb	ab	aa	ab	ab	bb	aa	aa	ab	ab	ab	aa	bb	aa	bb	ab	aa	bb	ab	ab	bb	ab	aa	ab	aa	ab	bb	bb	aa	ab	ab	ab	ab	aa
Marker406503	Sme2.5_02116.1	49833	aa×bb	aa	bb	ab	aa	aa	aa	bb	ab	bb	aa	bb	bb	bb	ab	aa	ab	ab	bb	aa	aa	ab	ab	ab	aa	bb	aa	bb	ab	aa	bb	--	ab	bb	ab	aa	ab	aa	ab	bb	bb	aa	ab	ab	ab	ab	aa
Marker406516	Sme2.5_02116.1	69017	aa×bb	aa	bb	ab	aa	aa	aa	bb	ab	ab	aa	bb	bb	bb	ab	aa	ab	ab	bb	aa	aa	ab	ab	ab	aa	bb	aa	bb	ab	aa	bb	aa	ab	bb	ab	aa	ab	aa	ab	bb	bb	aa	ab	ab	ab	ab	aa
Marker406517	Sme2.5_02116.1	69276	aa×bb	aa	bb	ab	aa	aa	aa	bb	ab	ab	aa	bb	bb	bb	ab	aa	ab	ab	bb	aa	aa	ab	ab	ab	aa	bb	aa	bb	ab	aa	bb	aa	ab	bb	ab	aa	ab	aa	ab	bb	bb	aa	ab	ab	ab	ab	aa
Marker406743	Sme2.5_02117.1	50196	aa×bb	aa	ab	bb	bb	ab	bb	aa	aa	ab	aa	bb	bb	aa	bb	bb	bb	bb	bb	ab	bb	ab	ab	ab	aa	ab	aa	ab	aa	ab	aa	ab	ab	bb	bb	aa	bb	ab	bb	bb	ab	bb	ab	bb	ab	ab	aa
Marker406927	Sme2.5_02118.1	73266	aa×bb	aa	bb	ab	aa	aa	aa	bb	ab	bb	aa	bb	bb	bb	ab	aa	ab	ab	bb	aa	aa	ab	ab	ab	aa	bb	aa	bb	ab	aa	bb	ab	ab	bb	ab	aa	ab	aa	ab	bb	bb	aa	ab	ab	ab	ab	aa
Marker406932	Sme2.5_02118.1	77301	aa×bb	aa	bb	ab	aa	aa	aa	bb	ab	ab	aa	bb	bb	bb	ab	aa	ab	ab	bb	aa	aa	ab	ab	ab	aa	bb	aa	bb	ab	aa	bb	aa	ab	bb	ab	aa	ab	aa	ab	bb	bb	aa	ab	ab	ab	ab	aa
Marker406943	Sme2.5_02118.1	87911	aa×bb	aa	bb	ab	aa	aa	aa	bb	ab	bb	aa	bb	bb	bb	ab	aa	ab	ab	bb	aa	aa	ab	ab	ab	aa	bb	aa	bb	ab	aa	bb	ab	ab	bb	ab	aa	ab	aa	ab	bb	bb	aa	ab	ab	ab	ab	aa
Marker406952	Sme2.5_02118.1	118239	aa×bb	aa	bb	ab	aa	aa	aa	bb	ab	bb	aa	bb	bb	bb	ab	aa	ab	ab	bb	aa	aa	ab	ab	ab	aa	bb	aa	bb	ab	aa	bb	ab	ab	bb	ab	aa	ab	aa	ab	bb	bb	aa	ab	ab	ab	ab	aa
Marker407021	Sme2.5_02119.1	19878	aa×bb	ab	ab	aa	ab	aa	ab	bb	ab	ab	ab	ab	bb	bb	ab	aa	bb	ab	ab	ab	aa	ab	aa	ab	bb	ab	ab	bb	aa	bb	ab	bb	ab	ab	ab	bb	ab	ab	ab	ab	aa	ab	bb	ab	ab	ab	bb
Marker408483	Sme2.5_02133.1	28538	aa×bb	ab	aa	ab	ab	ab	bb	aa	bb	bb	bb	ab	bb	aa	ab	ab	aa	aa	bb	ab	ab	ab	ab	bb	bb	ab	ab	ab	aa	ab	ab	ab	aa	aa	bb	aa	bb	ab	ab	ab	aa	ab	aa	bb	ab	bb	aa
Marker408525	Sme2.5_02133.1	40674	aa×bb	ab	aa	ab	ab	ab	bb	aa	bb	bb	bb	ab	bb	aa	ab	ab	aa	aa	bb	ab	ab	ab	ab	bb	bb	ab	ab	ab	aa	ab	ab	ab	aa	aa	bb	aa	bb	ab	ab	ab	aa	ab	aa	bb	ab	bb	aa
Marker408587	Sme2.5_02133.1	54052	aa×bb	ab	aa	ab	ab	ab	bb	aa	bb	bb	bb	ab	bb	aa	ab	ab	aa	aa	bb	ab	ab	ab	ab	bb	bb	ab	ab	ab	aa	ab	ab	ab	aa	aa	bb	aa	bb	ab	ab	ab	aa	ab	aa	bb	ab	bb	aa
Marker408630	Sme2.5_02133.1	71165	aa×bb	ab	aa	ab	ab	ab	bb	aa	bb	bb	bb	ab	bb	aa	ab	ab	aa	aa	bb	ab	ab	ab	ab	bb	bb	ab	ab	ab	aa	ab	ab	ab	aa	aa	bb	aa	bb	ab	ab	ab	aa	ab	aa	bb	ab	bb	aa
Marker408643	Sme2.5_02133.1	75639	aa×bb	ab	aa	ab	ab	ab	bb	aa	bb	bb	bb	ab	bb	aa	ab	ab	aa	aa	bb	ab	ab	ab	ab	bb	bb	ab	ab	ab	aa	ab	ab	ab	aa	aa	bb	aa	bb	ab	ab	ab	aa	ab	aa	bb	ab	bb	aa
Marker408962	Sme2.5_02135.1	26199	aa×bb	ab	aa	ab	ab	ab	bb	aa	bb	bb	bb	ab	bb	aa	ab	ab	aa	aa	bb	ab	ab	ab	ab	bb	bb	ab	ab	ab	aa	ab	ab	ab	aa	aa	bb	aa	bb	ab	ab	ab	aa	ab	aa	bb	ab	bb	aa
Marker408966	Sme2.5_02135.1	28100	aa×bb	ab	aa	ab	ab	ab	bb	aa	bb	bb	bb	ab	bb	aa	ab	ab	aa	aa	bb	ab	ab	ab	ab	bb	bb	ab	ab	ab	aa	ab	ab	ab	aa	aa	bb	aa	bb	ab	ab	ab	aa	ab	aa	bb	ab	bb	aa
Marker409250	Sme2.5_02137.1	10671	aa×bb	ab	bb	aa	aa	ab	ab	ab	ab	ab	ab	aa	ab	bb	aa	ab	ab	aa	bb	aa	ab	ab	bb	aa	ab	aa	ab	aa	aa	ab	aa	ab	ab	ab	aa	ab	ab	aa	ab	aa	ab	ab	aa	ab	bb	ab	ab
Marker409617	Sme2.5_02139.1	130228	aa×bb	bb	ab	ab	ab	bb	ab	aa	ab	ab	bb	aa	bb	bb	ab	aa	aa	ab	aa	ab	bb	ab	ab	ab	aa	ab	ab	aa	ab	aa	bb	bb	bb	ab	ab	aa	aa	bb	ab	ab	ab	ab	ab	ab	ab	ab	aa
Marker409739	Sme2.5_02141.1	20379	aa×bb	ab	aa	ab	ab	ab	bb	aa	bb	bb	bb	ab	bb	aa	ab	ab	aa	aa	bb	ab	ab	ab	ab	bb	bb	ab	ab	ab	aa	ab	ab	ab	aa	aa	bb	aa	bb	ab	ab	ab	aa	ab	aa	bb	ab	bb	aa
Marker410230	Sme2.5_02145.1	41250	aa×bb	bb	bb	aa	ab	ab	aa	aa	bb	ab	ab	aa	aa	ab	bb	ab	aa	ab	aa	aa	ab	aa	aa	ab	ab	ab	ab	bb	ab	ab	bb	bb	aa	ab	bb	ab	ab	ab	ab	ab	bb	bb	ab	ab	ab	bb	ab
Marker410237	Sme2.5_02145.1	55992	aa×bb	bb	bb	aa	ab	ab	aa	aa	bb	ab	ab	aa	aa	ab	bb	ab	aa	ab	aa	aa	ab	aa	aa	ab	ab	ab	ab	bb	ab	ab	bb	bb	aa	ab	bb	ab	ab	ab	ab	ab	bb	bb	ab	ab	ab	bb	ab
Marker410282	Sme2.5_02146.1	7406	aa×bb	bb	bb	aa	bb	ab	aa	--	bb	ab	ab	aa	aa	ab	bb	ab	aa	ab	aa	aa	ab	aa	aa	ab	ab	ab	ab	bb	ab	ab	bb	--	aa	ab	bb	ab	ab	ab	ab	ab	bb	bb	ab	ab	ab	bb	ab
Marker410397	Sme2.5_02146.1	23734	aa×bb	bb	bb	aa	ab	ab	aa	aa	bb	ab	ab	aa	aa	ab	bb	ab	aa	ab	aa	aa	ab	aa	aa	ab	ab	ab	ab	ab	ab	ab	bb	bb	aa	ab	bb	ab	ab	ab	ab	ab	bb	bb	ab	ab	ab	bb	ab
Marker410398	Sme2.5_02146.1	23741	aa×bb	bb	bb	aa	ab	ab	aa	aa	bb	ab	ab	aa	aa	ab	bb	ab	aa	ab	aa	aa	ab	aa	aa	ab	ab	ab	ab	bb	ab	ab	bb	bb	aa	ab	bb	ab	ab	ab	ab	ab	bb	bb	ab	ab	ab	bb	ab
Marker410401	Sme2.5_02146.1	24050	aa×bb	bb	bb	aa	ab	ab	aa	aa	bb	ab	ab	aa	aa	ab	bb	ab	aa	ab	aa	aa	ab	aa	aa	ab	ab	ab	ab	ab	ab	ab	bb	bb	aa	ab	bb	ab	ab	ab	ab	ab	bb	bb	ab	ab	ab	bb	ab
Marker410402	Sme2.5_02146.1	24056	aa×bb	bb	bb	aa	ab	ab	aa	aa	bb	ab	ab	aa	aa	ab	bb	ab	aa	ab	aa	aa	ab	aa	aa	ab	ab	ab	ab	ab	ab	ab	bb	bb	aa	ab	bb	ab	ab	ab	ab	ab	bb	bb	ab	ab	ab	bb	ab
Marker410484	Sme2.5_02146.1	35811	aa×bb	bb	bb	aa	ab	ab	aa	aa	bb	ab	ab	aa	aa	ab	bb	ab	aa	ab	aa	aa	ab	aa	aa	ab	ab	ab	ab	bb	ab	ab	bb	bb	aa	ab	bb	ab	ab	ab	ab	ab	bb	bb	ab	ab	ab	bb	ab
Marker411958	Sme2.5_02150.1	17843	aa×bb	ab	aa	ab	ab	ab	bb	aa	bb	bb	bb	ab	bb	aa	ab	ab	ab	aa	bb	ab	ab	ab	ab	bb	bb	ab	ab	ab	aa	ab	ab	ab	aa	aa	bb	aa	bb	ab	ab	ab	aa	ab	aa	bb	ab	bb	aa
Marker412351	Sme2.5_02154.1	3815	aa×bb	ab	bb	aa	ab	bb	aa	aa	bb	ab	ab	ab	aa	ab	bb	ab	aa	aa	aa	aa	ab	aa	ab	ab	ab	ab	ab	bb	ab	aa	ab	bb	ab	ab	bb	aa	ab	ab	ab	ab	bb	bb	ab	ab	ab	bb	ab
Marker412469	Sme2.5_02154.1	30820	aa×bb	ab	bb	aa	ab	bb	aa	aa	bb	ab	ab	ab	aa	ab	bb	ab	aa	aa	aa	aa	ab	aa	ab	ab	ab	ab	ab	bb	ab	aa	ab	bb	ab	ab	bb	aa	ab	ab	ab	bb	bb	bb	bb	ab	ab	bb	ab
Marker412484	Sme2.5_02154.1	37155	aa×bb	ab	bb	aa	ab	bb	aa	aa	bb	ab	ab	ab	aa	ab	bb	ab	aa	aa	aa	aa	ab	aa	ab	ab	ab	ab	ab	bb	ab	aa	ab	bb	ab	ab	bb	aa	ab	ab	ab	ab	bb	bb	ab	ab	ab	bb	ab
Marker412486	Sme2.5_02154.1	37445	aa×bb	ab	bb	aa	ab	bb	aa	aa	bb	ab	ab	ab	aa	ab	bb	ab	aa	aa	aa	aa	ab	aa	ab	ab	ab	ab	ab	bb	ab	aa	ab	bb	ab	ab	bb	aa	ab	ab	ab	ab	bb	bb	ab	ab	ab	bb	ab
Marker412487	Sme2.5_02154.1	37459	aa×bb	ab	bb	aa	ab	bb	aa	aa	bb	ab	ab	ab	aa	ab	bb	ab	aa	aa	aa	aa	ab	aa	ab	ab	ab	ab	ab	bb	ab	aa	ab	bb	ab	ab	bb	aa	ab	ab	ab	ab	bb	bb	ab	ab	ab	bb	ab
Marker412508	Sme2.5_02154.1	42822	aa×bb	ab	bb	aa	ab	bb	aa	aa	bb	ab	ab	ab	aa	ab	bb	ab	aa	aa	aa	aa	ab	aa	ab	ab	ab	ab	ab	bb	ab	aa	ab	bb	ab	ab	bb	aa	ab	ab	ab	ab	bb	bb	ab	ab	ab	bb	ab
Marker412518	Sme2.5_02154.1	48354	aa×bb	ab	bb	aa	bb	bb	aa	aa	bb	ab	ab	ab	aa	ab	bb	ab	aa	ab	aa	aa	ab	aa	ab	ab	ab	ab	ab	bb	ab	aa	ab	bb	aa	ab	bb	aa	ab	ab	ab	ab	bb	bb	ab	ab	ab	bb	ab
Marker412519	Sme2.5_02154.1	48646	aa×bb	ab	bb	aa	bb	bb	aa	aa	bb	ab	ab	ab	aa	ab	bb	ab	aa	ab	aa	aa	ab	aa	ab	ab	ab	ab	ab	bb	ab	aa	ab	bb	--	ab	bb	aa	ab	ab	ab	ab	bb	bb	ab	ab	ab	bb	ab
Marker412570	Sme2.5_02154.1	59014	aa×bb	ab	bb	aa	ab	bb	aa	aa	bb	ab	ab	ab	aa	ab	bb	ab	aa	aa	aa	aa	ab	aa	ab	ab	ab	ab	ab	bb	ab	aa	--	bb	ab	ab	bb	aa	ab	ab	ab	ab	bb	bb	ab	ab	ab	bb	ab
Marker412613	Sme2.5_02155.1	10429	aa×bb	bb	aa	ab	ab	ab	bb	aa	bb	bb	bb	ab	bb	aa	ab	ab	aa	aa	bb	ab	ab	ab	ab	bb	bb	bb	ab	ab	aa	ab	ab	ab	aa	aa	bb	aa	bb	ab	bb	ab	aa	ab	aa	bb	ab	bb	aa
Marker412616	Sme2.5_02155.1	11998	aa×bb	ab	aa	ab	ab	ab	bb	aa	bb	bb	bb	ab	bb	aa	ab	ab	aa	aa	bb	ab	ab	ab	ab	bb	bb	ab	ab	ab	aa	ab	bb	ab	aa	aa	bb	aa	bb	ab	ab	ab	aa	ab	aa	bb	ab	bb	aa
Marker412617	Sme2.5_02155.1	12006	aa×bb	ab	aa	ab	ab	ab	bb	aa	bb	bb	bb	ab	bb	aa	ab	ab	aa	aa	bb	ab	ab	ab	ab	bb	bb	ab	ab	ab	aa	ab	bb	ab	aa	aa	bb	aa	bb	ab	ab	ab	aa	ab	aa	bb	ab	bb	aa
Marker412919	Sme2.5_02157.1	52071	aa×bb	aa	ab	aa	aa	ab	ab	ab	aa	ab	ab	aa	ab	bb	aa	ab	aa	aa	ab	aa	ab	ab	bb	aa	ab	aa	aa	ab	aa	ab	aa	ab	ab	ab	aa	ab	ab	ab	aa	aa	ab	ab	ab	ab	ab	ab	ab
Marker412966	Sme2.5_02157.1	60641	aa×bb	aa	ab	aa	aa	ab	ab	ab	ab	ab	ab	aa	ab	bb	aa	ab	aa	aa	ab	aa	ab	ab	bb	aa	ab	aa	aa	ab	aa	ab	aa	ab	ab	ab	aa	ab	ab	ab	aa	aa	ab	ab	ab	ab	ab	ab	ab
Marker413996	Sme2.5_02166.1	13277	aa×bb	aa	ab	ab	ab	ab	ab	bb	ab	ab	bb	ab	bb	bb	aa	ab	ab	bb	ab	ab	ab	ab	ab	ab	aa	ab	ab	aa	ab	ab	ab	bb	bb	ab	bb	aa	bb	bb	ab	ab	ab	ab	bb	ab	aa	aa	ab
Marker414004	Sme2.5_02166.1	15966	aa×bb	aa	ab	ab	ab	ab	ab	bb	ab	ab	bb	ab	bb	bb	aa	ab	ab	bb	ab	ab	ab	ab	ab	ab	aa	ab	ab	aa	ab	aa	ab	bb	bb	ab	bb	aa	bb	bb	ab	ab	ab	ab	bb	ab	aa	aa	ab
Marker414033	Sme2.5_02166.1	21162	aa×bb	aa	ab	ab	ab	ab	ab	bb	ab	ab	bb	ab	bb	bb	aa	ab	ab	bb	ab	ab	ab	ab	ab	ab	aa	ab	ab	aa	ab	ab	ab	bb	bb	ab	bb	aa	bb	bb	ab	ab	ab	ab	bb	ab	aa	aa	ab
Marker414051	Sme2.5_02166.1	24332	aa×bb	aa	ab	ab	ab	ab	ab	bb	ab	ab	bb	ab	bb	bb	aa	ab	ab	bb	ab	ab	ab	ab	ab	ab	aa	ab	ab	aa	ab	ab	ab	bb	bb	ab	bb	aa	bb	bb	ab	ab	ab	ab	bb	ab	aa	aa	ab
Marker414055	Sme2.5_02166.1	24775	aa×bb	aa	ab	ab	ab	ab	ab	bb	ab	ab	bb	ab	bb	bb	aa	ab	ab	bb	ab	ab	ab	ab	ab	ab	aa	ab	ab	aa	ab	ab	ab	bb	bb	ab	bb	aa	bb	bb	ab	ab	ab	ab	bb	ab	aa	aa	ab
Marker414083	Sme2.5_02166.1	29140	aa×bb	aa	ab	ab	ab	ab	ab	bb	ab	ab	bb	ab	bb	bb	aa	ab	ab	bb	ab	ab	ab	ab	ab	ab	aa	ab	ab	aa	ab	ab	ab	bb	bb	ab	bb	aa	bb	bb	ab	ab	ab	ab	bb	ab	aa	aa	ab
Marker414219	Sme2.5_02166.1	51956	aa×bb	aa	ab	ab	ab	ab	ab	bb	ab	ab	bb	ab	bb	bb	aa	ab	ab	bb	ab	ab	ab	ab	ab	ab	aa	ab	ab	aa	ab	ab	ab	bb	bb	ab	bb	aa	bb	bb	ab	ab	ab	ab	bb	ab	aa	aa	ab
Marker414220	Sme2.5_02166.1	51990	aa×bb	aa	ab	ab	ab	ab	ab	bb	ab	ab	bb	ab	bb	bb	aa	ab	ab	bb	ab	ab	ab	ab	ab	ab	aa	ab	ab	aa	ab	ab	ab	bb	bb	ab	bb	aa	bb	bb	ab	ab	ab	ab	bb	ab	aa	aa	ab
Marker414233	Sme2.5_02166.1	54357	aa×bb	aa	ab	ab	ab	ab	ab	bb	ab	ab	bb	ab	bb	bb	aa	ab	ab	bb	ab	ab	ab	ab	ab	ab	aa	ab	ab	aa	ab	ab	ab	bb	bb	ab	bb	aa	bb	bb	ab	ab	ab	ab	bb	ab	aa	aa	ab
Marker414234	Sme2.5_02166.1	54778	aa×bb	aa	ab	ab	ab	ab	ab	bb	ab	ab	bb	ab	bb	bb	aa	ab	ab	bb	ab	ab	ab	ab	ab	ab	aa	ab	ab	aa	ab	ab	ab	bb	bb	ab	bb	aa	bb	bb	ab	ab	ab	ab	bb	ab	aa	aa	ab
Marker414239	Sme2.5_02166.1	55894	aa×bb	aa	ab	ab	ab	ab	ab	bb	ab	ab	bb	ab	bb	bb	aa	ab	ab	bb	ab	ab	ab	ab	ab	ab	aa	ab	ab	aa	ab	aa	bb	bb	bb	bb	bb	aa	bb	bb	ab	ab	ab	ab	bb	ab	aa	aa	ab
Marker414244	Sme2.5_02166.1	56252	aa×bb	aa	ab	ab	ab	ab	ab	bb	ab	ab	bb	ab	bb	bb	aa	ab	ab	bb	ab	ab	ab	ab	ab	ab	aa	ab	ab	aa	ab	aa	bb	bb	bb	bb	bb	aa	bb	bb	ab	ab	ab	ab	bb	ab	aa	aa	ab
Marker414245	Sme2.5_02166.1	56276	aa×bb	aa	ab	ab	ab	ab	ab	bb	ab	ab	bb	ab	bb	bb	aa	ab	ab	bb	ab	ab	ab	ab	ab	ab	aa	ab	ab	aa	ab	aa	bb	bb	bb	bb	bb	aa	bb	bb	ab	ab	ab	ab	bb	ab	aa	aa	ab
Marker414251	Sme2.5_02166.1	57575	aa×bb	aa	ab	ab	ab	ab	ab	bb	ab	ab	bb	ab	bb	bb	aa	ab	ab	bb	ab	ab	ab	ab	ab	ab	aa	ab	ab	aa	ab	aa	--	bb	bb	bb	bb	aa	bb	bb	ab	ab	ab	ab	bb	ab	aa	aa	ab
Marker414284	Sme2.5_02166.1	64043	aa×bb	aa	ab	ab	ab	ab	ab	bb	ab	ab	bb	ab	bb	bb	aa	ab	ab	bb	ab	ab	ab	ab	ab	ab	aa	ab	ab	aa	ab	ab	ab	bb	bb	ab	bb	aa	bb	bb	ab	ab	ab	ab	bb	ab	aa	aa	ab
Marker414387	Sme2.5_02167.1	27583	aa×bb	bb	bb	aa	ab	ab	aa	aa	bb	ab	ab	aa	aa	ab	bb	ab	aa	ab	aa	aa	ab	aa	aa	ab	ab	ab	ab	bb	ab	ab	bb	bb	aa	ab	bb	ab	ab	ab	ab	ab	bb	bb	ab	ab	ab	bb	ab
Marker414585	Sme2.5_02170.1	34260	aa×bb	aa	bb	ab	bb	bb	aa	--	ab	ab	bb	bb	aa	aa	ab	ab	aa	bb	aa	bb	ab	ab	ab	ab	ab	ab	--	ab	ab	bb	aa	--	aa	ab	aa	ab	bb	bb	ab	ab	bb	bb	ab	bb	bb	ab	aa
Marker414697	Sme2.5_02171.1	43533	aa×bb	ab	aa	ab	ab	ab	bb	aa	bb	bb	bb	ab	bb	aa	ab	ab	aa	aa	bb	ab	ab	ab	ab	bb	bb	ab	ab	ab	aa	ab	ab	ab	aa	aa	bb	aa	bb	ab	ab	ab	aa	ab	aa	bb	ab	bb	aa
Marker414708	Sme2.5_02171.1	69240	aa×bb	ab	aa	ab	aa	ab	bb	--	bb	bb	bb	ab	bb	aa	ab	ab	aa	aa	bb	ab	ab	ab	ab	bb	bb	ab	ab	ab	aa	ab	ab	--	aa	aa	bb	aa	bb	ab	bb	ab	aa	ab	aa	bb	ab	bb	aa
Marker414987	Sme2.5_02173.1	5935	aa×bb	ab	aa	ab	ab	ab	bb	aa	bb	bb	bb	ab	bb	aa	ab	ab	aa	aa	bb	ab	ab	ab	ab	bb	bb	ab	ab	ab	aa	ab	ab	aa	aa	aa	bb	aa	bb	ab	ab	ab	aa	ab	aa	bb	ab	bb	aa
Marker415233	Sme2.5_02173.1	33725	aa×bb	ab	aa	ab	ab	ab	bb	aa	bb	bb	bb	ab	bb	aa	aa	ab	aa	aa	bb	ab	ab	ab	ab	bb	bb	ab	ab	ab	aa	ab	ab	aa	aa	aa	bb	aa	bb	ab	ab	ab	aa	ab	aa	bb	ab	bb	aa
Marker415242	Sme2.5_02173.1	34004	aa×bb	ab	aa	ab	ab	ab	bb	aa	bb	bb	bb	ab	bb	aa	aa	ab	aa	aa	bb	ab	ab	ab	ab	bb	bb	ab	ab	ab	aa	ab	ab	aa	aa	aa	bb	aa	bb	ab	ab	ab	aa	ab	aa	bb	ab	bb	aa
Marker415281	Sme2.5_02173.1	36340	aa×bb	ab	aa	ab	ab	ab	bb	aa	bb	bb	bb	ab	bb	aa	ab	ab	aa	aa	bb	ab	ab	ab	ab	bb	bb	ab	ab	ab	aa	ab	ab	ab	aa	aa	bb	aa	bb	ab	ab	ab	aa	ab	aa	bb	ab	bb	aa
Marker415283	Sme2.5_02173.1	36420	aa×bb	ab	aa	ab	ab	ab	bb	aa	bb	bb	bb	ab	bb	aa	ab	ab	aa	aa	bb	ab	ab	ab	ab	bb	bb	ab	ab	ab	aa	ab	ab	ab	aa	aa	bb	aa	bb	ab	ab	ab	aa	ab	aa	bb	ab	bb	aa
Marker415405	Sme2.5_02173.1	48558	aa×bb	ab	aa	ab	ab	ab	bb	aa	bb	bb	bb	ab	bb	aa	ab	ab	aa	aa	bb	ab	ab	ab	ab	bb	bb	ab	ab	ab	aa	ab	ab	ab	aa	aa	bb	aa	bb	ab	ab	ab	aa	ab	aa	bb	ab	bb	aa
Marker415594	Sme2.5_02173.1	73741	aa×bb	ab	aa	ab	ab	ab	bb	aa	bb	bb	bb	ab	bb	aa	ab	ab	aa	aa	bb	ab	ab	ab	ab	bb	bb	ab	bb	ab	aa	ab	--	--	aa	aa	bb	aa	bb	ab	ab	ab	aa	ab	aa	bb	ab	bb	aa
Marker415595	Sme2.5_02173.1	73772	aa×bb	ab	aa	ab	ab	ab	bb	aa	bb	bb	bb	ab	bb	aa	ab	ab	aa	aa	bb	ab	ab	ab	ab	bb	bb	ab	bb	ab	aa	ab	--	--	aa	aa	bb	aa	bb	ab	ab	ab	aa	ab	aa	bb	ab	bb	aa
Marker416085	Sme2.5_02178.1	5823	aa×bb	bb	bb	aa	ab	ab	aa	aa	bb	ab	ab	aa	aa	ab	bb	ab	aa	ab	aa	aa	ab	aa	aa	ab	ab	ab	ab	bb	ab	ab	bb	bb	aa	ab	bb	ab	ab	ab	ab	ab	bb	bb	ab	ab	ab	bb	ab
Marker416097	Sme2.5_02178.1	19990	aa×bb	bb	bb	aa	ab	ab	aa	aa	bb	ab	ab	aa	aa	ab	bb	ab	aa	ab	aa	aa	ab	aa	aa	ab	ab	ab	ab	bb	ab	ab	bb	bb	aa	ab	bb	ab	ab	ab	ab	ab	bb	bb	ab	ab	ab	bb	ab
Marker416138	Sme2.5_02178.1	61609	aa×bb	bb	bb	aa	--	ab	aa	--	bb	ab	ab	aa	--	ab	bb	ab	aa	ab	--	aa	ab	aa	aa	ab	ab	ab	ab	bb	ab	ab	bb	--	aa	ab	bb	bb	ab	ab	ab	ab	bb	bb	--	ab	ab	bb	aa
Marker416204	Sme2.5_02178.1	80052	aa×bb	ab	aa	ab	ab	ab	bb	aa	bb	bb	bb	ab	bb	aa	ab	ab	aa	aa	bb	ab	ab	ab	ab	bb	bb	ab	ab	ab	aa	ab	ab	ab	aa	aa	bb	aa	bb	ab	ab	ab	aa	ab	aa	bb	ab	bb	aa
Marker416232	Sme2.5_02179.1	9685	aa×bb	bb	ab	ab	ab	bb	ab	aa	ab	bb	bb	aa	bb	bb	ab	aa	aa	ab	aa	ab	bb	ab	ab	ab	aa	ab	ab	aa	ab	aa	bb	bb	bb	ab	ab	aa	aa	bb	ab	ab	ab	ab	ab	ab	ab	ab	aa
Marker416234	Sme2.5_02179.1	10005	aa×bb	bb	ab	ab	ab	bb	ab	aa	ab	bb	bb	aa	bb	bb	ab	aa	aa	ab	aa	ab	bb	ab	ab	ab	aa	ab	ab	aa	ab	aa	bb	bb	bb	ab	ab	aa	aa	bb	ab	ab	ab	ab	ab	ab	ab	ab	aa
Marker416292	Sme2.5_02179.1	27879	aa×bb	bb	ab	ab	ab	bb	ab	aa	ab	bb	bb	aa	bb	bb	ab	aa	aa	bb	aa	ab	bb	ab	ab	ab	aa	ab	ab	aa	ab	ab	bb	bb	bb	ab	ab	aa	aa	bb	ab	ab	ab	ab	ab	ab	ab	ab	aa
Marker416466	Sme2.5_02179.1	58477	aa×bb	bb	ab	ab	ab	bb	ab	aa	ab	bb	bb	aa	bb	bb	ab	aa	aa	ab	aa	ab	bb	ab	ab	ab	aa	ab	ab	aa	ab	aa	bb	bb	bb	ab	ab	aa	aa	bb	ab	ab	ab	ab	ab	ab	ab	ab	aa
Marker416716	Sme2.5_02183.1	5668	aa×bb	ab	aa	ab	ab	ab	bb	aa	bb	bb	bb	ab	bb	aa	ab	ab	aa	aa	bb	ab	ab	ab	ab	bb	bb	ab	ab	ab	aa	ab	ab	aa	aa	aa	bb	aa	bb	aa	ab	ab	aa	ab	aa	bb	ab	bb	aa
Marker416795	Sme2.5_02183.1	32617	aa×bb	ab	aa	ab	ab	ab	bb	aa	bb	ab	bb	ab	bb	aa	ab	ab	aa	aa	bb	ab	ab	ab	ab	bb	bb	ab	ab	ab	aa	ab	ab	ab	aa	aa	bb	aa	bb	ab	ab	ab	aa	ab	aa	bb	ab	bb	aa
Marker417044	Sme2.5_02183.1	67149	aa×bb	ab	aa	ab	ab	ab	bb	aa	bb	bb	bb	ab	bb	aa	ab	ab	aa	aa	bb	ab	ab	ab	ab	bb	bb	ab	ab	ab	aa	ab	ab	ab	aa	aa	bb	aa	bb	ab	ab	ab	aa	ab	aa	bb	ab	bb	aa
Marker417047	Sme2.5_02183.1	67619	aa×bb	ab	aa	ab	ab	ab	bb	aa	bb	bb	bb	ab	bb	aa	ab	ab	ab	aa	bb	ab	ab	ab	ab	bb	bb	ab	ab	ab	aa	ab	ab	ab	aa	aa	bb	aa	bb	ab	ab	ab	aa	ab	aa	bb	ab	bb	aa
Marker417048	Sme2.5_02183.1	67869	aa×bb	ab	aa	ab	ab	ab	bb	aa	bb	bb	bb	ab	bb	aa	ab	ab	ab	aa	bb	ab	ab	ab	ab	bb	bb	ab	ab	ab	aa	ab	ab	ab	aa	aa	bb	aa	bb	ab	ab	ab	aa	ab	aa	bb	ab	bb	aa
Marker417067	Sme2.5_02183.1	71571	aa×bb	ab	aa	ab	ab	ab	bb	aa	bb	bb	bb	ab	bb	aa	ab	ab	aa	aa	bb	ab	ab	ab	ab	bb	bb	ab	ab	ab	aa	ab	ab	ab	aa	aa	bb	aa	bb	ab	bb	ab	aa	ab	aa	bb	ab	bb	aa
Marker417185	Sme2.5_02183.1	107179	aa×bb	ab	aa	ab	ab	ab	bb	aa	bb	bb	bb	ab	bb	aa	ab	ab	aa	aa	bb	ab	ab	ab	ab	bb	bb	ab	ab	ab	aa	ab	ab	ab	aa	aa	bb	aa	bb	ab	ab	ab	aa	ab	aa	bb	ab	bb	aa
Marker417202	Sme2.5_02183.1	112900	aa×bb	ab	aa	ab	ab	ab	bb	aa	bb	bb	bb	ab	bb	aa	ab	ab	aa	aa	bb	ab	ab	ab	ab	bb	bb	ab	ab	ab	aa	ab	ab	ab	aa	aa	bb	aa	bb	ab	ab	ab	aa	ab	aa	bb	ab	bb	aa
Marker417278	Sme2.5_02184.1	23558	aa×bb	bb	bb	aa	ab	ab	aa	aa	bb	ab	ab	aa	aa	ab	bb	ab	aa	ab	aa	aa	ab	aa	aa	ab	ab	ab	ab	bb	ab	ab	bb	bb	aa	ab	bb	ab	ab	ab	ab	ab	bb	bb	ab	ab	ab	bb	ab
Marker417600	Sme2.5_02186.1	14892	aa×bb	bb	ab	ab	ab	bb	ab	aa	ab	bb	bb	aa	bb	bb	ab	aa	aa	ab	aa	ab	bb	ab	ab	ab	aa	ab	ab	aa	bb	aa	bb	bb	bb	ab	ab	aa	aa	bb	ab	ab	ab	ab	ab	ab	ab	ab	aa
Marker417634	Sme2.5_02186.1	25627	aa×bb	bb	ab	ab	ab	bb	ab	aa	ab	ab	bb	aa	bb	bb	ab	aa	aa	ab	aa	ab	bb	ab	ab	ab	aa	ab	ab	aa	ab	aa	bb	bb	bb	ab	ab	aa	aa	bb	ab	ab	ab	ab	ab	ab	ab	ab	aa
Marker417635	Sme2.5_02186.1	25642	aa×bb	bb	ab	ab	ab	bb	ab	aa	ab	ab	bb	aa	bb	bb	ab	aa	aa	ab	aa	ab	bb	ab	ab	ab	aa	ab	ab	aa	ab	aa	bb	bb	bb	ab	ab	aa	aa	bb	ab	ab	ab	ab	ab	ab	ab	ab	aa
Marker417650	Sme2.5_02186.1	35486	aa×bb	bb	ab	ab	ab	bb	ab	aa	ab	bb	bb	aa	bb	bb	ab	aa	aa	ab	aa	ab	bb	ab	ab	ab	aa	ab	ab	aa	ab	aa	bb	bb	bb	ab	ab	aa	aa	bb	ab	ab	ab	ab	ab	ab	ab	ab	aa
Marker417667	Sme2.5_02186.1	53828	aa×bb	bb	ab	ab	ab	bb	ab	aa	ab	bb	bb	aa	bb	bb	ab	aa	aa	ab	aa	ab	bb	ab	ab	ab	aa	ab	ab	aa	ab	ab	bb	bb	bb	ab	ab	aa	aa	bb	ab	ab	ab	ab	ab	ab	ab	ab	aa
Marker417668	Sme2.5_02186.1	54211	aa×bb	bb	ab	ab	ab	bb	ab	aa	ab	bb	bb	aa	bb	bb	ab	aa	aa	ab	aa	ab	bb	ab	ab	ab	aa	ab	ab	aa	ab	ab	bb	bb	bb	ab	ab	aa	aa	bb	ab	ab	ab	ab	ab	ab	ab	ab	aa
Marker418213	Sme2.5_02190.1	98210	aa×bb	ab	aa	aa	ab	aa	ab	ab	aa	bb	bb	ab	bb	aa	ab	ab	bb	aa	ab	ab	aa	aa	bb	ab	bb	ab	bb	aa	bb	ab	ab	bb	bb	ab	ab	bb	ab	ab	aa	ab	ab	ab	bb	bb	aa	ab	ab
Marker418374	Sme2.5_02192.1	37621	aa×bb	ab	aa	aa	ab	aa	ab	ab	aa	bb	bb	ab	bb	aa	ab	ab	ab	aa	ab	ab	aa	aa	bb	ab	bb	bb	bb	aa	ab	ab	aa	bb	bb	ab	ab	bb	ab	ab	aa	ab	ab	ab	bb	bb	aa	ab	ab
Marker419442	Sme2.5_02201.1	3899	aa×bb	ab	ab	aa	aa	ab	bb	bb	ab	bb	ab	ab	bb	bb	ab	ab	ab	bb	ab	bb	aa	ab	bb	bb	bb	ab	bb	bb	ab	ab	ab	aa	aa	bb	ab	aa	bb	aa	bb	aa	ab	bb	ab	aa	ab	aa	ab
Marker419665	Sme2.5_02201.1	100654	aa×bb	aa	ab	aa	aa	ab	bb	--	ab	bb	ab	ab	--	bb	ab	ab	ab	bb	ab	bb	aa	ab	bb	bb	bb	ab	bb	bb	ab	ab	aa	aa	aa	bb	--	aa	bb	aa	bb	aa	ab	bb	ab	aa	ab	aa	ab
Marker420043	Sme2.5_02205.1	24226	aa×bb	ab	aa	ab	ab	ab	bb	aa	bb	ab	bb	ab	bb	aa	ab	ab	aa	aa	bb	ab	ab	ab	ab	bb	bb	ab	ab	ab	aa	ab	ab	aa	aa	aa	bb	aa	bb	ab	ab	ab	aa	ab	aa	bb	ab	bb	aa
Marker420224	Sme2.5_02205.1	53948	aa×bb	bb	bb	aa	ab	ab	aa	aa	bb	ab	ab	aa	aa	ab	bb	ab	aa	ab	aa	aa	ab	aa	aa	ab	ab	ab	ab	bb	ab	ab	bb	bb	aa	ab	bb	ab	ab	ab	ab	ab	bb	bb	ab	ab	ab	bb	ab
Marker420981	Sme2.5_02212.1	38255	aa×bb	aa	bb	ab	bb	bb	aa	bb	ab	ab	bb	bb	aa	aa	ab	ab	aa	bb	aa	bb	ab	ab	ab	ab	ab	ab	ab	ab	ab	bb	aa	bb	--	ab	aa	ab	bb	bb	ab	ab	bb	bb	ab	bb	bb	ab	aa
Marker421026	Sme2.5_02215.1	2730	aa×bb	bb	bb	aa	ab	ab	aa	aa	bb	ab	ab	aa	aa	ab	bb	ab	aa	ab	aa	aa	ab	aa	aa	ab	ab	ab	ab	bb	ab	ab	bb	bb	aa	ab	bb	ab	ab	ab	ab	ab	bb	bb	ab	ab	ab	bb	ab
Marker421281	Sme2.5_02217.1	35664	aa×bb	ab	aa	ab	ab	ab	bb	aa	bb	bb	bb	ab	bb	aa	ab	ab	aa	aa	bb	ab	ab	ab	ab	bb	bb	ab	ab	ab	aa	ab	aa	bb	aa	aa	bb	aa	bb	ab	ab	ab	aa	ab	aa	bb	ab	bb	aa
Marker421291	Sme2.5_02217.1	39718	aa×bb	ab	aa	ab	ab	ab	bb	aa	bb	bb	bb	ab	bb	aa	ab	ab	aa	aa	bb	ab	ab	ab	ab	bb	bb	aa	bb	ab	aa	ab	ab	--	aa	aa	bb	aa	bb	bb	ab	ab	aa	ab	aa	bb	ab	bb	aa
Marker421365	Sme2.5_02217.1	62680	aa×bb	ab	aa	ab	ab	ab	bb	aa	bb	ab	bb	ab	bb	aa	ab	ab	aa	aa	bb	ab	ab	ab	ab	bb	bb	ab	ab	ab	aa	ab	ab	ab	aa	aa	bb	aa	bb	ab	ab	ab	aa	ab	aa	bb	ab	bb	aa
Marker421497	Sme2.5_02219.1	56942	aa×bb	ab	aa	ab	ab	bb	ab	aa	aa	ab	ab	aa	bb	ab	aa	ab	ab	aa	bb	bb	aa	ab	ab	ab	ab	bb	ab	ab	bb	ab	aa	--	aa	aa	ab	aa	aa	aa	bb	bb	ab	aa	bb	aa	aa	ab	bb
Marker422340	Sme2.5_02221.1	5843	aa×bb	ab	aa	ab	ab	ab	bb	aa	bb	bb	bb	ab	bb	aa	ab	ab	ab	aa	bb	ab	ab	ab	ab	bb	bb	ab	ab	ab	aa	ab	ab	ab	aa	aa	bb	aa	bb	ab	ab	ab	aa	ab	aa	bb	ab	bb	aa
Marker422366	Sme2.5_02221.1	13148	aa×bb	ab	aa	ab	ab	ab	bb	aa	bb	bb	bb	ab	bb	aa	ab	ab	aa	aa	bb	ab	ab	ab	ab	bb	bb	ab	ab	ab	aa	ab	ab	ab	aa	aa	bb	aa	bb	ab	ab	ab	aa	ab	aa	bb	ab	bb	aa
Marker422424	Sme2.5_02221.1	29381	aa×bb	ab	aa	ab	ab	ab	bb	aa	bb	bb	bb	ab	bb	aa	ab	ab	aa	aa	bb	ab	ab	ab	ab	bb	bb	ab	ab	ab	aa	ab	ab	aa	aa	aa	bb	aa	bb	aa	ab	ab	aa	--	aa	bb	ab	bb	aa
Marker422459	Sme2.5_02221.1	41919	aa×bb	ab	aa	ab	ab	ab	bb	aa	bb	bb	bb	ab	bb	aa	ab	ab	aa	aa	bb	ab	ab	ab	ab	bb	bb	ab	ab	ab	aa	ab	ab	aa	aa	aa	bb	aa	bb	ab	ab	ab	aa	ab	aa	bb	ab	bb	aa
Marker422646	Sme2.5_02223.1	54893	aa×bb	ab	ab	bb	ab	aa	aa	aa	ab	ab	bb	ab	aa	ab	ab	bb	ab	ab	ab	ab	ab	ab	aa	aa	ab	ab	aa	ab	ab	bb	--	bb	aa	aa	bb	ab	aa	ab	aa	aa	aa	ab	bb	aa	aa	ab	ab
Marker422647	Sme2.5_02223.1	54920	aa×bb	ab	ab	bb	ab	aa	aa	aa	ab	ab	bb	bb	aa	ab	ab	bb	ab	ab	aa	ab	ab	ab	aa	aa	ab	ab	--	ab	ab	bb	--	bb	aa	aa	bb	ab	aa	ab	aa	aa	aa	ab	bb	aa	aa	ab	ab
Marker422925	Sme2.5_02226.1	70776	aa×bb	ab	aa	ab	ab	ab	bb	aa	bb	bb	bb	ab	bb	aa	ab	ab	aa	aa	bb	ab	ab	ab	ab	bb	bb	ab	ab	ab	aa	ab	ab	--	aa	aa	bb	aa	bb	--	ab	ab	aa	bb	aa	bb	ab	bb	aa
Marker422935	Sme2.5_02226.1	74182	aa×bb	ab	aa	ab	ab	ab	bb	aa	bb	ab	bb	ab	bb	aa	ab	ab	aa	aa	bb	ab	ab	ab	ab	bb	bb	ab	ab	ab	aa	ab	ab	ab	aa	aa	bb	aa	bb	ab	ab	ab	aa	ab	aa	bb	ab	bb	aa
Marker422943	Sme2.5_02226.1	75545	aa×bb	ab	aa	ab	ab	ab	bb	aa	bb	ab	bb	ab	bb	aa	ab	ab	aa	aa	bb	ab	ab	ab	ab	bb	bb	ab	ab	ab	aa	ab	ab	ab	aa	aa	bb	aa	bb	ab	ab	ab	aa	ab	aa	bb	ab	bb	aa
Marker423855	Sme2.5_02236.1	11743	aa×bb	ab	ab	aa	ab	aa	ab	bb	ab	ab	bb	ab	bb	bb	ab	aa	ab	bb	ab	ab	aa	ab	aa	aa	bb	ab	bb	bb	aa	bb	bb	ab	aa	ab	ab	ab	ab	aa	ab	ab	aa	ab	bb	ab	ab	ab	ab
Marker423987	Sme2.5_02238.1	24083	aa×bb	ab	aa	aa	ab	ab	bb	aa	bb	bb	bb	ab	bb	aa	ab	ab	aa	aa	bb	ab	ab	ab	ab	bb	bb	ab	ab	bb	aa	ab	ab	bb	aa	aa	bb	aa	bb	ab	aa	ab	aa	ab	aa	bb	ab	bb	aa
Marker424028	Sme2.5_02238.1	38622	aa×bb	ab	aa	aa	ab	ab	bb	aa	bb	bb	bb	ab	bb	aa	ab	ab	aa	aa	bb	ab	ab	ab	ab	bb	bb	ab	ab	bb	aa	ab	ab	bb	aa	aa	bb	aa	bb	ab	ab	ab	aa	ab	aa	bb	ab	bb	aa
Marker424036	Sme2.5_02238.1	41809	aa×bb	ab	aa	aa	ab	ab	bb	aa	bb	bb	bb	ab	bb	aa	ab	ab	aa	aa	bb	ab	ab	ab	ab	bb	bb	ab	ab	bb	aa	ab	ab	bb	aa	aa	bb	aa	bb	ab	aa	ab	aa	ab	aa	bb	ab	bb	aa
Marker424037	Sme2.5_02238.1	41847	aa×bb	ab	aa	aa	ab	ab	bb	aa	bb	bb	bb	ab	bb	aa	ab	ab	aa	--	bb	ab	ab	ab	ab	bb	bb	ab	ab	bb	aa	ab	ab	bb	aa	aa	bb	aa	bb	ab	aa	ab	aa	ab	aa	bb	ab	bb	aa
Marker424042	Sme2.5_02238.1	42654	aa×bb	ab	aa	aa	ab	ab	bb	aa	bb	bb	bb	ab	bb	aa	ab	ab	aa	bb	bb	ab	ab	ab	ab	bb	bb	ab	ab	bb	aa	ab	ab	bb	aa	aa	bb	aa	bb	ab	aa	ab	aa	ab	aa	bb	ab	bb	aa
Marker424046	Sme2.5_02238.1	45563	aa×bb	ab	aa	aa	ab	ab	bb	aa	bb	bb	bb	ab	bb	aa	ab	ab	aa	bb	bb	ab	ab	ab	ab	bb	bb	ab	ab	bb	aa	ab	ab	bb	aa	aa	bb	aa	bb	ab	aa	ab	aa	ab	aa	bb	ab	bb	aa
Marker424109	Sme2.5_02238.1	62626	aa×bb	ab	aa	aa	ab	ab	bb	aa	bb	bb	bb	bb	bb	aa	ab	ab	aa	bb	bb	ab	ab	ab	ab	bb	bb	ab	ab	bb	aa	ab	ab	bb	aa	aa	bb	aa	bb	ab	aa	ab	aa	ab	aa	bb	ab	bb	aa
Marker424450	Sme2.5_02242.1	26231	aa×bb	ab	bb	ab	ab	ab	ab	aa	ab	ab	ab	ab	ab	aa	aa	bb	aa	aa	aa	ab	bb	aa	bb	ab	ab	bb	ab	bb	aa	bb	aa	--	bb	aa	ab	ab	bb	bb	aa	aa	ab	bb	ab	aa	aa	ab	aa
Marker424501	Sme2.5_02243.1	29324	aa×bb	bb	ab	ab	ab	bb	ab	aa	ab	bb	bb	aa	bb	bb	ab	aa	aa	ab	aa	ab	bb	ab	ab	ab	aa	ab	ab	aa	ab	ab	bb	bb	bb	ab	ab	aa	aa	bb	ab	ab	ab	ab	ab	ab	ab	ab	aa
Marker424525	Sme2.5_02243.1	36012	aa×bb	bb	ab	ab	ab	bb	ab	aa	ab	ab	bb	aa	bb	bb	ab	aa	aa	ab	aa	ab	bb	ab	ab	ab	aa	ab	ab	aa	ab	ab	bb	bb	bb	ab	ab	aa	aa	bb	ab	ab	ab	ab	ab	ab	ab	ab	aa
Marker424622	Sme2.5_02243.1	75305	aa×bb	bb	ab	ab	ab	bb	ab	aa	ab	bb	bb	aa	bb	bb	ab	aa	aa	ab	aa	ab	bb	ab	ab	ab	aa	ab	ab	aa	ab	aa	bb	bb	bb	ab	ab	aa	aa	bb	ab	ab	ab	ab	ab	ab	ab	bb	aa
Marker424624	Sme2.5_02243.1	75576	aa×bb	bb	ab	ab	ab	bb	ab	aa	ab	bb	bb	aa	bb	bb	ab	aa	aa	ab	aa	ab	bb	ab	ab	ab	aa	ab	ab	aa	ab	aa	bb	bb	bb	ab	ab	aa	aa	bb	ab	ab	ab	ab	ab	ab	ab	bb	aa
Marker424673	Sme2.5_02244.1	7693	aa×bb	bb	bb	aa	bb	ab	aa	aa	bb	ab	ab	aa	aa	ab	bb	ab	aa	ab	aa	aa	ab	aa	aa	ab	ab	ab	ab	bb	ab	ab	bb	bb	aa	ab	bb	ab	ab	ab	ab	ab	bb	bb	ab	ab	ab	bb	ab
Marker424677	Sme2.5_02244.1	11578	aa×bb	bb	bb	aa	ab	ab	aa	aa	bb	ab	ab	aa	aa	ab	bb	ab	aa	ab	aa	aa	ab	aa	aa	ab	ab	ab	ab	bb	ab	ab	bb	bb	aa	ab	bb	ab	ab	ab	ab	ab	bb	bb	ab	ab	ab	bb	ab
Marker424869	Sme2.5_02246.1	1274	aa×bb	ab	bb	ab	ab	aa	ab	aa	bb	ab	ab	bb	ab	aa	aa	bb	ab	aa	aa	aa	bb	ab	bb	bb	ab	bb	aa	bb	ab	aa	aa	bb	bb	aa	ab	bb	ab	ab	ab	aa	ab	bb	bb	ab	aa	bb	bb
Marker424870	Sme2.5_02246.1	1286	aa×bb	ab	bb	ab	ab	ab	ab	aa	bb	ab	ab	bb	ab	aa	aa	bb	ab	aa	aa	aa	bb	ab	bb	bb	ab	bb	aa	bb	ab	aa	aa	bb	bb	aa	ab	bb	ab	ab	ab	aa	ab	bb	bb	ab	aa	bb	bb
Marker424930	Sme2.5_02246.1	48851	aa×bb	ab	ab	ab	ab	aa	ab	aa	bb	ab	ab	bb	ab	aa	aa	bb	ab	aa	aa	aa	bb	ab	bb	aa	ab	--	aa	bb	ab	aa	aa	bb	bb	aa	ab	bb	ab	ab	ab	aa	ab	--	bb	ab	aa	bb	bb
Marker425081	Sme2.5_02247.1	61813	aa×bb	aa	bb	ab	aa	ab	aa	bb	ab	bb	aa	bb	bb	bb	ab	aa	ab	ab	bb	aa	aa	ab	ab	ab	aa	bb	aa	bb	ab	aa	bb	ab	ab	bb	ab	aa	ab	aa	ab	bb	bb	aa	ab	ab	ab	ab	aa
Marker425453	Sme2.5_02250.1	8001	aa×bb	ab	aa	ab	ab	ab	bb	aa	bb	bb	bb	ab	bb	aa	ab	ab	ab	aa	bb	ab	ab	ab	ab	bb	bb	ab	ab	ab	aa	ab	ab	ab	aa	aa	bb	aa	bb	ab	ab	ab	aa	ab	aa	bb	ab	bb	aa
Marker425604	Sme2.5_02250.1	40965	aa×bb	ab	aa	ab	ab	ab	bb	aa	bb	ab	bb	ab	bb	aa	ab	ab	aa	aa	bb	ab	ab	ab	ab	bb	bb	ab	ab	ab	aa	ab	ab	ab	aa	aa	bb	aa	bb	ab	ab	ab	aa	ab	aa	bb	ab	bb	aa
Marker425806	Sme2.5_02254.1	11589	aa×bb	bb	bb	aa	ab	ab	aa	aa	bb	ab	ab	aa	aa	ab	bb	ab	aa	ab	aa	aa	ab	aa	aa	ab	ab	ab	ab	bb	ab	ab	bb	bb	aa	ab	bb	ab	ab	ab	ab	bb	bb	bb	ab	ab	ab	bb	ab
Marker426894	Sme2.5_02265.1	70652	aa×bb	aa	bb	ab	aa	aa	aa	bb	ab	ab	aa	bb	bb	bb	ab	aa	ab	ab	bb	aa	aa	ab	ab	ab	aa	bb	aa	bb	ab	aa	bb	ab	ab	bb	ab	aa	ab	aa	ab	bb	bb	aa	ab	ab	ab	ab	aa
Marker427276	Sme2.5_02271.1	20491	aa×bb	ab	aa	ab	ab	ab	bb	aa	bb	ab	bb	ab	bb	aa	ab	ab	aa	aa	bb	ab	ab	ab	ab	bb	bb	ab	ab	ab	aa	ab	ab	ab	aa	aa	bb	aa	bb	ab	ab	ab	aa	ab	aa	bb	ab	bb	aa
Marker427294	Sme2.5_02272.1	2555	aa×bb	ab	aa	ab	ab	ab	bb	aa	bb	bb	bb	ab	bb	aa	ab	ab	aa	aa	bb	ab	ab	ab	ab	bb	bb	bb	ab	ab	aa	ab	ab	ab	aa	aa	bb	aa	bb	ab	bb	ab	aa	ab	aa	bb	ab	bb	aa
Marker427295	Sme2.5_02272.1	2562	aa×bb	ab	aa	ab	ab	ab	bb	aa	bb	bb	bb	ab	bb	aa	ab	ab	aa	aa	bb	ab	ab	ab	ab	bb	bb	bb	ab	ab	aa	ab	ab	ab	aa	aa	bb	aa	bb	ab	bb	ab	aa	ab	aa	bb	ab	bb	aa
Marker427310	Sme2.5_02272.1	11002	aa×bb	ab	aa	ab	ab	ab	bb	aa	bb	ab	bb	ab	bb	aa	ab	ab	aa	aa	bb	ab	ab	ab	ab	bb	bb	ab	ab	ab	aa	ab	ab	ab	aa	aa	bb	aa	bb	ab	ab	ab	aa	ab	aa	bb	ab	bb	aa
Marker427355	Sme2.5_02272.1	31746	aa×bb	ab	aa	ab	bb	ab	bb	aa	bb	bb	bb	bb	bb	aa	ab	ab	aa	aa	bb	ab	ab	ab	ab	bb	bb	ab	ab	ab	aa	ab	aa	aa	aa	aa	bb	aa	bb	ab	ab	ab	aa	aa	aa	bb	ab	bb	aa
Marker427356	Sme2.5_02272.1	32071	aa×bb	ab	aa	ab	bb	ab	bb	aa	bb	bb	bb	bb	bb	aa	ab	ab	aa	aa	bb	ab	ab	ab	ab	bb	bb	ab	ab	ab	aa	ab	aa	aa	aa	aa	bb	aa	bb	ab	ab	ab	aa	aa	aa	bb	ab	bb	aa
Marker427371	Sme2.5_02272.1	40958	aa×bb	ab	aa	ab	ab	ab	bb	aa	bb	bb	bb	ab	bb	aa	ab	ab	aa	aa	bb	ab	ab	ab	ab	bb	bb	ab	ab	ab	aa	ab	ab	ab	aa	aa	bb	aa	bb	ab	ab	ab	aa	ab	aa	bb	ab	bb	aa
Marker427425	Sme2.5_02272.1	58182	aa×bb	ab	aa	ab	ab	ab	bb	aa	bb	bb	bb	ab	bb	aa	ab	ab	aa	aa	bb	ab	ab	ab	ab	bb	bb	ab	ab	ab	aa	ab	ab	ab	aa	aa	bb	aa	bb	aa	ab	bb	aa	bb	aa	bb	ab	bb	aa
Marker427801	Sme2.5_02276.1	61372	aa×bb	aa	ab	ab	ab	ab	ab	bb	ab	ab	bb	ab	bb	bb	aa	ab	ab	bb	ab	ab	ab	ab	ab	ab	aa	ab	ab	aa	ab	ab	ab	bb	bb	ab	bb	aa	bb	bb	ab	ab	ab	ab	bb	ab	aa	aa	ab
Marker428553	Sme2.5_02284.1	33955	aa×bb	ab	aa	ab	ab	ab	bb	aa	bb	bb	bb	ab	bb	ab	ab	ab	aa	aa	bb	ab	ab	ab	ab	bb	bb	ab	ab	ab	aa	ab	ab	ab	aa	aa	bb	aa	bb	ab	ab	ab	aa	ab	aa	bb	ab	bb	aa
Marker428604	Sme2.5_02284.1	49198	aa×bb	ab	aa	ab	ab	ab	bb	aa	bb	bb	bb	ab	bb	aa	ab	ab	aa	aa	bb	ab	ab	ab	ab	bb	bb	aa	bb	ab	aa	ab	aa	--	aa	aa	bb	aa	bb	bb	ab	ab	aa	ab	aa	bb	ab	bb	aa
Marker428638	Sme2.5_02284.1	61008	aa×bb	ab	aa	ab	ab	ab	bb	aa	bb	bb	bb	ab	bb	aa	ab	ab	aa	aa	bb	ab	ab	ab	ab	bb	bb	ab	ab	ab	aa	ab	ab	ab	aa	aa	bb	aa	bb	ab	ab	ab	aa	ab	aa	bb	ab	bb	aa
Marker428652	Sme2.5_02284.1	64963	aa×bb	ab	aa	ab	ab	ab	bb	aa	bb	ab	bb	ab	bb	aa	ab	ab	aa	aa	bb	ab	ab	ab	ab	bb	bb	ab	ab	ab	aa	ab	ab	aa	aa	aa	bb	aa	bb	ab	ab	ab	aa	ab	aa	bb	ab	bb	aa
Marker428863	Sme2.5_02284.1	130774	aa×bb	ab	aa	ab	ab	ab	bb	aa	bb	ab	bb	ab	bb	aa	ab	ab	aa	aa	bb	ab	ab	ab	ab	bb	bb	ab	ab	ab	aa	ab	ab	ab	aa	aa	bb	aa	bb	ab	ab	ab	aa	ab	aa	bb	ab	bb	aa
Marker428937	Sme2.5_02284.1	151505	aa×bb	ab	aa	ab	ab	ab	bb	aa	bb	bb	bb	ab	bb	aa	ab	ab	aa	aa	bb	ab	ab	ab	ab	bb	bb	ab	ab	ab	aa	ab	ab	ab	aa	aa	bb	aa	bb	ab	ab	ab	aa	ab	aa	bb	ab	bb	aa
Marker428946	Sme2.5_02284.1	155190	aa×bb	ab	aa	ab	ab	ab	bb	aa	bb	bb	bb	ab	bb	aa	ab	ab	aa	aa	bb	ab	ab	ab	ab	bb	bb	ab	ab	ab	aa	ab	aa	aa	aa	aa	bb	aa	bb	ab	bb	ab	aa	ab	aa	bb	ab	bb	aa
Marker429951	Sme2.5_02294.1	62791	aa×bb	bb	bb	aa	ab	ab	aa	aa	bb	ab	ab	aa	aa	ab	bb	ab	aa	ab	aa	aa	ab	aa	aa	ab	ab	ab	ab	bb	ab	ab	bb	bb	aa	ab	bb	ab	ab	bb	ab	ab	bb	bb	ab	ab	ab	bb	ab
Marker430591	Sme2.5_02296.1	68168	aa×bb	aa	bb	ab	bb	bb	aa	bb	ab	ab	bb	bb	aa	aa	ab	ab	aa	bb	aa	bb	ab	aa	ab	ab	ab	ab	ab	ab	ab	ab	aa	bb	ab	bb	aa	ab	bb	ab	ab	ab	bb	bb	bb	bb	bb	ab	aa
Marker430615	Sme2.5_02297.1	17758	aa×bb	aa	bb	ab	bb	bb	aa	bb	ab	aa	bb	bb	aa	ab	ab	ab	ab	bb	aa	bb	ab	ab	ab	ab	ab	ab	ab	aa	ab	bb	ab	--	ab	ab	aa	ab	bb	bb	ab	ab	bb	bb	bb	bb	bb	ab	aa
Marker430616	Sme2.5_02297.1	17778	aa×bb	aa	bb	ab	bb	bb	aa	bb	ab	aa	bb	bb	aa	ab	ab	ab	ab	bb	aa	bb	ab	ab	ab	ab	ab	ab	ab	aa	ab	bb	ab	--	ab	ab	aa	ab	bb	bb	ab	ab	ab	bb	bb	bb	bb	ab	aa
Marker430617	Sme2.5_02297.1	17793	aa×bb	aa	bb	ab	bb	bb	aa	bb	ab	aa	bb	bb	aa	ab	ab	ab	ab	bb	aa	bb	ab	ab	ab	ab	ab	ab	ab	aa	ab	bb	ab	--	ab	ab	aa	ab	bb	bb	ab	ab	ab	bb	bb	bb	bb	ab	aa
Marker430671	Sme2.5_02297.1	23640	aa×bb	aa	bb	ab	bb	bb	aa	bb	ab	ab	bb	bb	aa	aa	ab	ab	ab	bb	aa	bb	ab	ab	ab	ab	ab	ab	ab	aa	ab	bb	ab	bb	ab	ab	aa	ab	bb	bb	ab	ab	bb	bb	ab	bb	bb	ab	aa
[truncated: 3,272 more rows]
[truncated: 154 more columns]

## Sheet: Table S4
Table S4 The 120bp sequence of identified QTL flanking SNP markers
QTL ID	Flanking marker	Gene ID in SME_r2.5.1	Probe sequence (5′–3′)
qfcol8.126	Marker335655	Sme2.5_01622.1	AGAAGAAATTTTTGATAATTTTAAAAAAAGGTTGGTATTAGTTGAAATTGACTCCAAAAAGTATAAATTTGTGTAAGTTATACAATCTATTTTAGAACGTTTTAGACCTCAATCTGCCTTT
	Marker740984	Sme2.5_05139.1	GACCCCCAGCATGTATATGACCTGACTTTAGACATATTGTGGGGTCACAAATCGTAAAGCGATAAAATTAGCTCATAAAAATATAATTCGTTCAAGTTTGAGTAAGTTGATTGTGGTTCAA
qfcol8.139	Marker422646	Sme2.5_02223.1	ATACCCGTAACCACATCTGGTGAGTTCTCCTGTTCCTGTCTGGTGGCCATGACATACAAGCGGTTTGTGCCCCCACTTGTCCCTGCTGTAATACCCCTGGTGAGGTGGCTTACCTTGTGGT
	Marker855400	Sme2.5_06561.1	TCTAATGGCCCTAGCCCCTATTTTTGTTTTAATATATTTCAAGTTACAGAACCTAGAATAAATTGGCCATTTTATGGAGGCTTGTAGCAATGTTGATACACAGAGTGATCTTCTTTTCAAA
qfcol10.21	Marker693671	Sme2.5_04572.1	TTTTCTCACTGTGGAAGAACAGAGCCTTTTCCTTTTCCTCCTCTTCAACATCAAAAAATATCTCTCTGGTGCTCGCAACATGGCCTGCCCTCTTGAGTCGTCTATAGATCTCATCTATCAT
	Marker806826	Sme2.5_05918.1	AATTAGATTTCAACCACCAAAATTGAAACAATTTGATGGGAGGGGAAATCCAAGGTGACAAATTGGCCATTTTATGGAGGCTTGTAGCAATGTTGATACACAGAGTGATCTTCTTTTCAAG
qfcol10.33	Marker1149956	Sme2.5_12918.1	CCTATTGTTCTTATGTTGGCTAATGAGAGCATAGATGTGGTTCAAAGGACTGCTAGAACCTGAGACTTTAGCGCGACCCCTGCCACGATGTGATAATGCTAGAGTACCTCACCCGGCAAGG
	Marker1127935	Sme2.5_12298.1	CATAATTTTACACGCATATACGAAAATGAAATCATGGACTATGATCTTTTGGATATCTTGATAATAGTATGCACTTCTTCTATCTATGTTCATTTGGCCACTCTGTTGGTTGTATTTACTT

## Sheet: Table S5
Table S5 Identification of QTL corresponding regions and anthocyanidin synthase related genes on GUIQIE-1 genome through BLAST.
QTL	GUIQIE-1	Star.	End	Gene no.	Anthocyanidin synthase related gene no.	Gene ID	Annotation
qfcol8.126	Chr8	83851529	87602810	317	2	EGP18904, Chr08:87458149-87459791	Anthocyanidin synthase 1 (SmANS), Anthocyanidin synthase 1 (SmANS-1),
qfcol8.139	Chr8	88161976	88576784	34	0	\	\
qfcol10.21	Chr10	5221173	17799608	598	5	EGP21867, EGP21874, EGP21875, EGP22199, EGP22200	Phenyl alanine ammonia-lyase (SmPAL), MYB (SmMYB113), MYB (SmMYB1or SmMYB113), Chalcone isomerase (SmCHI-1), Chalcone isomerase (SmCHI)
qfcol10.33	Chr10	8380080	10514098	50	0	\	\

## Sheet: Table S6
Table S6 Summary of the gene expressions for seven candidate genes among two parental lines and F1 (E3316) and their annotations.
Gene ID	Gene name	19141 vs 19147	19141 vs F1	19147 vs F1	19141_1_fpkm	19141_2_fpkm	19141_3_fpkm	19147_1_fpkm	19147_2_fpkm	19147_3_fpkm	F1_1_fpkm	F1_2_fpkm	F1_3_fpkm	19141_1_count	19141_2_count	19141_3_count	19147_1_count	19147_2_count	19147_3_count	F1_1_count	F1_2_count	F1_3_count	F1vs19141_F1	F1vs19141_19141	F1vs19141_log2FoldChange	F1vs19141_pvalue	F1vs19141_padj	F1vs19147_F1	F1vs19147_19147	F1vs19147_log2FoldChange	F1vs19147_pvalue	F1vs19147_padj	19141vs19147_19141	19141vs19147_19147	19141vs19147_log2FoldChange	19141vs19147_pvalue	19141vs19147_padj	gene_chr	gene_start	gene_end	gene_strand	gene_length	gene_description	tf_family
EGP21867	SmPAL	TRUE	TRUE	TRUE	45.7054	13.8975	7.4646	5.19705	18.1952	21.6922	24.1994	8.24395	26.0804	2429	712	331	236	876	1006	1109	357	1196	910.204	1040.66	-0.193312	0.821537	0.927031	884.59	682.287	0.374665	0.503462	0.836034	1069.18	714.745	0.581075	0.519659	0.764292	chr10	7657382	7661268	+	2637	P35513.2 RecName: Full=Phenylalanine ammonia-lyase && PF00221:Aromatic amino acid lyase	-
EGP22200	SmCHI	TRUE	TRUE	TRUE	2.00162	1.96706	1.26261	0.0410973	0	0	0.203615	0	0.447656	57	54	30	1	0	0	5	0	11	5.41313	43.5825	-2.99699	8.62e-05	0.00214706	5.2693	0.332221	3.92027	0.0816115	0.410124	44.6591	0.347844	6.93669	5.68e-08	1.95e-06	chr10	15843209	15848833	+	1413	Q33DL3.1 RecName: Full=Chalcone--flavonone isomerase; Short=Chalcone isomerase && PF02431:Chalcone-flavanone isomerase	-
Chr08:87458149-87459791	SmANS-1	TRUE	TRUE	TRUE	3.54759	3.56604	3.21707	4.37227	4.8864	6.43984	3.05821	3.69874	4.12948	226	219	171	238	282	358	168	192	227	203.675	192.622	0.0797269	0.732078	0.883959	197.758	284.6	-0.525336	0.0615373	0.35706	197.314	298.07	-0.594568	0.00803094	0.0569891	chr8	87455229	87466116	+	3161	P51092.1 RecName: Full=Leucoanthocyanidin dioxygenase; Short=LDOX; Short=Leucocyanidin oxygenase; AltName: Full=Leucoanthocyanidin hydroxylase && -	-
EGP18904	SmANS	TRUE	TRUE	TRUE	2.95632	2.5788	1.48974	0	0.0370837	0	0.701253	0.164914	0.934382	88	74	37	0	1	0	18	4	24	15.6705	61.1574	-1.96045	0.00104079	0.0148669	15.2373	0.315079	5.45181	0.000579259	0.0154022	62.6891	0.331453	7.42602	5.6e-09	2.25e-07	chr8	87464324	87466116	-	1477	P51092.1 RecName: Full=Leucoanthocyanidin dioxygenase; Short=LDOX; Short=Leucocyanidin oxygenase; AltName: Full=Leucoanthocyanidin hydroxylase && PF03171:2OG-Fe(II) oxygenase superfamily|PF14226:non-haem dioxygenase in morphine synthesis N-terminal	2OG-FeII_Oxy
EGP21875	SmMYB1	TRUE	TRUE	TRUE	1.47709	1.13498	2.29482	0	0	0	0.634418	0.134276	1.20459	27	20	35	0	0	0	10	2	19	10.5411	26.2718	-1.30797	0.08216	0.290631	10.255	0	5.84221	0.00132844	0.0294642	26.9023	0	7.16135	1.2e-07	3.92e-06	chr10	7783887	7785252	-	907	Q9FNV9.1 RecName: Full=Transcription factor MYB113; AltName: Full=Myb-related protein 113; Short=AtMYB113 && PF00249:Myb-like DNA-binding domain	Myb_DNA-binding
EGP21874	SmMYB113	FALSE	FALSE	FALSE	0	0	0.0547091	0	0	0	0	0	0	0	0	1	0	0	0	0	0	0	NA	NA	NA	NA	NA	NA	NA	NA	NA	NA	NA	NA	NA	NA	NA	chr10	7749651	7750889	-	1087	Q9FNV8.1 RecName: Full=Transcription factor MYB114; AltName: Full=Myb-related protein 114; Short=AtMYB114 && PF00249:Myb-like DNA-binding domain	Myb_DNA-binding
EGP22199	SmCHI-1	FALSE	FALSE	FALSE	0	0	0	0	0	0	0	0	0	0	0	0	0	0	0	0	0	0	NA	NA	NA	NA	NA	NA	NA	NA	NA	NA	NA	NA	NA	NA	NA	chr10	15839459	15841056	+	705	Q33DL3.1 RecName: Full=Chalcone--flavonone isomerase; Short=Chalcone isomerase && PF02431:Chalcone-flavanone isomerase	-

## Sheet: Table S7
F2	1	white	Table S7 Genotypes and phenotypes of variations of SmANS and SmMYB1 in F2 population.
F2	2	white	Sample_name	Peel color	Flower color	genotype of SmMYB1-Chr10InDel1	genotype of SmMYB1-Chr10InDel6	genotype of SmANS-Chr08SNP	Genotype	Number
F2	3	white	19141 (Female)	white	white	DD	DD	pwpw	DDpwpw	/
F2	4	white	19147 (Male)	white	purple	dtdt	dtdt	PP	dtdtPP	/
			E3316 (F1)	purple red	purple	Ddt	Ddt	Ppw	DdtPpw	/
F2	5	white	F2 progeny	purple red	purple	DD	DD	PP	DDPP	7
F2	6	white		purple red	purple	DD	DD	Ppw	DDPpw	22
F2	7	white		purple red	purple	Ddt	Ddt	PP	DdtPP	18
F2	8	white		purple red	purple	Ddt	Ddt	Ppw	DdtPpw	52
F2	9	white		white	white	Ddt	Ddt	pwpw	Ddtpwpw	24
F2	10	white		white	white	dtdt	dtdt	pwpw	dtdtpwpw	17
F2	11	white		white	white	DD	DD	pwpw	DDpwpw	9
F2	12	white		white	purple	dtdt	dtdt	PP	dtdtPP	16
F2	13	white		white	purple	dtdt	dtdt	Ppw	dtdtPpw	34
F2	14	white
F2	15	white
F2	16	white
F2	17	white
F2	19	white
F2	20	white
F2	21	white
F2	22	white
F2	23	white
F2	24	white
F2	25	white
F2	26	white
F2	27	white
F2	28	white
F2	29	white
F2	30	white
F2	31	white
F2	32	white
F2	33	white
F2	34	white
F2	35	white
F2	36	white
F2	37	white
F2	38	white
F2	39	white
F2	40	white
F2	41	white
F2	42	white
F2	43	white
F2	44	white
F2	45	white
F2	46	white
F2	47	white
F2	48	white
F2	49	white
F2	50	white
F2	51	white
F2	52	white
F2	53	white
F2	54	white
F2	55	white
F2	56	white
F2	57	white
F2	58	white
F2	59	white
F2	60	white
F2	61	white
F2	62	white
F2	63	white
F2	64	white
F2	65	white
F2	66	white
F2	67	white
F2	68	white
F2	69	white
F2	70	white
F2	71	white
F2	72	white
F2	73	white
F2	74	white
F2	75	white
F2	76	white
F2	77	white
F2	78	white
F2	79	white
F2	80	white
F2	81	white
F2	82	white
F2	83	white
F2	84	white
F2	85	white
F2	86	white
F2	87	white
F2	88	white
F2	89	white
F2	90	white
F2	91	white
F2	92	white
F2	93	white
F2	94	white
F2	95	white
F2	96	white
F2	97	white
F2	98	white
F2	99	white
F2	100	white
F2	101	purple red
F2	102	purple red
F2	103	purple red
F2	104	purple red
F2	105	purple red
F2	106	purple red
F2	107	purple red
F2	108	purple red
F2	109	purple red
F2	110	purple red
F2	111	purple red
F2	112	purple red
F2	113	purple red
F2	114	purple red
F2	115	purple red
F2	116	purple red
F2	117	purple red
F2	118	purple red
F2	119	purple red
F2	120	purple red
F2	121	purple red
F2	122	purple red
F2	123	purple red
F2	124	purple red
F2	125	purple red
F2	126	purple red
F2	127	purple red
F2	128	purple red
F2	129	purple red
F2	130	purple red
F2	131	purple red
F2	132	purple red
F2	133	purple red
F2	134	purple red
F2	135	purple red
F2	136	purple red
F2	137	purple red
F2	138	purple red
F2	139	purple red
F2	140	purple red
F2	141	purple red
F2	142	purple red
F2	143	purple red
F2	144	purple red
F2	145	purple red
F2	146	purple red
F2	147	purple red
F2	148	purple red
F2	149	purple red
F2	150	purple red
F2	151	purple red
F2	152	purple red
F2	153	purple red
F2	154	purple red
F2	155	purple red
F2	156	purple red
F2	157	purple red
F2	158	purple red
F2	159	purple red
F2	160	purple red
F2	161	purple red
F2	162	purple red
F2	163	purple red
F2	164	purple red
F2	165	purple red
F2	166	purple red
F2	167	purple red
F2	168	purple red
F2	169	purple red
F2	170	purple red
F2	171	purple red
F2	172	purple red
F2	173	purple red
F2	174	purple red
F2	175	purple red
F2	176	purple red
F2	177	purple red
F2	178	purple red
F2	179	purple red
F2	180	purple red
F2	181	purple red
F2	182	purple red
F2	183	purple red
F2	184	purple red
F2	185	purple red
F2	186	purple red
F2	187	purple red
F2	188	purple red
F2	189	purple red
F2	190	purple red
F2	191	purple red
F2	192	purple red
F2	193	purple red
F2	194	purple red
F2	195	purple red
F2	196	purple red
F2	197	purple red
F2	198	purple red
F2	199	purple red
F2	200	purple red

## Sheet: Table S8
Table S8. Primers used for cloning, qRT-PCR., VIGS, overexpression and PARMS investigation
Primer name	Primer sequence (5'-3')	Purpose
MYB1-1-F	GGCTTTCTCTTTGAAAATTGTTGA	For SmMYB1 cloning
MYB1-1-R	ATTTGCGATTTGCATCTTT	For SmMYB1 cloning
MYB1-967-R	TCAGCCACGAAAACATCTGTACT	For SmMYB1 cloning
MYB1-786-F	CAATTTTCTCAGTAAAGCATATTCTG	For SmMYB1 cloning
MYB1-1914-R	CTTCATCCGAAGCAAAGTCACC	For SmMYB1 cloning
MYB1-1717-F	TCTTGTTCCTGCTAGAGCAGGTA	For SmMYB1 cloning
MYB1-2830-R	GGCTTAATCAAGTAAATTCCATAAATC	For SmMYB1 cloning
M-2-R	GTCGAAGGTGGTTCATTGATTTC	For SmMYB1 cloning
M-3-F	AACGACATCATAATTGATCAAAGC	For SmMYB1 cloning
M-3-R	ATCTATTCAGACCTGCACATTTTC	For SmMYB1 cloning
M-4-F	TCCTATAATCTGTACGTCTGTGCG	For SmMYB1 cloning
M-4-R	CCAGCAATAAGTGACCATCTACAC	For SmMYB1 cloning
M-5-F	GGTGCAATGATGACGCTCAC	For SmMYB1 cloning
ANS-1-F	CAGTATCTAGGATCCTACATTTGCTT	For SmANS cloning
ANS-1292-R	TCTTCTTGTGGCCTCACATACTC	For SmANS cloning
ANS-1148-F	GGGTTGGTGTTCAGTCTATATCTAA	For SmANS cloning
ANS-2333-R	TGTGGAGGATGAAAGTCAGTGC	For SmANS cloning
ANS-2116-F	TAGAGAAGGAAGTTGGAGGCAT	For SmANS cloning
ANS-3291-R	TCTTTTCAAATAAACCTTTGCGG	For SmANS cloning
ANS-1-R	ATGGGCACCAAATCTGTTC	For SmANS cloning
ANS-2-F	GGGTTGGATTGGAAGAAG	For SmANS cloning
ANS-3-F	GGGGTTGTGAACAAGGARA	For SmANS cloning
2543F	ATGGTGAGTGAAGTGGTTCC	For SmANS cloning
2543R	TTAGATTCTTCGGCAGGAAC	For SmANS cloning
SmPAL-F	GGCTGCTGCTATTATGGA	qRT-PCR
SmPAL-R	GCCAAGCCACTGTGGAGA	qRT-PCR
SmC4HI-F	CGCGGAATTAGTCAACCACC	qRT-PCR
SmC4HI-R	GTCTGGCTCAGTCACTTGCA	qRT-PCR
SmC4H2-F	GTCAACCACCCTCACATCCA	qRT-PCR
SmC4H2-R	CTGCCTCAGTTACTTGCACTCC	qRT-PCR
Sm4CL1-F	CAGTTGCTGCTGTAGTTCCG	qRT-PCR
Sm4CL1-R	AGTGCTTCCTCCAGCTCCTT	qRT-PCR
SmCHS3-F	GCTGCGCTCATTGTAGGTTC	qRT-PCR
SmCHS3-R	GCCTTGGCTATCAGGGAGAA	qRT-PCR
SmCHI-F	CGAAATGGAAGGGAAAGAGC	qRT-PCR
SmCHI-R	TACCCGTCAAGGGCAAGATC	qRT-PCR
SmF3H-F	AAGAACGCGGATCATCAAGC	qRT-PCR
SmF3H-R	CTATCGCATTTGGTGCTGGA	qRT-PCR
Sm F3'5'H -F	TGATCGGAGCACTACCACTT	qRT-PCR
Sm F3'5'H -R	GAAGCAACAACCATCCCACA	qRT-PCR
SmDFR-F	GTCCAAGGACCCTGAGAATG	qRT-PCR
SmDFR-R	GGACATCAAGAGTTCCAGCA	qRT-PCR
SmANS-F	GGAAGTTGGAGGCATGGAAG	qRT-PCR
SmANS-R	AGGCACCATATTGTGGAGGA	qRT-PCR
Sm3GT-F	AGAGGCAGAGGAGGAAACAG	qRT-PCR
Sm3GT-R	ACCAGTCCAGTAAGCAACCC	qRT-PCR
Sm5GT-F	TGGTCCATTCAACTTCCTGG	qRT-PCR
Sm5GT-R	AGTGCAACTTTAAGGCTTCC	qRT-PCR
26 SmMYB1 -F	GGCAACTCCATGCAACAAGAACA	qRT-PCR
26 SmMYB1 -R	AACCGTAAGGACCTATGCCGAAA	qRT-PCR
SmAN1-F(bHLH)-F	GCCGAGCGGGAATCATGTCTTAG	qRT-PCR
SmAN1-F(bHLH)-R	CCATTTTCGTAACGAACGGGACT	qRT-PCR
SmAN11-F(WD40)-F	GAGGGATACGAAACATTTAGCGG	qRT-PCR
SmAN11-F(WD40)-R	AATAGCATTGACACTCGCCTGAT	qRT-PCR
SmAN9-F	ACAAGGGAAGGAAACTAACAGGA	qRT-PCR
SmAN9-R	TTAGGGAATACGAGGAGTTGGAG	qRT-PCR
ANS-E1-F	GGAAGTTGGAGGCATGGAAG	For SmANS VIGS
ANS-B1-R	AGGCACCATATTGTGGAGGA	For SmANS VIGS
ANS-E2-F	TTACTCATTCACCACCACAGC	For SmANS VIGS
ANS-B2-R	ACCATCGGGAAGCTCATAGC	For SmANS VIGS
MYB1-E1-F	GCTAGCGAATTCTCACTTATTGCTGGTAGA	For SmMYB1 VIGS
MYB1-B1-R	GCTAGCGGATCCCATCCCAATTATCACATTGTTC	For SmMYB1 VIGS
MYB1-E2-F	GCTAGCGAATTCTGTACGTCTGTGCGAGTG	For SmMYB1 VIGS
MYB1-B2-R	GCTAGCGGATCCCAGCGTTCTTCCTTGTCT	For SmMYB1 VIGS
Sm MYB1-F	CAGTGGTCTCACAACATGAATAATCCTCCTATAAT	For SmMYB1 overexpression
Sm MYB1-R	CAGTGGTCTCATACATTAATCAAGTAGATTCCATA	For SmMYB2 overexpression
SmANS-Chr08SNP-F	CCTAAAGAGTATGTGAGGCCACAAG	For SmANS SNP detection
SmANS-Chr08SNP-Rt	GAAGGTGACCAAGTTCATGCTCCTCAAAGATGTTTCCTATACCATTTT	For SmANS SNP detection
SmANS-Chr08SNP-Ra	GAAGGTCGGAGTCAACGGATTCCTCAAAGATGTTTCCTATACCATTTA	For SmANS SNP detection
SmMYB1-Chr10InDel1-F	CCAATTATGGTTTCACCTTTGTTAG	For SmMYB1 promoter InDel1 detection
SmMYB1-Chr10InDel1-Ra	GAAGGTGACCAAGTTCATGCTAAAATATGGACATGTCAGAGCCA	For SmMYB1 promoter InDel1 detection
SmMYB1-Chr10InDel1-Rc	GAAGGTCGGAGTCAACGGATTAAATATGGACATGTCAGAGCCC	For SmMYB1 promoter InDel1 detection
SmMYB1-Chr10InDel6-Fa	GAAGGTGACCAAGTTCATGCTAAGTGGCATCTTGTTCCTGCTA	For SmMYB1 R2 domain InDel6 detection
SmMYB1-Chr10InDel6-Fg	GAAGGTCGGAGTCAACGGATTAGTGGCATCTTGTTCCTGCAG	For SmMYB1 R2 domain InDel6 detection
SmMYB1-Chr10InDel6-R	TCACATAACATGAGATCGAAAATTAGT	For SmMYB1 R2 domain InDel6 detection
